# Supplementary material for: Crystal structure of memantine–carb­oxy­borane
Source: Acta Crystallogr E Crystallogr Commun. 2019 Apr 2;75(Pt 5):543–6. doi: 10.1107/S2056989019004092 (PMC6505612; doi:10.1107/S2056989019004092)
Supplement: Supplementary file 1 [file e-75-00543-sup1.cif]

##############################################################################
#                                                                            #
# This CIF contains the data in a paper accepted for publication in          #
# Acta Crystallographica Section E. It conforms to the requirements of       #
# Notes for Authors for Acta Crystallographica Section E, and has been       #
# peer reviewed under the auspices of the IUCr Commission on Journals.       #
#                                                                            #
# Full details of the Crystallographic Information File format               #
# are given in the paper "The Crystallographic Information File (CIF):       #
# a New Standard Archive File for Crystallography" by S. R. Hall, F. H.      #
# Allen and I. D. Brown [Acta Cryst. (1991), A47, 655-685].                  #
#                                                                            #
# The current version of the core CIF dictionary is obtainable from          #
# ftp://ftp.iucr.org/pub/cif_core.dic.                                       #
#                                                                            #
# Software is freely available for graphical display of the structure(s)     #
# in this CIF. For information consult the CIF software page                 #
# http://www.iucr.org/resources/cif/software.                                #
#                                                                            #
# This file may be used for bona fide research purposes within the           #
# scientific community so long as proper attribution is given to the journal # 
# article from which it was obtained.                                        #
#                                                                            #
##############################################################################
data_I
_database_code_depnum_ccdc_archive 'CCDC 1905840'
_audit_creation_method
;
Olex2 1.2-beta
(compiled 2018.05.29 svn.r3508 for OlexSys, GUI svn.r5506)
;
_journal_date_recd_electronic     2019-02-25
_journal_date_accepted     2019-03-26
_journal_name_full     'Acta Crystallographica, Section E'
_journal_year     2019
_journal_volume     75
_journal_issue      5
_journal_page_first     543
_journal_page_last     546
_journal_paper_category     GO
_journal_paper_doi     10.1107/S2056989019004092
_journal_coeditor_code     HB7806
_publ_contact_author_name     'Nin Dingra'
_publ_contact_author_address
;
Department of Chemistry
University of Alaska Anchorage
Anchorage, AK 99508
USA
;
_publ_contact_author_email     ndingra@alaska.edu
_publ_contact_author_fax     ?
_publ_contact_author_phone     ?
_publ_section_title
;
Crystal structure of memantine--carboxyborane
;
loop_
    _publ_author_name
    _publ_author_footnote
    _publ_author_address
    'Ayudhya, Theppawut I.' .
;
Department of Chemistry
University of Alaska Anchorage
Anchorage, AK 99508
USA
;
    'Rheingold, Arnold L.' .
;
Department of Chemistry
University of California--San Diego
La Jolla, CA 92093
USA
;
    'Dingra, Nin N.' .
;
Department of Chemistry
University of Alaska Anchorage
Anchorage, AK 99508
USA
;
_publ_section_synopsis
;
The crystal structure of a modified anti-Alzheimer's drug features O---H...O
and N---H...O hydrogen bonds.
;
_chemical_name_systematic
;
3,5-Dimethyladamantanylamine--boranecarboxylic acid
;
_chemical_name_common
;
Memantine--carboxyborane
;
_chemical_formula_moiety     'C13 H24 B N O2'
_chemical_formula_sum     'C13 H24 B N O2'
_chemical_formula_iupac     'C13 H24 B N O2'
_chemical_formula_weight     237.14
_chemical_melting_point     ?
_space_group_crystal_system     monoclinic
_space_group_name_H-M_alt     'C 2/c'
_space_group_name_Hall     '-C 2yc'
loop_
    _space_group_symop_operation_xyz
    'x, y, z'
    '-x, y, -z+1/2'
    'x+1/2, y+1/2, z'
    '-x+1/2, y+1/2, -z+1/2'
    '-x, -y, -z'
    'x, -y, z-1/2'
    '-x+1/2, -y+1/2, -z'
    'x+1/2, -y+1/2, z-1/2'
_cell_length_a     34.229(4)
_cell_length_b     11.1051(12)
_cell_length_c     9.2922(10)
_cell_angle_alpha     90
_cell_angle_beta     96.526(5)
_cell_angle_gamma     90
_cell_volume     3509.3(7)
_cell_formula_units_Z     8
_cell_measurement_reflns_used     1799
_cell_measurement_theta_min     2.880
_cell_measurement_theta_max     25.598
_cell_measurement_temperature     100
loop_
    _twin_individual_id
    _twin_individual_mass_fraction_refined
    1 0.655(2)
    2 0.345(2)
_exptl_crystal_description     plate
_exptl_crystal_colour     colourless
_exptl_crystal_size_max     0.32
_exptl_crystal_size_mid     0.30
_exptl_crystal_size_min     0.10
_exptl_crystal_density_diffrn     0.898
_exptl_crystal_density_meas     ?
_exptl_crystal_density_method     ?
_exptl_crystal_F_000     1040
_exptl_absorpt_coefficient_mu     0.058
_exptl_absorpt_correction_type     multi-scan
_exptl_absorpt_process_details
;
(<i>TWINABS</i>; Bruker, 2012)
;
_exptl_absorpt_correction_T_min     0.300
_exptl_absorpt_correction_T_max     0.333
_diffrn_ambient_temperature     100.0
_diffrn_source     'Micro Focus Rotating Anode'
_diffrn_radiation_type     MoK\a
_diffrn_radiation_wavelength     0.71073
_diffrn_radiation_monochromator     'Double Bounce Multilayer Mirrors'
_diffrn_measurement_device_type     'Bruker APEXII Ultra'
_diffrn_measurement_device     'Kappa Four-Circle'
_diffrn_measurement_method     '\f and \w scans'
_diffrn_detector     'Bruker APEXII CCD'
_diffrn_detector_area_resol_mean     8.258
_diffrn_reflns_number     10740
_diffrn_reflns_av_R_equivalents     ?
_diffrn_reflns_av_unetI/netI     0.0566
_diffrn_reflns_theta_min     1.198
_diffrn_reflns_theta_max     25.717
_diffrn_reflns_theta_full     25.242
_diffrn_measured_fraction_theta_max     0.991
_diffrn_measured_fraction_theta_full     0.997
_diffrn_reflns_limit_h_min     -41
_diffrn_reflns_limit_h_max     41
_diffrn_reflns_limit_k_min     -13
_diffrn_reflns_limit_k_max     13
_diffrn_reflns_limit_l_min     -11
_diffrn_reflns_limit_l_max     11
_diffrn_standards_number     0
_diffrn_radiation_probe     x-ray
_refine_special_details
;
 Refined as a two-component twin.
;
_reflns_number_total     10740
_reflns_number_gt     8531
_reflns_threshold_expression     'I > 2\s(I)'
_refine_ls_structure_factor_coef     Fsqd
_refine_ls_matrix_type     full
_refine_ls_R_factor_all     0.0817
_refine_ls_R_factor_gt     0.0619
_refine_ls_wR_factor_gt     0.1424
_refine_ls_wR_factor_ref     0.1535
_refine_ls_goodness_of_fit_ref     1.040
_refine_ls_restrained_S_all     1.040
_refine_ls_number_reflns     10740
_refine_ls_number_parameters     166
_refine_ls_number_restraints     0
_refine_ls_hydrogen_treatment     mixed
_refine_ls_weighting_scheme     calc
_refine_ls_weighting_details
              'w=1/[\s^2^(Fo^2^)+(0.0598P)^2^+6.9836P] where P=(Fo^2^+2Fc^2^)/3'
_atom_sites_solution_hydrogens     mixed
_atom_sites_solution_primary     dual
_atom_sites_solution_secondary     ?
_refine_ls_shift/su_max     0.000
_refine_ls_shift/su_mean     0.000
_refine_diff_density_max     0.937
_refine_diff_density_min     -0.238
_refine_ls_extinction_method     none
_refine_ls_extinction_coef     .
loop_
    _atom_type_symbol
    _atom_type_description
    _atom_type_scat_dispersion_real
    _atom_type_scat_dispersion_imag
    _atom_type_scat_source
    'C' 'C' 0.0033 0.0016
                         'International Tables Vol C Tables 4.2.6.8 and 6.1.1.4'
    'H' 'H' 0.0000 0.0000
                         'International Tables Vol C Tables 4.2.6.8 and 6.1.1.4'
    'B' 'B' 0.0013 0.0007
                         'International Tables Vol C Tables 4.2.6.8 and 6.1.1.4'
    'N' 'N' 0.0061 0.0033
                         'International Tables Vol C Tables 4.2.6.8 and 6.1.1.4'
    'O' 'O' 0.0106 0.0060
                         'International Tables Vol C Tables 4.2.6.8 and 6.1.1.4'
_computing_data_collection
;
APEX3 (Bruker, 2017)
;
_computing_cell_refinement
;
SAINT (Bruker, 2017)
;
_computing_data_reduction
;
SAINT (Bruker, 2017)
;
_computing_structure_solution
;
SHELXT (Sheldrick, 2015a)
;
_computing_structure_refinement
;
SHELXL2014 (Sheldrick, 2015b)
;
_computing_molecular_graphics
;
<i>OLEX2</i> (Dolomanov <i>et al.</i>,  2009)
;
_computing_publication_material
;
<i>OLEX2</i> (Dolomanov <i>et al.</i>,  2009)
;
loop_
    _atom_site_type_symbol
    _atom_site_label
    _atom_site_fract_x
    _atom_site_fract_y
    _atom_site_fract_z
    _atom_site_U_iso_or_equiv
    _atom_site_adp_type
    _atom_site_calc_flag
    _atom_site_occupancy
    _atom_site_disorder_assembly
    _atom_site_disorder_group
    O O1 0.54884(6) 0.9933(2) 1.1021(3) 0.0296(6) Uani d 1 . .
    H H1 0.5259 1.0205 1.0994 0.044 Uiso calc 1 . .
    O O2 0.52308(7) 0.9168(2) 0.8929(2) 0.0373(7) Uani d 1 . .
    N N1 0.59334(7) 0.8289(2) 0.8033(3) 0.0214(6) Uani d 1 . .
    H H1A 0.5763 0.7656 0.7974 0.026 Uiso calc 1 . .
    H H1B 0.5825 0.8865 0.7416 0.026 Uiso calc 1 . .
    C C9 0.61930(9) 0.7507(3) 0.5864(3) 0.0203(7) Uani d 1 . .
    H H9A 0.5993 0.6859 0.5806 0.024 Uiso calc 1 . .
    H H9B 0.6077 0.8209 0.5313 0.024 Uiso calc 1 . .
    C C2 0.63037(8) 0.7867(3) 0.7461(3) 0.0172(7) Uani d 1 . .
    C C10 0.64666(9) 0.6768(3) 0.8315(4) 0.0224(7) Uani d 1 . .
    H H10A 0.6267 0.6120 0.8257 0.027 Uiso calc 1 . .
    H H10B 0.6536 0.6983 0.9346 0.027 Uiso calc 1 . .
    C C8 0.65553(9) 0.7071(3) 0.5192(3) 0.0213(7) Uani d 1 . .
    C C11 0.68651(9) 0.8083(3) 0.5324(4) 0.0241(8) Uani d 1 . .
    H H11A 0.7103 0.7806 0.4906 0.029 Uiso calc 1 . .
    H H11B 0.6759 0.8793 0.4764 0.029 Uiso calc 1 . .
    C C6 0.68384(9) 0.6335(3) 0.7642(4) 0.0229(8) Uani d 1 . .
    H H6 0.6951 0.5618 0.8193 0.027 Uiso calc 1 . .
    C C1 0.55232(10) 0.9311(3) 0.9806(4) 0.0219(8) Uani d 1 . .
    C C4 0.69762(9) 0.8445(3) 0.6898(4) 0.0243(8) Uani d 1 . .
    C C3 0.66090(9) 0.8865(3) 0.7553(4) 0.0222(7) Uani d 1 . .
    H H3A 0.6681 0.9095 0.8578 0.027 Uiso calc 1 . .
    H H3B 0.6498 0.9583 0.7023 0.027 Uiso calc 1 . .
    C C7 0.67253(9) 0.5977(3) 0.6057(4) 0.0225(7) Uani d 1 . .
    H H7A 0.6528 0.5323 0.6002 0.027 Uiso calc 1 . .
    H H7B 0.6960 0.5676 0.5639 0.027 Uiso calc 1 . .
    C C5 0.71424(9) 0.7332(3) 0.7751(4) 0.0277(8) Uani d 1 . .
    H H5A 0.7383 0.7050 0.7354 0.033 Uiso calc 1 . .
    H H5B 0.7214 0.7551 0.8780 0.033 Uiso calc 1 . .
    C C13 0.64387(10) 0.6749(3) 0.3590(4) 0.0298(9) Uani d 1 . .
    H H13A 0.6244 0.6099 0.3522 0.045 Uiso calc 1 . .
    H H13B 0.6672 0.6484 0.3157 0.045 Uiso calc 1 . .
    H H13C 0.6326 0.7458 0.3071 0.045 Uiso calc 1 . .
    C C12 0.72819(10) 0.9460(3) 0.6973(5) 0.0397(10) Uani d 1 . .
    H H12A 0.7515 0.9185 0.6543 0.060 Uiso calc 1 . .
    H H12B 0.7358 0.9683 0.7988 0.060 Uiso calc 1 . .
    H H12C 0.7169 1.0162 0.6438 0.060 Uiso calc 1 . .
    B B1 0.59514(12) 0.8823(4) 0.9644(4) 0.0295(10) Uani d 1 . .
    H H1C 0.6174(10) 0.964(3) 0.966(4) 0.042(10) Uiso d 1 . .
    H H1D 0.6026(11) 0.810(3) 1.038(4) 0.050(11) Uiso d 1 . .
loop_
    _atom_site_aniso_label
    _atom_site_aniso_U_11
    _atom_site_aniso_U_22
    _atom_site_aniso_U_33
    _atom_site_aniso_U_12
    _atom_site_aniso_U_13
    _atom_site_aniso_U_23
    O1 0.0235(12) 0.0335(13) 0.0342(14) -0.0008(11) 0.0140(12) -0.0136(11)
    O2 0.0334(14) 0.0620(17) 0.0167(12) 0.0240(13) 0.0038(12) -0.0048(13)
    N1 0.0202(14) 0.0169(13) 0.0280(15) 0.0034(11) 0.0062(12) 0.0043(12)
    C9 0.0237(18) 0.0150(16) 0.0222(17) 0.0018(13) 0.0026(15) 0.0029(15)
    C2 0.0149(16) 0.0182(16) 0.0190(16) 0.0039(13) 0.0043(14) -0.0018(14)
    C10 0.0236(18) 0.0213(17) 0.0230(17) 0.0000(14) 0.0062(15) 0.0018(15)
    C8 0.0238(18) 0.0177(16) 0.0227(18) 0.0022(14) 0.0046(15) 0.0007(15)
    C11 0.0225(18) 0.0206(17) 0.032(2) 0.0023(14) 0.0134(16) 0.0027(16)
    C6 0.0221(17) 0.0197(16) 0.0268(18) 0.0032(14) 0.0027(15) 0.0045(15)
    C1 0.030(2) 0.0181(17) 0.0183(17) 0.0013(14) 0.0046(16) 0.0034(15)
    C4 0.0172(17) 0.0215(17) 0.035(2) -0.0027(14) 0.0082(16) -0.0072(16)
    C3 0.0238(18) 0.0193(17) 0.0235(17) -0.0012(14) 0.0024(15) -0.0002(15)
    C7 0.0214(18) 0.0187(16) 0.0287(17) 0.0021(14) 0.0079(16) -0.0043(16)
    C5 0.0170(17) 0.037(2) 0.0290(19) 0.0053(15) 0.0007(16) -0.0096(18)
    C13 0.033(2) 0.033(2) 0.023(2) 0.0073(17) 0.0038(16) 0.0011(17)
    C12 0.027(2) 0.036(2) 0.058(3) -0.0085(17) 0.012(2) -0.012(2)
    B1 0.025(2) 0.037(3) 0.028(2) 0.0001(19) 0.0062(18) -0.011(2)
_geom_special_details
;
 All esds (except the esd in the dihedral angle between two l.s. planes)
 are estimated using the full covariance matrix.  The cell esds are taken
 into account individually in the estimation of esds in distances, angles
 and torsion angles; correlations between esds in cell parameters are only
 used when they are defined by crystal symmetry.  An approximate (isotropic)
 treatment of cell esds is used for estimating esds involving l.s. planes.
;
loop_
    _geom_bond_atom_site_label_1
    _geom_bond_atom_site_label_2
    _geom_bond_site_symmetry_2
    _geom_bond_distance
    _geom_bond_publ_flag
    O1 H1 . 0.8400 ?
    O1 C1 . 1.340(4) ?
    O2 C1 . 1.227(4) ?
    N1 H1A . 0.9100 ?
    N1 H1B . 0.9100 ?
    N1 C2 . 1.504(4) ?
    N1 B1 . 1.605(5) ?
    C9 H9A . 0.9900 ?
    C9 H9B . 0.9900 ?
    C9 C2 . 1.542(4) ?
    C9 C8 . 1.530(4) ?
    C2 C10 . 1.525(4) ?
    C2 C3 . 1.520(4) ?
    C10 H10A . 0.9900 ?
    C10 H10B . 0.9900 ?
    C10 C6 . 1.557(4) ?
    C8 C11 . 1.541(4) ?
    C8 C7 . 1.535(4) ?
    C8 C13 . 1.539(5) ?
    C11 H11A . 0.9900 ?
    C11 H11B . 0.9900 ?
    C11 C4 . 1.523(5) ?
    C6 H6 . 1.0000 ?
    C6 C7 . 1.532(5) ?
    C6 C5 . 1.515(4) ?
    C1 B1 . 1.586(5) ?
    C4 C3 . 1.530(4) ?
    C4 C5 . 1.541(4) ?
    C4 C12 . 1.535(4) ?
    C3 H3A . 0.9900 ?
    C3 H3B . 0.9900 ?
    C7 H7A . 0.9900 ?
    C7 H7B . 0.9900 ?
    C5 H5A . 0.9900 ?
    C5 H5B . 0.9900 ?
    C13 H13A . 0.9800 ?
    C13 H13B . 0.9800 ?
    C13 H13C . 0.9800 ?
    C12 H12A . 0.9800 ?
    C12 H12B . 0.9800 ?
    C12 H12C . 0.9800 ?
    B1 H1C . 1.19(3) ?
    B1 H1D . 1.07(4) ?
loop_
    _geom_angle_atom_site_label_1
    _geom_angle_atom_site_label_2
    _geom_angle_atom_site_label_3
    _geom_angle_site_symmetry_1
    _geom_angle_site_symmetry_3
    _geom_angle
    _geom_angle_publ_flag
    C1 O1 H1 . . 109.5 ?
    H1A N1 H1B . . 106.9 ?
    C2 N1 H1A . . 107.3 ?
    C2 N1 H1B . . 107.3 ?
    C2 N1 B1 . . 120.0(3) ?
    B1 N1 H1A . . 107.3 ?
    B1 N1 H1B . . 107.3 ?
    H9A C9 H9B . . 108.1 ?
    C2 C9 H9A . . 109.5 ?
    C2 C9 H9B . . 109.5 ?
    C8 C9 H9A . . 109.5 ?
    C8 C9 H9B . . 109.5 ?
    C8 C9 C2 . . 110.7(2) ?
    N1 C2 C9 . . 107.2(2) ?
    N1 C2 C10 . . 109.8(2) ?
    N1 C2 C3 . . 110.8(2) ?
    C10 C2 C9 . . 109.2(2) ?
    C3 C2 C9 . . 109.6(3) ?
    C3 C2 C10 . . 110.2(2) ?
    C2 C10 H10A . . 110.1 ?
    C2 C10 H10B . . 110.1 ?
    C2 C10 C6 . . 107.8(3) ?
    H10A C10 H10B . . 108.5 ?
    C6 C10 H10A . . 110.1 ?
    C6 C10 H10B . . 110.1 ?
    C9 C8 C11 . . 108.6(3) ?
    C9 C8 C7 . . 108.3(3) ?
    C9 C8 C13 . . 109.6(3) ?
    C7 C8 C11 . . 108.6(3) ?
    C7 C8 C13 . . 111.4(3) ?
    C13 C8 C11 . . 110.3(3) ?
    C8 C11 H11A . . 109.4 ?
    C8 C11 H11B . . 109.4 ?
    H11A C11 H11B . . 108.0 ?
    C4 C11 C8 . . 111.3(3) ?
    C4 C11 H11A . . 109.4 ?
    C4 C11 H11B . . 109.4 ?
    C10 C6 H6 . . 109.0 ?
    C7 C6 C10 . . 109.7(3) ?
    C7 C6 H6 . . 109.0 ?
    C5 C6 C10 . . 109.5(3) ?
    C5 C6 H6 . . 109.0 ?
    C5 C6 C7 . . 110.5(3) ?
    O1 C1 B1 . . 115.4(3) ?
    O2 C1 O1 . . 118.8(3) ?
    O2 C1 B1 . . 125.8(3) ?
    C11 C4 C3 . . 109.6(3) ?
    C11 C4 C5 . . 108.6(3) ?
    C11 C4 C12 . . 109.4(3) ?
    C3 C4 C5 . . 108.2(3) ?
    C3 C4 C12 . . 110.1(3) ?
    C12 C4 C5 . . 110.8(3) ?
    C2 C3 C4 . . 110.2(2) ?
    C2 C3 H3A . . 109.6 ?
    C2 C3 H3B . . 109.6 ?
    C4 C3 H3A . . 109.6 ?
    C4 C3 H3B . . 109.6 ?
    H3A C3 H3B . . 108.1 ?
    C8 C7 H7A . . 109.7 ?
    C8 C7 H7B . . 109.7 ?
    C6 C7 C8 . . 109.7(3) ?
    C6 C7 H7A . . 109.7 ?
    C6 C7 H7B . . 109.7 ?
    H7A C7 H7B . . 108.2 ?
    C6 C5 C4 . . 109.9(3) ?
    C6 C5 H5A . . 109.7 ?
    C6 C5 H5B . . 109.7 ?
    C4 C5 H5A . . 109.7 ?
    C4 C5 H5B . . 109.7 ?
    H5A C5 H5B . . 108.2 ?
    C8 C13 H13A . . 109.5 ?
    C8 C13 H13B . . 109.5 ?
    C8 C13 H13C . . 109.5 ?
    H13A C13 H13B . . 109.5 ?
    H13A C13 H13C . . 109.5 ?
    H13B C13 H13C . . 109.5 ?
    C4 C12 H12A . . 109.5 ?
    C4 C12 H12B . . 109.5 ?
    C4 C12 H12C . . 109.5 ?
    H12A C12 H12B . . 109.5 ?
    H12A C12 H12C . . 109.5 ?
    H12B C12 H12C . . 109.5 ?
    N1 B1 H1C . . 104.6(18) ?
    N1 B1 H1D . . 107(2) ?
    C1 B1 N1 . . 106.1(3) ?
    C1 B1 H1C . . 109.7(16) ?
    C1 B1 H1D . . 111(2) ?
    H1C B1 H1D . . 118(3) ?
loop_
    _geom_hbond_atom_site_label_D
    _geom_hbond_atom_site_label_H
    _geom_hbond_atom_site_label_A
    _geom_hbond_site_symmetry_A
    _geom_hbond_distance_DH
    _geom_hbond_distance_HA
    _geom_hbond_distance_DA
    _geom_hbond_angle_DHA
    O1 H1 O2 5_677 0.84 1.82 2.662(3) 176
    N1 H1B O1 6_575 0.91 2.11 3.011(3) 171
_shelx_space_group_comment
;
The symmetry employed for this shelxl refinement is uniquely defined
by the following loop, which should always be used as a source of
symmetry information in preference to the above space-group names.
They are only intended as comments.
;
_shelx_estimated_absorpt_T_min     0.982
_shelx_estimated_absorpt_T_max     0.994
_shelx_hkl_file
;
   2   0   0 940.322 25.4455  -2
   2   0   0 940.322 25.4455   1
   4   0   0 1.01785 0.68680  -2
   4   0   0 1.01785 0.68680   1
  -4   0   0 0.59390 0.68068  -2
  -4   0   0 0.59390 0.68068   1
   6   0   0 9607.11 247.334  -2
   6   0   0 9607.11 247.334   1
  -6   0   0 9999.99 247.980  -2
  -6   0   0 9999.99 247.980   1
  -8   0   0 25.1534 2.31307  -2
  -8   0   0 25.1534 2.31307   1
   8   0   0 20.8730 2.08048  -2
   8   0   0 20.8730 2.08048   1
 -10   0   0 121.444 4.81001  -2
 -10   0   0 121.444 4.81001   1
  10   0   0 110.526 4.50551  -2
  10   0   0 110.526 4.50551   1
 -12   0   0 354.733 10.8615  -2
 -12   0   0 354.733 10.8615   1
  12   0   0 339.017 10.5352  -2
  12   0   0 339.017 10.5352   1
  14   0   0 345.008 10.8419  -2
  14   0   0 345.008 10.8419   1
 -14   0   0 346.092 11.1402  -2
 -14   0   0 346.092 11.1402   1
  16   0   0 825.017 22.4779  -2
  16   0   0 825.017 22.4779   1
  16   0   0 826.323 23.2178  -2
  16   0   0 826.323 23.2178   1
 -16   0   0 837.414 23.5581  -2
 -16   0   0 837.414 23.5581   1
  18   0   0 49.8397 3.14437  -2
  18   0   0 49.8397 3.14437   1
 -18   0   0 42.6377 3.84931  -2
 -18   0   0 42.6377 3.84931   1
  20   0   0 132.908 5.61132  -2
  20   0   0 132.908 5.61132   1
 -20   0   0 137.475 6.74129  -2
 -20   0   0 137.475 6.74129   1
 -22   0   0 321.967 11.5809  -2
 -22   0   0 321.967 11.5809   1
  22   0   0 283.395 10.0169  -2
  22   0   0 283.395 10.0169   1
 -24   0   0 58.0400 5.04627  -2
 -24   0   0 58.0400 5.04627   1
  24   0   0 55.4091 4.08848  -2
  24   0   0 55.4091 4.08848   1
 -26   0   0 23.4686 4.23180  -2
 -26   0   0 23.4686 4.23180   1
  26   0   0 29.0038 3.55556  -2
  26   0   0 29.0038 3.55556   1
 -28   0   0 307.350 12.7473  -2
 -28   0   0 307.350 12.7473   1
  28   0   0 296.272 11.1380  -2
  28   0   0 296.272 11.1380   1
  30   0   0 190.646 8.60161  -2
  30   0   0 190.646 8.60161   1
 -30   0   0 169.094 9.76622  -2
 -30   0   0 169.094 9.76622   1
 -32   0   0 91.3367 7.76075  -2
 -32   0   0 91.3367 7.76075   1
  32   0   0 106.190 6.89142  -2
  32   0   0 106.190 6.89142   1
 -34   0   0 3.30450 3.92863  -2
 -34   0   0 3.30450 3.92863   1
  34   0   0 5.89747 3.17539  -2
  34   0   0 5.89747 3.17539   1
 -36   0   0 31.0509 6.69059  -2
 -36   0   0 31.0509 6.69059   1
  36   0   0 29.0900 4.88552  -2
  36   0   0 29.0900 4.88552   1
 -38   0   0 0.39395 5.99655  -2
 -38   0   0 0.39395 5.99655   1
  38   0   0 4.00713 3.65692  -2
  38   0   0 4.00713 3.65692   1
 -40   0   0 94.3491 9.64943  -2
 -40   0   0 94.3491 9.64943   1
  40   0   0 109.032 8.47444  -2
  40   0   0 109.032 8.47444   1
   1   1   0 511.422 13.6906  -2
   1  -1   0 511.422 13.6906   1
   1   1   0 521.387 14.5507  -2
   1  -1   0 521.387 14.5507   1
  -1   1   0 511.586 13.6558  -2
  -1  -1   0 511.586 13.6558   1
  -1  -1   0 496.963 15.1581  -2
  -1   1   0 496.963 15.1581   1
  -1  -1   0 525.170 13.6791  -2
  -1   1   0 525.170 13.6791   1
   3   1   0 31.8047 1.79346  -2
   3  -1   0 31.8047 1.79346   1
   3   1   0 37.3086 1.77133  -2
   3  -1   0 37.3086 1.77133   1
  -3   1   0 32.3998 1.69720  -2
  -3  -1   0 32.3998 1.69720   1
  -3  -1   0 36.0055 1.88793  -2
  -3   1   0 36.0055 1.88793   1
  -3  -1   0 35.7474 1.83334  -2
  -3   1   0 35.7474 1.83334   1
   3  -1   0 35.4782 1.71295  -2
   3   1   0 35.4782 1.71295   1
  -5   1   0 638.992 16.9187  -2
  -5  -1   0 638.992 16.9187   1
   5   1   0 646.419 16.6924  -2
   5  -1   0 646.419 16.6924   1
   5   1   0 637.778 16.9003  -2
   5  -1   0 637.778 16.9003   1
  -5  -1   0 592.220 16.8791  -2
  -5   1   0 592.220 16.8791   1
   5  -1   0 647.466 16.8925  -2
   5   1   0 647.466 16.8925   1
  -5  -1   0 660.733 16.7295  -2
  -5   1   0 660.733 16.7295   1
  -7   1   0 3929.24 95.2248  -2
  -7  -1   0 3929.24 95.2248   1
   7   1   0 3623.33 93.9349  -2
   7  -1   0 3623.33 93.9349   1
   7  -1   0 3899.04 94.9692  -2
   7   1   0 3899.04 94.9692   1
  -7  -1   0 3619.76 94.1666  -2
  -7   1   0 3619.76 94.1666   1
  -7  -1   0 3625.93 92.2855  -2
  -7   1   0 3625.93 92.2855   1
  -9   1   0 18.5048 2.49837  -2
  -9  -1   0 18.5048 2.49837   1
   9   1   0 19.6740 2.33429  -2
   9  -1   0 19.6740 2.33429   1
  -9  -1   0 20.9578 2.44316  -2
  -9   1   0 20.9578 2.44316   1
  -9  -1   0 18.3596 2.08435  -2
  -9   1   0 18.3596 2.08435   1
   9  -1   0 20.0034 2.17300  -2
   9   1   0 20.0034 2.17300   1
 -11   1   0 548.124 14.9737  -2
 -11  -1   0 548.124 14.9737   1
  11   1   0 524.981 14.8650  -2
  11  -1   0 524.981 14.8650   1
 -11  -1   0 511.547 14.5764  -2
 -11   1   0 511.547 14.5764   1
 -11  -1   0 494.080 14.7918  -2
 -11   1   0 494.080 14.7918   1
  11  -1   0 504.702 14.7073  -2
  11   1   0 504.702 14.7073   1
  13   1   0 58.4933 3.56007  -2
  13  -1   0 58.4933 3.56007   1
 -13   1   0 62.9240 3.94015  -2
 -13  -1   0 62.9240 3.94015   1
  13  -1   0 56.8563 3.48416  -2
  13   1   0 56.8563 3.48416   1
 -13  -1   0 69.1363 3.70906  -2
 -13   1   0 69.1363 3.70906   1
 -13  -1   0 56.7344 3.78664  -2
 -13   1   0 56.7344 3.78664   1
  15   1   0 328.837 11.1227  -2
  15  -1   0 328.837 11.1227   1
 -15   1   0 371.154 11.6055  -2
 -15  -1   0 371.154 11.6055   1
  15  -1   0 337.004 11.1365  -2
  15   1   0 337.004 11.1365   1
 -15  -1   0 363.653 11.2576  -2
 -15   1   0 363.653 11.2576   1
 -15  -1   0 352.458 11.4757  -2
 -15   1   0 352.458 11.4757   1
 -17   1   0 0.26498 2.01875  -2
 -17  -1   0 0.26498 2.01875   1
  17   1   0 -0.8516 1.15903  -2
  17  -1   0 -0.8516 1.15903   1
 -17  -1   0 -0.2376 1.56443  -2
 -17   1   0 -0.2376 1.56443   1
  17  -1   0 0.15635 1.11549  -2
  17   1   0 0.15635 1.11549   1
 -17  -1   0 -3.3396 1.59624  -2
 -17   1   0 -3.3396 1.59624   1
  17  -1   0 0.68713 1.46146  -2
  17   1   0 0.68713 1.46146   1
 -19   1   0 83.0561 5.19942  -2
 -19  -1   0 83.0561 5.19942   1
  19   1   0 81.5423 4.23948  -2
  19  -1   0 81.5423 4.23948   1
 -19  -1   0 94.9385 5.41077  -2
 -19   1   0 94.9385 5.41077   1
  19  -1   0 84.4937 4.17084  -2
  19   1   0 84.4937 4.17084   1
 -19  -1   0 86.9974 4.98975  -2
 -19   1   0 86.9974 4.98975   1
  21   1   0 41.1580 3.26552  -2
  21  -1   0 41.1580 3.26552   1
 -21   1   0 39.7123 4.26880  -2
 -21  -1   0 39.7123 4.26880   1
  21  -1   0 44.4200 3.28339  -2
  21   1   0 44.4200 3.28339   1
 -21  -1   0 43.0004 4.24212  -2
 -21   1   0 43.0004 4.24212   1
 -23   1   0 17.6039 3.49758  -2
 -23  -1   0 17.6039 3.49758   1
  23   1   0 13.1294 2.48040  -2
  23  -1   0 13.1294 2.48040   1
  23  -1   0 12.4390 2.37633  -2
  23   1   0 12.4390 2.37633   1
 -23  -1   0 12.9304 3.15190  -2
 -23   1   0 12.9304 3.15190   1
  25   1   0 13.9486 2.73526  -2
  25  -1   0 13.9486 2.73526   1
 -25   1   0 13.8757 3.33808  -2
 -25  -1   0 13.8757 3.33808   1
  25  -1   0 16.4692 2.75053  -2
  25   1   0 16.4692 2.75053   1
 -25  -1   0 13.5461 3.55913  -2
 -25   1   0 13.5461 3.55913   1
  27   1   0 480.666 15.4503  -2
  27  -1   0 480.666 15.4503   1
 -27   1   0 466.029 16.8221  -2
 -27  -1   0 466.029 16.8221   1
  27  -1   0 469.389 15.1685  -2
  27   1   0 469.389 15.1685   1
 -27  -1   0 470.652 16.8927  -2
 -27   1   0 470.652 16.8927   1
 -29   1   0 390.008 15.4271  -2
 -29  -1   0 390.008 15.4271   1
  29   1   0 405.849 14.1209  -2
  29  -1   0 405.849 14.1209   1
 -29  -1   0 395.957 15.5388  -2
 -29   1   0 395.957 15.5388   1
  29  -1   0 416.899 13.9814  -2
  29   1   0 416.899 13.9814   1
  31   1   0 44.6696 4.95755  -2
  31  -1   0 44.6696 4.95755   1
 -31   1   0 49.0341 6.28840  -2
 -31  -1   0 49.0341 6.28840   1
 -31  -1   0 46.5777 6.32833  -2
 -31   1   0 46.5777 6.32833   1
  31  -1   0 46.1829 4.94873  -2
  31   1   0 46.1829 4.94873   1
  33   1   0 98.8261 6.93746  -2
  33  -1   0 98.8261 6.93746   1
 -33   1   0 84.4483 7.80814  -2
 -33  -1   0 84.4483 7.80814   1
 -33  -1   0 95.3353 8.06873  -2
 -33   1   0 95.3353 8.06873   1
  33  -1   0 90.2398 6.50574  -2
  33   1   0 90.2398 6.50574   1
 -35   1   0 -0.5930 4.02040  -2
 -35  -1   0 -0.5930 4.02040   1
  35   1   0 -3.2497 2.77643  -2
  35  -1   0 -3.2497 2.77643   1
 -35  -1   0 -9.3298 4.96620  -2
 -35   1   0 -9.3298 4.96620   1
  35  -1   0 -1.9916 2.50261  -2
  35   1   0 -1.9916 2.50261   1
  37   1   0 26.9679 4.91015  -2
  37  -1   0 26.9679 4.91015   1
 -37   1   0 29.8334 6.25199  -2
 -37  -1   0 29.8334 6.25199   1
 -37  -1   0 23.7239 6.51325  -2
 -37   1   0 23.7239 6.51325   1
  37  -1   0 23.4007 4.74134  -2
  37   1   0 23.4007 4.74134   1
 -39   1   0 58.5324 7.84844  -2
 -39  -1   0 58.5324 7.84844   1
  39   1   0 54.3249 6.82730  -2
  39  -1   0 54.3249 6.82730   1
 -39  -1   0 63.0958 8.31740  -2
 -39   1   0 63.0958 8.31740   1
  39  -1   0 58.7388 6.76246  -2
  39   1   0 58.7388 6.76246   1
 -41   1   0 11.2548 6.97973  -2
 -41  -1   0 11.2548 6.97973   1
  41   1   0 7.02442 4.28454  -2
  41  -1   0 7.02442 4.28454   1
  41  -1   0 15.2233 4.69900  -2
  41   1   0 15.2233 4.69900   1
 -41  -1   0 9.84477 6.92508  -2
 -41   1   0 9.84477 6.92508   1
   0   2   0 3742.99 91.7145  -2
   0  -2   0 3742.99 91.7145   1
   0   2   0 3182.05 89.2315  -2
   0  -2   0 3182.05 89.2315   1
   0   2   0 3267.68 83.6377  -2
   0  -2   0 3267.68 83.6377   1
   0  -2   0 3265.07 83.3794  -2
   0   2   0 3265.07 83.3794   1
  -2   2   0 1148.40 29.1434  -2
  -2  -2   0 1148.40 29.1434   1
  -2   2   0 1131.79 29.5577  -2
  -2  -2   0 1131.79 29.5577   1
   2   2   0 1117.36 28.9708  -2
   2  -2   0 1117.36 28.9708   1
   2   2   0 1115.88 29.1494  -2
   2  -2   0 1115.88 29.1494   1
  -2  -2   0 1106.27 28.8839  -2
  -2   2   0 1106.27 28.8839   1
  -2  -2   0 1112.31 30.1042  -2
  -2   2   0 1112.31 30.1042   1
   4   2   0 3373.49 94.0176  -2
   4  -2   0 3373.49 94.0176   1
  -4   2   0 3896.95 95.3929  -2
  -4  -2   0 3896.95 95.3929   1
   4   2   0 3692.68 92.2668  -2
   4  -2   0 3692.68 92.2668   1
   4  -2   0 3875.59 95.9970  -2
   4   2   0 3875.59 95.9970   1
  -4  -2   0 3729.70 92.1518  -2
  -4   2   0 3729.70 92.1518   1
  -4  -2   0 3728.65 95.1436  -2
  -4   2   0 3728.65 95.1436   1
  -6   2   0 748.595 19.8733  -2
  -6  -2   0 748.595 19.8733   1
   6   2   0 713.664 19.7213  -2
   6  -2   0 713.664 19.7213   1
   6   2   0 759.054 19.9664  -2
   6  -2   0 759.054 19.9664   1
   6  -2   0 748.854 19.6961  -2
   6   2   0 748.854 19.6961   1
  -6  -2   0 749.519 19.9289  -2
  -6   2   0 749.519 19.9289   1
  -6  -2   0 742.784 19.9353  -2
  -6   2   0 742.784 19.9353   1
   8   2   0 1442.41 36.4818  -2
   8  -2   0 1442.41 36.4818   1
  -8   2   0 1376.91 36.9030  -2
  -8  -2   0 1376.91 36.9030   1
   8   2   0 1482.35 37.0390  -2
   8  -2   0 1482.35 37.0390   1
  -8  -2   0 1467.38 36.6208  -2
  -8   2   0 1467.38 36.6208   1
   8  -2   0 1340.06 36.6976  -2
   8   2   0 1340.06 36.6976   1
  -8  -2   0 1426.18 37.1097  -2
  -8   2   0 1426.18 37.1097   1
  10   2   0 1335.20 34.9442  -2
  10  -2   0 1335.20 34.9442   1
 -10   2   0 1326.02 35.0118  -2
 -10  -2   0 1326.02 35.0118   1
  10   2   0 1312.61 34.3815  -2
  10  -2   0 1312.61 34.3815   1
 -10  -2   0 1292.13 35.0106  -2
 -10   2   0 1292.13 35.0106   1
  10  -2   0 1374.47 34.8924  -2
  10   2   0 1374.47 34.8924   1
 -10  -2   0 1341.05 34.5677  -2
 -10   2   0 1341.05 34.5677   1
 -12   2   0 -0.0415 1.67820  -2
 -12  -2   0 -0.0415 1.67820   1
  12   2   0 0.60527 1.38420  -2
  12  -2   0 0.60527 1.38420   1
 -12  -2   0 -0.9152 2.13630  -2
 -12   2   0 -0.9152 2.13630   1
  12  -2   0 -1.0740 1.16488  -2
  12   2   0 -1.0740 1.16488   1
 -12  -2   0 0.68793 1.86870  -2
 -12   2   0 0.68793 1.86870   1
  14   2   0 623.457 17.3363  -2
  14  -2   0 623.457 17.3363   1
  14   2   0 664.410 18.2880  -2
  14  -2   0 664.410 18.2880   1
 -14   2   0 661.331 18.3947  -2
 -14  -2   0 661.331 18.3947   1
 -14  -2   0 619.427 17.9677  -2
 -14   2   0 619.427 17.9677   1
  14  -2   0 575.058 16.9359  -2
  14   2   0 575.058 16.9359   1
  14  -2   0 640.862 18.0397  -2
  14   2   0 640.862 18.0397   1
 -14  -2   0 602.313 18.1951  -2
 -14   2   0 602.313 18.1951   1
 -16   2   0 5.54166 2.23974  -2
 -16  -2   0 5.54166 2.23974   1
  16   2   0 6.97512 1.56153  -2
  16  -2   0 6.97512 1.56153   1
  16  -2   0 5.24497 1.38136  -2
  16   2   0 5.24497 1.38136   1
 -16  -2   0 5.81505 2.84170  -2
 -16   2   0 5.81505 2.84170   1
  16  -2   0 5.68245 1.88924  -2
  16   2   0 5.68245 1.88924   1
 -16  -2   0 2.39414 2.28067  -2
 -16   2   0 2.39414 2.28067   1
 -18   2   0 497.513 15.6920  -2
 -18  -2   0 497.513 15.6920   1
  18   2   0 502.259 14.7118  -2
  18  -2   0 502.259 14.7118   1
  18  -2   0 495.467 14.3451  -2
  18   2   0 495.467 14.3451   1
 -18  -2   0 471.867 15.5891  -2
 -18   2   0 471.867 15.5891   1
 -18  -2   0 505.194 15.5535  -2
 -18   2   0 505.194 15.5535   1
  18  -2   0 500.468 15.3478  -2
  18   2   0 500.468 15.3478   1
  20   2   0 8.09854 1.85789  -2
  20  -2   0 8.09854 1.85789   1
 -20   2   0 13.3388 2.93964  -2
 -20  -2   0 13.3388 2.93964   1
 -20  -2   0 16.6527 3.44602  -2
 -20   2   0 16.6527 3.44602   1
  20  -2   0 12.5178 2.04718  -2
  20   2   0 12.5178 2.04718   1
  22   2   0 110.697 5.50469  -2
  22  -2   0 110.697 5.50469   1
 -22   2   0 106.935 6.46455  -2
 -22  -2   0 106.935 6.46455   1
 -22  -2   0 109.073 6.46292  -2
 -22   2   0 109.073 6.46292   1
  22  -2   0 112.937 5.27467  -2
  22   2   0 112.937 5.27467   1
  24   2   0 0.41765 1.79431  -2
  24  -2   0 0.41765 1.79431   1
 -24   2   0 0.79449 2.69585  -2
 -24  -2   0 0.79449 2.69585   1
 -24  -2   0 1.51347 3.46026  -2
 -24   2   0 1.51347 3.46026   1
  24  -2   0 2.13625 1.80471  -2
  24   2   0 2.13625 1.80471   1
 -26   2   0 3.76746 2.84611  -2
 -26  -2   0 3.76746 2.84611   1
  26   2   0 1.61234 2.02700  -2
  26  -2   0 1.61234 2.02700   1
 -26  -2   0 -5.3786 3.64324  -2
 -26   2   0 -5.3786 3.64324   1
  26  -2   0 1.10050 1.98105  -2
  26   2   0 1.10050 1.98105   1
 -28   2   0 46.8080 5.81132  -2
 -28  -2   0 46.8080 5.81132   1
  28   2   0 46.9441 4.54991  -2
  28  -2   0 46.9441 4.54991   1
 -28  -2   0 49.3002 5.94561  -2
 -28   2   0 49.3002 5.94561   1
  28  -2   0 51.6245 4.42324  -2
  28   2   0 51.6245 4.42324   1
  30   2   0 28.5264 4.20239  -2
  30  -2   0 28.5264 4.20239   1
 -30   2   0 29.0225 5.20451  -2
 -30  -2   0 29.0225 5.20451   1
  30  -2   0 20.6620 3.57817  -2
  30   2   0 20.6620 3.57817   1
 -30  -2   0 17.6604 5.31958  -2
 -30   2   0 17.6604 5.31958   1
  32   2   0 272.665 11.3878  -2
  32  -2   0 272.665 11.3878   1
 -32   2   0 249.119 12.4417  -2
 -32  -2   0 249.119 12.4417   1
  32  -2   0 267.806 10.8119  -2
  32   2   0 267.806 10.8119   1
 -32  -2   0 255.866 12.6343  -2
 -32   2   0 255.866 12.6343   1
  34   2   0 2.95567 3.00287  -2
  34  -2   0 2.95567 3.00287   1
 -34   2   0 6.98874 4.10788  -2
 -34  -2   0 6.98874 4.10788   1
  34  -2   0 0.86882 2.77113  -2
  34   2   0 0.86882 2.77113   1
 -34  -2   0 8.15863 5.63634  -2
 -34   2   0 8.15863 5.63634   1
  36   2   0 103.648 7.65267  -2
  36  -2   0 103.648 7.65267   1
 -36   2   0 104.882 9.10536  -2
 -36  -2   0 104.882 9.10536   1
 -36  -2   0 108.763 9.12923  -2
 -36   2   0 108.763 9.12923   1
  36  -2   0 102.398 7.39347  -2
  36   2   0 102.398 7.39347   1
 -38   2   0 13.8780 5.20774  -2
 -38  -2   0 13.8780 5.20774   1
  38   2   0 12.2038 4.33613  -2
  38  -2   0 12.2038 4.33613   1
  38  -2   0 17.1446 4.35787  -2
  38   2   0 17.1446 4.35787   1
 -38  -2   0 17.6132 6.69657  -2
 -38   2   0 17.6132 6.69657   1
 -40   2   0 76.6175 8.97429  -2
 -40  -2   0 76.6175 8.97429   1
  40   2   0 81.9310 7.85200  -2
  40  -2   0 81.9310 7.85200   1
 -40  -2   0 71.3572 8.83866  -2
 -40   2   0 71.3572 8.83866   1
  40  -2   0 82.0678 7.73360  -2
  40   2   0 82.0678 7.73360   1
   1   3   0 2016.67 52.0511  -2
   1  -3   0 2016.67 52.0511   1
   1   3   0 2108.97 51.5858  -2
   1  -3   0 2108.97 51.5858   1
   1   3   0 2006.32 51.5625  -2
   1  -3   0 2006.32 51.5625   1
  -1   3   0 1956.42 52.2490  -2
  -1  -3   0 1956.42 52.2490   1
  -1   3   0 2069.95 51.9159  -2
  -1  -3   0 2069.95 51.9159   1
  -1   3   0 1989.79 51.4493  -2
  -1  -3   0 1989.79 51.4493   1
   1  -3   0 2011.57 51.3347  -2
   1   3   0 2011.57 51.3347   1
  -1  -3   0 2000.61 51.2341  -2
  -1   3   0 2000.61 51.2341   1
   3   3   0 652.428 17.7753  -2
   3  -3   0 652.428 17.7753   1
  -3   3   0 664.620 17.6817  -2
  -3  -3   0 664.620 17.6817   1
   3   3   0 664.518 17.3097  -2
   3  -3   0 664.518 17.3097   1
  -3   3   0 649.658 18.6445  -2
  -3  -3   0 649.658 18.6445   1
   3   3   0 682.196 18.4560  -2
   3  -3   0 682.196 18.4560   1
  -3  -3   0 677.923 18.4859  -2
  -3   3   0 677.923 18.4859   1
   5   3   0 1552.96 40.3183  -2
   5  -3   0 1552.96 40.3183   1
   5   3   0 1605.86 41.0106  -2
   5  -3   0 1605.86 41.0106   1
   5   3   0 1569.96 40.8980  -2
   5  -3   0 1569.96 40.8980   1
  -5   3   0 1587.56 40.9446  -2
  -5  -3   0 1587.56 40.9446   1
  -5  -3   0 1588.58 40.9057  -2
  -5   3   0 1588.58 40.9057   1
  -5  -3   0 1623.67 41.0143  -2
  -5   3   0 1623.67 41.0143   1
  -7   3   0 1506.14 38.4819  -2
  -7  -3   0 1506.14 38.4819   1
   7   3   0 1529.69 38.5777  -2
   7  -3   0 1529.69 38.5777   1
   7   3   0 1507.07 38.3014  -2
   7  -3   0 1507.07 38.3014   1
   7   3   0 1440.15 37.6998  -2
   7  -3   0 1440.15 37.6998   1
   7  -3   0 1414.70 37.4890  -2
   7   3   0 1414.70 37.4890   1
  -7  -3   0 1483.17 38.3641  -2
  -7   3   0 1483.17 38.3641   1
   7  -3   0 1459.02 37.9409  -2
   7   3   0 1459.02 37.9409   1
  -7  -3   0 1483.33 38.4127  -2
  -7   3   0 1483.33 38.4127   1
   9   3   0 649.175 17.8961  -2
   9  -3   0 649.175 17.8961   1
   9   3   0 644.050 17.0797  -2
   9  -3   0 644.050 17.0797   1
  -9   3   0 642.560 17.7954  -2
  -9  -3   0 642.560 17.7954   1
   9   3   0 587.550 17.7450  -2
   9  -3   0 587.550 17.7450   1
  -9  -3   0 630.121 17.8288  -2
  -9   3   0 630.121 17.8288   1
   9  -3   0 634.773 16.6603  -2
   9   3   0 634.773 16.6603   1
  -9  -3   0 653.239 18.1421  -2
  -9   3   0 653.239 18.1421   1
   9  -3   0 637.018 17.3173  -2
   9   3   0 637.018 17.3173   1
  11   3   0 3110.61 76.8818  -2
  11  -3   0 3110.61 76.8818   1
  11   3   0 2995.75 77.1936  -2
  11  -3   0 2995.75 77.1936   1
  11   3   0 3125.23 78.0771  -2
  11  -3   0 3125.23 78.0771   1
 -11   3   0 3055.65 77.9945  -2
 -11  -3   0 3055.65 77.9945   1
 -11  -3   0 3127.13 77.0900  -2
 -11   3   0 3127.13 77.0900   1
  11  -3   0 3065.38 77.6959  -2
  11   3   0 3065.38 77.6959   1
  11  -3   0 2898.91 76.8064  -2
  11   3   0 2898.91 76.8064   1
 -11  -3   0 3069.88 78.1445  -2
 -11   3   0 3069.88 78.1445   1
  13   3   0 470.298 13.4676  -2
  13  -3   0 470.298 13.4676   1
  13   3   0 462.789 14.0871  -2
  13  -3   0 462.789 14.0871   1
  13   3   0 473.163 14.3310  -2
  13  -3   0 473.163 14.3310   1
 -13   3   0 469.309 14.3262  -2
 -13  -3   0 469.309 14.3262   1
 -13  -3   0 473.522 14.4766  -2
 -13   3   0 473.522 14.4766   1
 -13  -3   0 471.320 14.4811  -2
 -13   3   0 471.320 14.4811   1
  13  -3   0 461.469 12.9689  -2
  13   3   0 461.469 12.9689   1
  13  -3   0 470.406 13.9900  -2
  13   3   0 470.406 13.9900   1
 -15   3   0 12.5994 2.36205  -2
 -15  -3   0 12.5994 2.36205   1
  15   3   0 16.2621 2.11474  -2
  15  -3   0 16.2621 2.11474   1
 -15  -3   0 16.6650 3.26750  -2
 -15   3   0 16.6650 3.26750   1
  15  -3   0 19.7483 2.57915  -2
  15   3   0 19.7483 2.57915   1
  15  -3   0 15.3704 1.85090  -2
  15   3   0 15.3704 1.85090   1
 -15  -3   0 21.4373 2.97524  -2
 -15   3   0 21.4373 2.97524   1
 -17   3   0 86.4149 5.29405  -2
 -17  -3   0 86.4149 5.29405   1
  17   3   0 88.7376 4.36128  -2
  17  -3   0 88.7376 4.36128   1
 -17  -3   0 85.1462 5.24996  -2
 -17   3   0 85.1462 5.24996   1
  17  -3   0 87.6102 4.79875  -2
  17   3   0 87.6102 4.79875   1
  17  -3   0 91.1692 4.03490  -2
  17   3   0 91.1692 4.03490   1
 -17  -3   0 87.8641 5.12408  -2
 -17   3   0 87.8641 5.12408   1
 -19   3   0 210.629 8.82402  -2
 -19  -3   0 210.629 8.82402   1
  19   3   0 222.271 8.00120  -2
  19  -3   0 222.271 8.00120   1
  19  -3   0 214.477 7.49664  -2
  19   3   0 214.477 7.49664   1
 -19  -3   0 222.378 9.04978  -2
 -19   3   0 222.378 9.04978   1
  19  -3   0 213.453 8.43440  -2
  19   3   0 213.453 8.43440   1
  21   3   0 73.9753 4.43712  -2
  21  -3   0 73.9753 4.43712   1
 -21   3   0 71.9857 5.26666  -2
 -21  -3   0 71.9857 5.26666   1
 -21  -3   0 49.7773 4.79191  -2
 -21   3   0 49.7773 4.79191   1
  21  -3   0 68.4737 3.85124  -2
  21   3   0 68.4737 3.85124   1
  23   3   0 9.34336 2.27217  -2
  23  -3   0 9.34336 2.27217   1
 -23   3   0 6.98186 2.90314  -2
 -23  -3   0 6.98186 2.90314   1
 -23  -3   0 4.51418 3.69700  -2
 -23   3   0 4.51418 3.69700   1
  23  -3   0 6.21223 1.90862  -2
  23   3   0 6.21223 1.90862   1
 -25   3   0 5.05993 3.19000  -2
 -25  -3   0 5.05993 3.19000   1
  25   3   0 8.65325 2.54565  -2
  25  -3   0 8.65325 2.54565   1
  25  -3   0 10.0010 2.44506  -2
  25   3   0 10.0010 2.44506   1
 -25  -3   0 2.72128 3.93898  -2
 -25   3   0 2.72128 3.93898   1
 -27   3   0 467.599 16.4479  -2
 -27  -3   0 467.599 16.4479   1
  27   3   0 442.186 14.8774  -2
  27  -3   0 442.186 14.8774   1
 -27  -3   0 384.464 15.7487  -2
 -27   3   0 384.464 15.7487   1
  27  -3   0 451.164 14.3511  -2
  27   3   0 451.164 14.3511   1
  29   3   0 -0.7642 2.19137  -2
  29  -3   0 -0.7642 2.19137   1
 -29   3   0 3.92281 3.55880  -2
 -29  -3   0 3.92281 3.55880   1
  29  -3   0 3.73959 2.62464  -2
  29   3   0 3.73959 2.62464   1
 -29  -3   0 5.31005 4.64522  -2
 -29   3   0 5.31005 4.64522   1
 -31   3   0 503.363 18.4353  -2
 -31  -3   0 503.363 18.4353   1
  31   3   0 483.521 16.8136  -2
  31  -3   0 483.521 16.8136   1
  31  -3   0 468.204 15.9100  -2
  31   3   0 468.204 15.9100   1
 -31  -3   0 459.708 17.9857  -2
 -31   3   0 459.708 17.9857   1
  33   3   0 6.94602 3.21181  -2
  33  -3   0 6.94602 3.21181   1
 -33   3   0 5.36767 4.07607  -2
 -33  -3   0 5.36767 4.07607   1
  33  -3   0 2.14130 2.73864  -2
  33   3   0 2.14130 2.73864   1
 -33  -3   0 1.90071 5.26249  -2
 -33   3   0 1.90071 5.26249   1
  35   3   0 15.1156 4.19015  -2
  35  -3   0 15.1156 4.19015   1
 -35   3   0 11.0034 4.62110  -2
 -35  -3   0 11.0034 4.62110   1
 -35  -3   0 15.2286 6.01031  -2
 -35   3   0 15.2286 6.01031   1
  35  -3   0 9.78385 3.69440  -2
  35   3   0 9.78385 3.69440   1
  37   3   0 6.01106 3.71006  -2
  37  -3   0 6.01106 3.71006   1
 -37   3   0 -1.9393 4.09406  -2
 -37  -3   0 -1.9393 4.09406   1
  37  -3   0 -4.5336 2.91716  -2
  37   3   0 -4.5336 2.91716   1
 -37  -3   0 -1.3524 5.84140  -2
 -37   3   0 -1.3524 5.84140   1
  39   3   0 25.2508 5.26112  -2
  39  -3   0 25.2508 5.26112   1
 -39   3   0 21.4270 6.20098  -2
 -39  -3   0 21.4270 6.20098   1
  39  -3   0 32.7814 5.54732  -2
  39   3   0 32.7814 5.54732   1
 -39  -3   0 31.9954 7.30917  -2
 -39   3   0 31.9954 7.30917   1
   0   4   0 438.215 11.7970  -2
   0  -4   0 438.215 11.7970   1
   0   4   0 437.686 11.9140  -2
   0  -4   0 437.686 11.9140   1
   0   4   0 432.496 13.6579  -2
   0  -4   0 432.496 13.6579   1
   0  -4   0 437.415 13.3673  -2
   0   4   0 437.415 13.3673   1
  -2   4   0 3.83531 1.03995  -2
  -2  -4   0 3.83531 1.03995   1
   2   4   0 2.13140 1.67441  -2
   2  -4   0 2.13140 1.67441   1
  -2   4   0 1.76139 2.23148  -2
  -2  -4   0 1.76139 2.23148   1
   2   4   0 4.01004 2.75793  -2
   2  -4   0 4.01004 2.75793   1
  -2   4   0 1.40796 1.07691  -2
  -2  -4   0 1.40796 1.07691   1
   2   4   0 3.36797 0.90992  -2
   2  -4   0 3.36797 0.90992   1
  -2  -4   0 3.69412 2.10739  -2
  -2   4   0 3.69412 2.10739   1
   2  -4   0 4.68483 2.33400  -2
   2   4   0 4.68483 2.33400   1
  -4   4   0 29.4002 3.70452  -2
  -4  -4   0 29.4002 3.70452   1
   4   4   0 32.3714 1.85472  -2
   4  -4   0 32.3714 1.85472   1
  -4   4   0 28.8705 2.45400  -2
  -4  -4   0 28.8705 2.45400   1
   4   4   0 30.5787 2.59661  -2
   4  -4   0 30.5787 2.59661   1
   4   4   0 31.1285 3.17058  -2
   4  -4   0 31.1285 3.17058   1
  -4  -4   0 25.5347 3.31954  -2
  -4   4   0 25.5347 3.31954   1
   6   4   0 1368.98 36.2736  -2
   6  -4   0 1368.98 36.2736   1
   6   4   0 1408.33 35.5315  -2
   6  -4   0 1408.33 35.5315   1
  -6   4   0 1355.54 37.0755  -2
  -6  -4   0 1355.54 37.0755   1
  -6   4   0 1399.54 36.1617  -2
  -6  -4   0 1399.54 36.1617   1
   6   4   0 1401.33 36.6009  -2
   6  -4   0 1401.33 36.6009   1
  -6  -4   0 1344.68 35.6794  -2
  -6   4   0 1344.68 35.6794   1
  -6  -4   0 1403.95 36.7544  -2
  -6   4   0 1403.95 36.7544   1
  -8   4   0 269.898 8.88748  -2
  -8  -4   0 269.898 8.88748   1
   8   4   0 278.481 9.07090  -2
   8  -4   0 278.481 9.07090   1
   8   4   0 264.339 9.25875  -2
   8  -4   0 264.339 9.25875   1
   8   4   0 271.459 8.10148  -2
   8  -4   0 271.459 8.10148   1
  -8  -4   0 258.521 8.41226  -2
  -8   4   0 258.521 8.41226   1
  -8  -4   0 260.551 9.63487  -2
  -8   4   0 260.551 9.63487   1
  10   4   0 592.468 17.2813  -2
  10  -4   0 592.468 17.2813   1
 -10   4   0 574.789 17.0164  -2
 -10  -4   0 574.789 17.0164   1
  10   4   0 586.405 17.3781  -2
  10  -4   0 586.405 17.3781   1
  10   4   0 599.936 16.3618  -2
  10  -4   0 599.936 16.3618   1
  10  -4   0 598.649 15.6294  -2
  10   4   0 598.649 15.6294   1
 -10  -4   0 573.965 16.8583  -2
 -10   4   0 573.965 16.8583   1
 -10  -4   0 610.370 17.8189  -2
 -10   4   0 610.370 17.8189   1
  10  -4   0 601.608 16.1996  -2
  10   4   0 601.608 16.1996   1
  12   4   0 2479.38 63.0961  -2
  12  -4   0 2479.38 63.0961   1
  12   4   0 2521.28 63.2602  -2
  12  -4   0 2521.28 63.2602   1
 -12   4   0 2430.55 63.8503  -2
 -12  -4   0 2430.55 63.8503   1
  12   4   0 2550.36 64.1605  -2
  12  -4   0 2550.36 64.1605   1
  12  -4   0 2415.30 62.3886  -2
  12   4   0 2415.30 62.3886   1
 -12  -4   0 2515.89 63.6899  -2
 -12   4   0 2515.89 63.6899   1
  12  -4   0 2412.94 63.0679  -2
  12   4   0 2412.94 63.0679   1
 -12  -4   0 2447.81 63.8463  -2
 -12   4   0 2447.81 63.8463   1
  14   4   0 261.083 8.53268  -2
  14  -4   0 261.083 8.53268   1
  14   4   0 260.036 9.41211  -2
  14  -4   0 260.036 9.41211   1
 -14   4   0 249.070 9.23338  -2
 -14  -4   0 249.070 9.23338   1
  14  -4   0 251.585 8.53095  -2
  14   4   0 251.585 8.53095   1
 -14  -4   0 246.263 9.22860  -2
 -14   4   0 246.263 9.22860   1
 -14  -4   0 268.557 9.93713  -2
 -14   4   0 268.557 9.93713   1
  14  -4   0 258.242 7.74191  -2
  14   4   0 258.242 7.74191   1
  16   4   0 0.24646 2.12121  -2
  16  -4   0 0.24646 2.12121   1
 -16   4   0 3.30044 2.10271  -2
 -16  -4   0 3.30044 2.10271   1
  16   4   0 1.32346 1.47037  -2
  16  -4   0 1.32346 1.47037   1
 -16  -4   0 6.86642 2.61400  -2
 -16   4   0 6.86642 2.61400   1
  16  -4   0 0.52600 1.49975  -2
  16   4   0 0.52600 1.49975   1
  16  -4   0 2.49531 1.54573  -2
  16   4   0 2.49531 1.54573   1
 -16  -4   0 6.52091 2.81386  -2
 -16   4   0 6.52091 2.81386   1
 -18   4   0 100.659 5.69862  -2
 -18  -4   0 100.659 5.69862   1
  18   4   0 107.650 5.10170  -2
  18  -4   0 107.650 5.10170   1
  18  -4   0 101.245 5.24348  -2
  18   4   0 101.245 5.24348   1
  18  -4   0 101.141 4.35346  -2
  18   4   0 101.141 4.35346   1
 -18  -4   0 91.3177 5.91566  -2
 -18   4   0 91.3177 5.91566   1
  20   4   0 120.885 5.66594  -2
  20  -4   0 120.885 5.66594   1
 -20   4   0 122.544 6.68450  -2
 -20  -4   0 122.544 6.68450   1
  20  -4   0 111.764 5.78737  -2
  20   4   0 111.764 5.78737   1
  20  -4   0 107.760 4.85191  -2
  20   4   0 107.760 4.85191   1
 -20  -4   0 107.354 6.60473  -2
 -20   4   0 107.354 6.60473   1
 -22   4   0 92.7403 6.22806  -2
 -22  -4   0 92.7403 6.22806   1
  22   4   0 93.4222 5.19283  -2
  22  -4   0 93.4222 5.19283   1
  22  -4   0 89.5361 4.57553  -2
  22   4   0 89.5361 4.57553   1
 -22  -4   0 84.9006 6.31008  -2
 -22   4   0 84.9006 6.31008   1
  24   4   0 7.12656 2.48965  -2
  24  -4   0 7.12656 2.48965   1
 -24   4   0 6.67031 3.04546  -2
 -24  -4   0 6.67031 3.04546   1
  24  -4   0 6.18510 2.54442  -2
  24   4   0 6.18510 2.54442   1
 -24  -4   0 11.5579 4.39591  -2
 -24   4   0 11.5579 4.39591   1
  26   4   0 1.15150 2.12139  -2
  26  -4   0 1.15150 2.12139   1
 -26   4   0 5.87573 3.35924  -2
 -26  -4   0 5.87573 3.35924   1
  26  -4   0 2.84522 2.77303  -2
  26   4   0 2.84522 2.77303   1
 -26  -4   0 5.23829 4.43135  -2
 -26   4   0 5.23829 4.43135   1
 -28   4   0 28.4936 4.87270  -2
 -28  -4   0 28.4936 4.87270   1
  28   4   0 29.0233 4.24639  -2
  28  -4   0 29.0233 4.24639   1
  28  -4   0 28.6167 3.80569  -2
  28   4   0 28.6167 3.80569   1
 -28  -4   0 24.2751 5.34282  -2
 -28   4   0 24.2751 5.34282   1
  30   4   0 270.964 11.3828  -2
  30  -4   0 270.964 11.3828   1
 -30   4   0 263.422 12.4120  -2
 -30  -4   0 263.422 12.4120   1
  30  -4   0 273.886 10.4937  -2
  30   4   0 273.886 10.4937   1
 -30  -4   0 259.228 12.3858  -2
 -30   4   0 259.228 12.3858   1
 -32   4   0 4.83076 3.98656  -2
 -32  -4   0 4.83076 3.98656   1
  32   4   0 -0.4187 2.89732  -2
  32  -4   0 -0.4187 2.89732   1
  32  -4   0 0.28178 2.63472  -2
  32   4   0 0.28178 2.63472   1
 -32  -4   0 -2.4733 4.94815  -2
 -32   4   0 -2.4733 4.94815   1
  34   4   0 10.0983 3.70826  -2
  34  -4   0 10.0983 3.70826   1
 -34   4   0 9.64711 4.72430  -2
 -34  -4   0 9.64711 4.72430   1
 -34  -4   0 8.53574 5.60262  -2
 -34   4   0 8.53574 5.60262   1
  34  -4   0 8.08696 3.44646  -2
  34   4   0 8.08696 3.44646   1
 -36   4   0 2.41816 4.41667  -2
 -36  -4   0 2.41816 4.41667   1
  36   4   0 0.86136 3.33904  -2
  36  -4   0 0.86136 3.33904   1
  36  -4   0 1.57704 3.26962  -2
  36   4   0 1.57704 3.26962   1
 -36  -4   0 -6.5147 5.39307  -2
 -36   4   0 -6.5147 5.39307   1
  38   4   0 79.3986 7.77823  -2
  38  -4   0 79.3986 7.77823   1
 -38   4   0 83.5554 9.13312  -2
 -38  -4   0 83.5554 9.13312   1
  38  -4   0 83.2214 7.24390  -2
  38   4   0 83.2214 7.24390   1
 -38  -4   0 60.9930 8.11635  -2
 -38   4   0 60.9930 8.11635   1
  -1   5   0 6.73091 1.45411  -2
  -1  -5   0 6.73091 1.45411   1
   1   5   0 5.85293 1.86787  -2
   1  -5   0 5.85293 1.86787   1
   1   5   0 6.73663 1.31203  -2
   1  -5   0 6.73663 1.31203   1
   1   5   0 3.59867 2.23595  -2
   1  -5   0 3.59867 2.23595   1
  -1   5   0 4.07759 2.40240  -2
  -1  -5   0 4.07759 2.40240   1
  -1   5   0 8.67179 1.48835  -2
  -1  -5   0 8.67179 1.48835   1
  -1  -5   0 6.05960 2.37291  -2
  -1   5   0 6.05960 2.37291   1
   1  -5   0 0.58263 2.64566  -2
   1   5   0 0.58263 2.64566   1
   3   5   0 13.1968 1.67442  -2
   3  -5   0 13.1968 1.67442   1
   3   5   0 10.8870 2.23034  -2
   3  -5   0 10.8870 2.23034   1
  -3   5   0 14.5224 1.87971  -2
  -3  -5   0 14.5224 1.87971   1
   3   5   0 7.60942 3.18478  -2
   3  -5   0 7.60942 3.18478   1
  -3   5   0 15.8556 2.99581  -2
  -3  -5   0 15.8556 2.99581   1
  -3   5   0 14.8726 1.63673  -2
  -3  -5   0 14.8726 1.63673   1
  -3  -5   0 11.7211 2.59301  -2
  -3   5   0 11.7211 2.59301   1
   5   5   0 23.0047 2.70194  -2
   5  -5   0 23.0047 2.70194   1
   5   5   0 17.6539 3.38385  -2
   5  -5   0 17.6539 3.38385   1
  -5   5   0 20.1925 3.48713  -2
  -5  -5   0 20.1925 3.48713   1
   5   5   0 22.9951 1.90392  -2
   5  -5   0 22.9951 1.90392   1
  -5   5   0 21.6269 2.65000  -2
  -5  -5   0 21.6269 2.65000   1
  -5  -5   0 25.1720 3.36060  -2
  -5   5   0 25.1720 3.36060   1
  -7   5   0 934.898 25.8078  -2
  -7  -5   0 934.898 25.8078   1
   7   5   0 945.038 26.7669  -2
   7  -5   0 945.038 26.7669   1
   7   5   0 965.294 26.1401  -2
   7  -5   0 965.294 26.1401   1
   7   5   0 971.878 25.1969  -2
   7  -5   0 971.878 25.1969   1
  -7   5   0 946.760 27.5269  -2
  -7  -5   0 946.760 27.5269   1
  -7  -5   0 949.137 26.8573  -2
  -7   5   0 949.137 26.8573   1
   9   5   0 -2.9949 2.27726  -2
   9  -5   0 -2.9949 2.27726   1
   9   5   0 6.54967 2.04346  -2
   9  -5   0 6.54967 2.04346   1
  -9   5   0 2.30098 2.49981  -2
  -9  -5   0 2.30098 2.49981   1
  -9   5   0 4.65844 2.09386  -2
  -9  -5   0 4.65844 2.09386   1
   9   5   0 4.46468 1.35565  -2
   9  -5   0 4.46468 1.35565   1
  -9  -5   0 3.44002 1.49058  -2
  -9   5   0 3.44002 1.49058   1
  -9  -5   0 0.92470 2.98541  -2
  -9   5   0 0.92470 2.98541   1
  11   5   0 107.552 4.58739  -2
  11  -5   0 107.552 4.58739   1
 -11   5   0 105.654 5.53146  -2
 -11  -5   0 105.654 5.53146   1
  11   5   0 111.786 5.51440  -2
  11  -5   0 111.786 5.51440   1
  11   5   0 111.245 5.91252  -2
  11  -5   0 111.245 5.91252   1
 -11  -5   0 117.415 6.48761  -2
 -11   5   0 117.415 6.48761   1
 -11  -5   0 111.305 4.97088  -2
 -11   5   0 111.305 4.97088   1
 -13   5   0 1491.26 40.6758  -2
 -13  -5   0 1491.26 40.6758   1
  13   5   0 1564.66 40.7671  -2
  13  -5   0 1564.66 40.7671   1
  13   5   0 1446.85 39.7558  -2
  13  -5   0 1446.85 39.7558   1
 -13  -5   0 1568.62 41.3339  -2
 -13   5   0 1568.62 41.3339   1
 -13  -5   0 1480.52 40.3165  -2
 -13   5   0 1480.52 40.3165   1
  13  -5   0 1528.60 39.2910  -2
  13   5   0 1528.60 39.2910   1
  13  -5   0 1560.65 38.8760  -2
  13   5   0 1560.65 38.8760   1
 -15   5   0 178.788 7.58775  -2
 -15  -5   0 178.788 7.58775   1
  15   5   0 168.045 7.44971  -2
  15  -5   0 168.045 7.44971   1
  15   5   0 165.098 6.53734  -2
  15  -5   0 165.098 6.53734   1
 -15  -5   0 169.439 7.32893  -2
 -15   5   0 169.439 7.32893   1
 -15  -5   0 192.123 8.27031  -2
 -15   5   0 192.123 8.27031   1
  15  -5   0 164.457 6.20648  -2
  15   5   0 164.457 6.20648   1
  15  -5   0 172.622 5.61533  -2
  15   5   0 172.622 5.61533   1
  17   5   0 1045.71 29.1503  -2
  17  -5   0 1045.71 29.1503   1
 -17   5   0 1008.35 29.1686  -2
 -17  -5   0 1008.35 29.1686   1
  17   5   0 1019.05 28.3534  -2
  17  -5   0 1019.05 28.3534   1
 -17  -5   0 1045.87 29.2024  -2
 -17   5   0 1045.87 29.2024   1
  17  -5   0 1032.52 28.0745  -2
  17   5   0 1032.52 28.0745   1
  17  -5   0 1043.69 27.2425  -2
  17   5   0 1043.69 27.2425   1
  19   5   0 92.8768 4.99668  -2
  19  -5   0 92.8768 4.99668   1
 -19   5   0 93.5840 5.85341  -2
 -19  -5   0 93.5840 5.85341   1
  19   5   0 96.3704 5.77137  -2
  19  -5   0 96.3704 5.77137   1
  19  -5   0 91.5282 4.12608  -2
  19   5   0 91.5282 4.12608   1
 -19  -5   0 97.6670 5.99644  -2
 -19   5   0 97.6670 5.99644   1
  19  -5   0 84.9179 4.63324  -2
  19   5   0 84.9179 4.63324   1
 -21   5   0 343.994 12.7734  -2
 -21  -5   0 343.994 12.7734   1
  21   5   0 341.730 11.7286  -2
  21  -5   0 341.730 11.7286   1
  21  -5   0 340.878 10.5521  -2
  21   5   0 340.878 10.5521   1
  21  -5   0 343.157 11.4979  -2
  21   5   0 343.157 11.4979   1
 -21  -5   0 308.628 12.3444  -2
 -21   5   0 308.628 12.3444   1
 -23   5   0 1231.10 33.7552  -2
 -23  -5   0 1231.10 33.7552   1
  23   5   0 1166.25 32.5194  -2
  23  -5   0 1166.25 32.5194   1
  23  -5   0 1175.13 31.1539  -2
  23   5   0 1175.13 31.1539   1
  23  -5   0 1111.29 32.1384  -2
  23   5   0 1111.29 32.1384   1
 -23  -5   0 1086.27 33.1365  -2
 -23   5   0 1086.27 33.1365   1
 -25   5   0 58.9279 5.96533  -2
 -25  -5   0 58.9279 5.96533   1
  25   5   0 67.4947 5.23855  -2
  25  -5   0 67.4947 5.23855   1
  25  -5   0 74.5727 4.50749  -2
  25   5   0 74.5727 4.50749   1
 -25  -5   0 57.3882 5.90292  -2
 -25   5   0 57.3882 5.90292   1
  27   5   0 32.9167 4.36472  -2
  27  -5   0 32.9167 4.36472   1
 -27   5   0 40.0086 5.24566  -2
 -27  -5   0 40.0086 5.24566   1
 -27  -5   0 28.8986 4.96154  -2
 -27   5   0 28.8986 4.96154   1
  27  -5   0 31.5103 3.85661  -2
  27   5   0 31.5103 3.85661   1
  29   5   0 93.6559 6.58638  -2
  29  -5   0 93.6559 6.58638   1
 -29   5   0 83.3543 7.27927  -2
 -29  -5   0 83.3543 7.27927   1
 -29  -5   0 96.4545 7.58553  -2
 -29   5   0 96.4545 7.58553   1
  29  -5   0 101.055 5.93361  -2
  29   5   0 101.055 5.93361   1
 -31   5   0 13.6085 4.40402  -2
 -31  -5   0 13.6085 4.40402   1
  31   5   0 21.4535 4.30913  -2
  31  -5   0 21.4535 4.30913   1
  31  -5   0 28.3341 3.99643  -2
  31   5   0 28.3341 3.99643   1
 -31  -5   0 25.5261 5.27280  -2
 -31   5   0 25.5261 5.27280   1
  33   5   0 2.14548 3.18942  -2
  33  -5   0 2.14548 3.18942   1
 -33   5   0 0.00149 3.66041  -2
 -33  -5   0 0.00149 3.66041   1
  33  -5   0 0.57004 2.79702  -2
  33   5   0 0.57004 2.79702   1
 -33  -5   0 3.91457 3.79841  -2
 -33   5   0 3.91457 3.79841   1
 -35   5   0 -5.2838 3.85295  -2
 -35  -5   0 -5.2838 3.85295   1
  35   5   0 -1.9902 3.07567  -2
  35  -5   0 -1.9902 3.07567   1
 -35  -5   0 -4.3064 3.61627  -2
 -35   5   0 -4.3064 3.61627   1
  35  -5   0 4.97353 3.22302  -2
  35   5   0 4.97353 3.22302   1
  37   5   0 -4.4240 3.03800  -2
  37  -5   0 -4.4240 3.03800   1
 -37   5   0 1.90305 4.69836  -2
 -37  -5   0 1.90305 4.69836   1
  37  -5   0 -1.4107 3.06363  -2
  37   5   0 -1.4107 3.06363   1
 -37  -5   0 -5.6766 3.63439  -2
 -37   5   0 -5.6766 3.63439   1
   0   6   0 19.8508 2.33482  -2
   0  -6   0 19.8508 2.33482   1
   0   6   0 19.5683 3.45713  -2
   0  -6   0 19.5683 3.45713   1
   0   6   0 22.9827 2.27242  -2
   0  -6   0 22.9827 2.27242   1
   0  -6   0 16.4561 3.42864  -2
   0   6   0 16.4561 3.42864   1
   2   6   0 10.4655 1.65030  -2
   2  -6   0 10.4655 1.65030   1
  -2   6   0 13.2996 3.11910  -2
  -2  -6   0 13.2996 3.11910   1
  -2   6   0 8.84012 1.73293  -2
  -2  -6   0 8.84012 1.73293   1
  -2   6   0 9.19474 1.75284  -2
  -2  -6   0 9.19474 1.75284   1
   2   6   0 4.62066 3.38188  -2
   2  -6   0 4.62066 3.38188   1
   2   6   0 7.53268 2.26043  -2
   2  -6   0 7.53268 2.26043   1
  -2  -6   0 13.9742 2.94216  -2
  -2   6   0 13.9742 2.94216   1
   4   6   0 120.474 6.77662  -2
   4  -6   0 120.474 6.77662   1
  -4   6   0 133.329 7.16523  -2
  -4  -6   0 133.329 7.16523   1
   4   6   0 134.496 5.57161  -2
   4  -6   0 134.496 5.57161   1
  -4   6   0 123.375 4.71559  -2
  -4  -6   0 123.375 4.71559   1
  -4   6   0 124.478 5.17261  -2
  -4  -6   0 124.478 5.17261   1
   4   6   0 135.758 4.91837  -2
   4  -6   0 135.758 4.91837   1
  -4  -6   0 118.823 6.56687  -2
  -4   6   0 118.823 6.56687   1
  -6   6   0 16.7737 3.57719  -2
  -6  -6   0 16.7737 3.57719   1
   6   6   0 18.9354 2.81107  -2
   6  -6   0 18.9354 2.81107   1
   6   6   0 19.4841 2.10810  -2
   6  -6   0 19.4841 2.10810   1
  -6   6   0 20.0036 2.65190  -2
  -6  -6   0 20.0036 2.65190   1
  -6   6   0 18.5653 2.02488  -2
  -6  -6   0 18.5653 2.02488   1
   6   6   0 21.1395 3.62616  -2
   6  -6   0 21.1395 3.62616   1
  -6  -6   0 14.7706 3.01401  -2
  -6   6   0 14.7706 3.01401   1
   8   6   0 61.4950 4.69533  -2
   8  -6   0 61.4950 4.69533   1
   8   6   0 64.7374 3.38306  -2
   8  -6   0 64.7374 3.38306   1
  -8   6   0 63.2391 5.36459  -2
  -8  -6   0 63.2391 5.36459   1
  -8   6   0 56.3406 4.09528  -2
  -8  -6   0 56.3406 4.09528   1
   8   6   0 67.5703 4.26353  -2
   8  -6   0 67.5703 4.26353   1
  -8  -6   0 56.5982 4.69365  -2
  -8   6   0 56.5982 4.69365   1
  10   6   0 27.4038 3.47675  -2
  10  -6   0 27.4038 3.47675   1
  10   6   0 23.3776 2.45571  -2
  10  -6   0 23.3776 2.45571   1
 -10   6   0 25.5935 4.52994  -2
 -10  -6   0 25.5935 4.52994   1
  10   6   0 26.8636 3.27440  -2
  10  -6   0 26.8636 3.27440   1
 -10   6   0 28.8309 3.46889  -2
 -10  -6   0 28.8309 3.46889   1
 -10  -6   0 26.9083 3.67428  -2
 -10   6   0 26.9083 3.67428   1
  12   6   0 70.1126 5.08766  -2
  12  -6   0 70.1126 5.08766   1
 -12   6   0 76.3355 6.07035  -2
 -12  -6   0 76.3355 6.07035   1
  12   6   0 68.6120 3.89988  -2
  12  -6   0 68.6120 3.89988   1
 -12   6   0 70.6902 4.84848  -2
 -12  -6   0 70.6902 4.84848   1
 -12  -6   0 72.8547 3.72772  -2
 -12   6   0 72.8547 3.72772   1
 -12  -6   0 70.7345 5.50900  -2
 -12   6   0 70.7345 5.50900   1
  14   6   0 66.2255 4.02413  -2
  14  -6   0 66.2255 4.02413   1
 -14   6   0 66.2357 4.84842  -2
 -14  -6   0 66.2357 4.84842   1
  14   6   0 64.0570 4.76106  -2
  14  -6   0 64.0570 4.76106   1
 -14  -6   0 63.1289 4.06500  -2
 -14   6   0 63.1289 4.06500   1
  16   6   0 0.91813 1.56801  -2
  16  -6   0 0.91813 1.56801   1
  16   6   0 1.71149 2.53638  -2
  16  -6   0 1.71149 2.53638   1
 -16   6   0 0.41715 2.08614  -2
 -16  -6   0 0.41715 2.08614   1
 -16  -6   0 -0.2813 2.83730  -2
 -16   6   0 -0.2813 2.83730   1
 -18   6   0 319.785 12.2927  -2
 -18  -6   0 319.785 12.2927   1
  18   6   0 360.826 11.9360  -2
  18  -6   0 360.826 11.9360   1
  18   6   0 350.663 12.8061  -2
  18  -6   0 350.663 12.8061   1
  18  -6   0 361.828 10.6757  -2
  18   6   0 361.828 10.6757   1
  18  -6   0 368.974 10.2769  -2
  18   6   0 368.974 10.2769   1
 -18  -6   0 326.179 11.9386  -2
 -18   6   0 326.179 11.9386   1
  20   6   0 930.516 26.7761  -2
  20  -6   0 930.516 26.7761   1
  20   6   0 938.391 27.4385  -2
  20  -6   0 938.391 27.4385   1
 -20   6   0 927.232 27.6703  -2
 -20  -6   0 927.232 27.6703   1
  20  -6   0 895.584 25.4710  -2
  20   6   0 895.584 25.4710   1
 -20  -6   0 915.187 27.1856  -2
 -20   6   0 915.187 27.1856   1
  20  -6   0 994.403 25.1410  -2
  20   6   0 994.403 25.1410   1
  22   6   0 218.924 9.05191  -2
  22  -6   0 218.924 9.05191   1
  22   6   0 225.408 9.70625  -2
  22  -6   0 225.408 9.70625   1
 -22   6   0 222.661 9.95537  -2
 -22  -6   0 222.661 9.95537   1
  22  -6   0 218.570 7.57402  -2
  22   6   0 218.570 7.57402   1
 -22  -6   0 220.147 9.73554  -2
 -22   6   0 220.147 9.73554   1
  22  -6   0 193.777 7.86388  -2
  22   6   0 193.777 7.86388   1
  24   6   0 200.849 8.98500  -2
  24  -6   0 200.849 8.98500   1
 -24   6   0 193.878 9.81652  -2
 -24  -6   0 193.878 9.81652   1
 -24  -6   0 211.651 9.81155  -2
 -24   6   0 211.651 9.81155   1
  24  -6   0 216.126 7.73090  -2
  24   6   0 216.126 7.73090   1
  26   6   0 24.7916 3.88797  -2
  26  -6   0 24.7916 3.88797   1
 -26   6   0 31.2797 4.92641  -2
 -26  -6   0 31.2797 4.92641   1
  26  -6   0 24.4007 3.50161  -2
  26   6   0 24.4007 3.50161   1
 -26  -6   0 16.4338 4.91885  -2
 -26   6   0 16.4338 4.91885   1
 -28   6   0 -0.8614 3.18537  -2
 -28  -6   0 -0.8614 3.18537   1
  28   6   0 1.47404 2.84564  -2
  28  -6   0 1.47404 2.84564   1
 -28  -6   0 -1.9814 4.48009  -2
 -28   6   0 -1.9814 4.48009   1
  28  -6   0 -3.7402 3.22389  -2
  28   6   0 -3.7402 3.22389   1
  30   6   0 11.7960 3.70677  -2
  30  -6   0 11.7960 3.70677   1
 -30   6   0 13.7933 4.32506  -2
 -30  -6   0 13.7933 4.32506   1
  30  -6   0 11.0437 3.12859  -2
  30   6   0 11.0437 3.12859   1
 -30  -6   0 4.26162 5.14886  -2
 -30   6   0 4.26162 5.14886   1
 -32   6   0 8.24964 4.25446  -2
 -32  -6   0 8.24964 4.25446   1
  32   6   0 7.59444 3.71907  -2
  32  -6   0 7.59444 3.71907   1
  32  -6   0 8.54626 3.14265  -2
  32   6   0 8.54626 3.14265   1
 -32  -6   0 5.09571 5.43776  -2
 -32   6   0 5.09571 5.43776   1
  34   6   0 5.16909 3.62917  -2
  34  -6   0 5.16909 3.62917   1
 -34   6   0 3.11385 4.26575  -2
 -34  -6   0 3.11385 4.26575   1
 -34  -6   0 -9.0715 5.35056  -2
 -34   6   0 -9.0715 5.35056   1
  36   6   0 5.97104 4.19948  -2
  36  -6   0 5.97104 4.19948   1
 -36   6   0 14.2783 5.17394  -2
 -36  -6   0 14.2783 5.17394   1
 -36  -6   0 -3.4778 5.86694  -2
 -36   6   0 -3.4778 5.86694   1
   1   7   0 25.0133 2.66050  -2
   1  -7   0 25.0133 2.66050   1
   1   7   0 23.7163 2.93352  -2
   1  -7   0 23.7163 2.93352   1
  -1   7   0 22.2900 2.66870  -2
  -1  -7   0 22.2900 2.66870   1
  -1   7   0 23.2435 2.74202  -2
  -1  -7   0 23.2435 2.74202   1
   1   7   0 21.8783 3.88177  -2
   1  -7   0 21.8783 3.88177   1
  -1   7   0 25.9712 4.15666  -2
  -1  -7   0 25.9712 4.15666   1
  -1  -7   0 27.6678 4.02636  -2
  -1   7   0 27.6678 4.02636   1
   1  -7   0 21.0048 3.45810  -2
   1   7   0 21.0048 3.45810   1
   3   7   0 78.7367 3.93159  -2
   3  -7   0 78.7367 3.93159   1
   3   7   0 78.7339 4.49861  -2
   3  -7   0 78.7339 4.49861   1
   3   7   0 83.5156 6.14086  -2
   3  -7   0 83.5156 6.14086   1
  -3   7   0 79.9239 4.04314  -2
  -3  -7   0 79.9239 4.04314   1
  -3   7   0 77.3966 4.20336  -2
  -3  -7   0 77.3966 4.20336   1
  -3   7   0 80.4607 6.34080  -2
  -3  -7   0 80.4607 6.34080   1
  -3  -7   0 73.3209 5.55369  -2
  -3   7   0 73.3209 5.55369   1
  -5   7   0 20.6787 2.77552  -2
  -5  -7   0 20.6787 2.77552   1
  -5   7   0 17.2619 3.82631  -2
  -5  -7   0 17.2619 3.82631   1
   5   7   0 22.0403 2.53312  -2
   5  -7   0 22.0403 2.53312   1
   5   7   0 18.9235 2.98402  -2
   5  -7   0 18.9235 2.98402   1
   5   7   0 11.5280 3.30940  -2
   5  -7   0 11.5280 3.30940   1
  -5   7   0 17.6960 2.37857  -2
  -5  -7   0 17.6960 2.37857   1
  -5  -7   0 23.8070 3.84008  -2
  -5   7   0 23.8070 3.84008   1
  -7   7   0 121.487 5.78484  -2
  -7  -7   0 121.487 5.78484   1
  -7   7   0 125.563 7.74111  -2
  -7  -7   0 125.563 7.74111   1
   7   7   0 132.125 6.20086  -2
   7  -7   0 132.125 6.20086   1
   7   7   0 134.922 5.47134  -2
   7  -7   0 134.922 5.47134   1
  -7   7   0 119.193 5.03842  -2
  -7  -7   0 119.193 5.03842   1
   7   7   0 124.754 7.12930  -2
   7  -7   0 124.754 7.12930   1
  -7  -7   0 128.432 7.29152  -2
  -7   7   0 128.432 7.29152   1
   9   7   0 60.9832 3.78869  -2
   9  -7   0 60.9832 3.78869   1
  -9   7   0 58.7001 4.39984  -2
  -9  -7   0 58.7001 4.39984   1
  -9   7   0 60.4568 3.53654  -2
  -9  -7   0 60.4568 3.53654   1
   9   7   0 56.0036 4.84469  -2
   9  -7   0 56.0036 4.84469   1
  -9   7   0 56.3465 5.72894  -2
  -9  -7   0 56.3465 5.72894   1
  -9  -7   0 66.4308 5.61156  -2
  -9   7   0 66.4308 5.61156   1
 -11   7   0 11.5340 2.92374  -2
 -11  -7   0 11.5340 2.92374   1
  11   7   0 17.0166 2.53388  -2
  11  -7   0 17.0166 2.53388   1
 -11   7   0 12.5603 3.75295  -2
 -11  -7   0 12.5603 3.75295   1
  11   7   0 12.3582 3.15597  -2
  11  -7   0 12.3582 3.15597   1
  13   7   0 26.0058 4.20472  -2
  13  -7   0 26.0058 4.20472   1
 -13   7   0 31.1153 4.03879  -2
 -13  -7   0 31.1153 4.03879   1
  13   7   0 32.2459 3.20183  -2
  13  -7   0 32.2459 3.20183   1
 -13   7   0 22.7330 4.54876  -2
 -13  -7   0 22.7330 4.54876   1
  15   7   0 37.7222 3.59120  -2
  15  -7   0 37.7222 3.59120   1
 -15   7   0 53.4797 4.84594  -2
 -15  -7   0 53.4797 4.84594   1
 -15   7   0 36.5468 5.59061  -2
 -15  -7   0 36.5468 5.59061   1
  15   7   0 42.3957 4.68344  -2
  15  -7   0 42.3957 4.68344   1
  17   7   0 163.964 7.30772  -2
  17  -7   0 163.964 7.30772   1
  17   7   0 162.850 8.14417  -2
  17  -7   0 162.850 8.14417   1
 -17   7   0 159.467 8.05032  -2
 -17  -7   0 159.467 8.05032   1
 -17  -7   0 176.271 6.97102  -2
 -17   7   0 176.271 6.97102   1
 -19   7   0 522.130 17.7020  -2
 -19  -7   0 522.130 17.7020   1
  19   7   0 546.535 17.2045  -2
  19  -7   0 546.535 17.2045   1
  19   7   0 551.329 18.0699  -2
  19  -7   0 551.329 18.0699   1
 -19  -7   0 545.073 16.7696  -2
 -19   7   0 545.073 16.7696   1
  21   7   0 -1.3773 3.45216  -2
  21  -7   0 -1.3773 3.45216   1
 -21   7   0 2.15149 2.81523  -2
 -21  -7   0 2.15149 2.81523   1
  21   7   0 -1.0141 2.00127  -2
  21  -7   0 -1.0141 2.00127   1
 -21  -7   0 8.19575 3.82192  -2
 -21   7   0 8.19575 3.82192   1
  23   7   0 11.3073 3.43673  -2
  23  -7   0 11.3073 3.43673   1
 -23   7   0 9.03165 3.46615  -2
 -23  -7   0 9.03165 3.46615   1
  23   7   0 12.1234 3.15715  -2
  23  -7   0 12.1234 3.15715   1
 -23  -7   0 3.33884 4.05630  -2
 -23   7   0 3.33884 4.05630   1
 -25   7   0 77.5980 6.94057  -2
 -25  -7   0 77.5980 6.94057   1
  25   7   0 89.1013 6.28905  -2
  25  -7   0 89.1013 6.28905   1
 -25  -7   0 80.1106 6.28702  -2
 -25   7   0 80.1106 6.28702   1
  27   7   0 32.9379 4.92005  -2
  27  -7   0 32.9379 4.92005   1
 -27   7   0 39.8237 5.57162  -2
 -27  -7   0 39.8237 5.57162   1
 -27  -7   0 25.5689 5.33674  -2
 -27   7   0 25.5689 5.33674   1
 -29   7   0 -2.0285 3.22550  -2
 -29  -7   0 -2.0285 3.22550   1
  29   7   0 2.52318 2.97801  -2
  29  -7   0 2.52318 2.97801   1
 -29  -7   0 -8.0674 4.61178  -2
 -29   7   0 -8.0674 4.61178   1
 -31   7   0 5.02384 4.20818  -2
 -31  -7   0 5.02384 4.20818   1
  31   7   0 1.61841 3.31014  -2
  31  -7   0 1.61841 3.31014   1
 -31  -7   0 -3.5209 4.98906  -2
 -31   7   0 -3.5209 4.98906   1
 -33   7   0 10.9155 4.73383  -2
 -33  -7   0 10.9155 4.73383   1
  33   7   0 11.7530 4.29623  -2
  33  -7   0 11.7530 4.29623   1
 -33  -7   0 -2.6568 5.33691  -2
 -33   7   0 -2.6568 5.33691   1
 -35   7   0 1.34478 4.51440  -2
 -35  -7   0 1.34478 4.51440   1
  35   7   0 4.61314 4.18167  -2
  35  -7   0 4.61314 4.18167   1
   0   8   0 0.51988 1.71711  -2
   0  -8   0 0.51988 1.71711   1
   0   8   0 1.92706 2.46158  -2
   0  -8   0 1.92706 2.46158   1
   0   8   0 2.37459 3.39475  -2
   0  -8   0 2.37459 3.39475   1
   2   8   0 32.1025 4.49347  -2
   2  -8   0 32.1025 4.49347   1
  -2   8   0 31.9193 4.86333  -2
  -2  -8   0 31.9193 4.86333   1
  -2   8   0 30.9698 3.05742  -2
  -2  -8   0 30.9698 3.05742   1
  -2   8   0 25.1173 3.13133  -2
  -2  -8   0 25.1173 3.13133   1
   2   8   0 28.2974 3.38894  -2
   2  -8   0 28.2974 3.38894   1
   2   8   0 27.1942 3.12703  -2
   2  -8   0 27.1942 3.12703   1
   4   8   0 4.37121 1.91462  -2
   4  -8   0 4.37121 1.91462   1
  -4   8   0 0.85207 3.12270  -2
  -4  -8   0 0.85207 3.12270   1
  -4   8   0 3.83764 2.07641  -2
  -4  -8   0 3.83764 2.07641   1
  -4   8   0 1.25083 1.54226  -2
  -4  -8   0 1.25083 1.54226   1
   4   8   0 -3.0883 3.50227  -2
   4  -8   0 -3.0883 3.50227   1
  -6   8   0 5.10735 1.90578  -2
  -6  -8   0 5.10735 1.90578   1
  -6   8   0 4.98845 2.21147  -2
  -6  -8   0 4.98845 2.21147   1
   6   8   0 2.93743 1.75171  -2
   6  -8   0 2.93743 1.75171   1
   6   8   0 2.20470 3.50904  -2
   6  -8   0 2.20470 3.50904   1
  -6   8   0 3.05237 3.05449  -2
  -6  -8   0 3.05237 3.05449   1
  -8   8   0 46.3963 4.15495  -2
  -8  -8   0 46.3963 4.15495   1
   8   8   0 48.5555 4.96304  -2
   8  -8   0 48.5555 4.96304   1
   8   8   0 49.3215 3.83986  -2
   8  -8   0 49.3215 3.83986   1
  -8   8   0 44.0389 5.97114  -2
  -8  -8   0 44.0389 5.97114   1
  10   8   0 29.7639 4.52661  -2
  10  -8   0 29.7639 4.52661   1
  10   8   0 28.5281 3.29521  -2
  10  -8   0 28.5281 3.29521   1
 -10   8   0 27.3447 5.14069  -2
 -10  -8   0 27.3447 5.14069   1
 -10   8   0 29.4090 3.91042  -2
 -10  -8   0 29.4090 3.91042   1
  12   8   0 43.6602 5.10702  -2
  12  -8   0 43.6602 5.10702   1
  12   8   0 51.2062 4.13989  -2
  12  -8   0 51.2062 4.13989   1
 -12   8   0 48.6509 5.98218  -2
 -12  -8   0 48.6509 5.98218   1
 -12   8   0 50.5899 4.93228  -2
 -12  -8   0 50.5899 4.93228   1
  14   8   0 154.763 8.37287  -2
  14  -8   0 154.763 8.37287   1
  14   8   0 153.288 7.09156  -2
  14  -8   0 153.288 7.09156   1
 -14   8   0 145.977 9.55846  -2
 -14  -8   0 145.977 9.55846   1
 -14   8   0 147.005 7.64710  -2
 -14  -8   0 147.005 7.64710   1
  16   8   0 22.4493 3.56809  -2
  16  -8   0 22.4493 3.56809   1
 -16   8   0 26.9492 4.11803  -2
 -16  -8   0 26.9492 4.11803   1
 -16   8   0 22.6490 5.03451  -2
 -16  -8   0 22.6490 5.03451   1
  16   8   0 11.5074 3.98303  -2
  16  -8   0 11.5074 3.98303   1
 -18   8   0 165.709 8.67671  -2
 -18  -8   0 165.709 8.67671   1
  18   8   0 178.830 8.22275  -2
  18  -8   0 178.830 8.22275   1
  18   8   0 190.858 9.29179  -2
  18  -8   0 190.858 9.29179   1
 -18   8   0 166.408 10.7041  -2
 -18  -8   0 166.408 10.7041   1
 -20   8   0 68.7044 6.14802  -2
 -20  -8   0 68.7044 6.14802   1
 -20   8   0 64.6277 7.47115  -2
 -20  -8   0 64.6277 7.47115   1
  20   8   0 66.1375 5.90049  -2
  20  -8   0 66.1375 5.90049   1
  20   8   0 68.3488 5.37925  -2
  20  -8   0 68.3488 5.37925   1
 -22   8   0 5.32010 3.34169  -2
 -22  -8   0 5.32010 3.34169   1
 -22   8   0 3.22395 3.90585  -2
 -22  -8   0 3.22395 3.90585   1
  22   8   0 2.95960 3.21200  -2
  22  -8   0 2.95960 3.21200   1
  22   8   0 1.10732 2.46798  -2
  22  -8   0 1.10732 2.46798   1
  24   8   0 396.365 14.5941  -2
  24  -8   0 396.365 14.5941   1
 -24   8   0 345.061 14.5130  -2
 -24  -8   0 345.061 14.5130   1
  24   8   0 387.616 14.6332  -2
  24  -8   0 387.616 14.6332   1
  26   8   0 -0.8611 2.63332  -2
  26  -8   0 -0.8611 2.63332   1
 -26   8   0 2.72166 3.44291  -2
 -26  -8   0 2.72166 3.44291   1
 -28   8   0 5.51635 3.97663  -2
 -28  -8   0 5.51635 3.97663   1
  28   8   0 18.2297 4.48892  -2
  28  -8   0 18.2297 4.48892   1
  30   8   0 3.57557 3.82112  -2
  30  -8   0 3.57557 3.82112   1
 -30   8   0 4.15781 3.83661  -2
 -30  -8   0 4.15781 3.83661   1
  32   8   0 14.8405 4.86615  -2
  32  -8   0 14.8405 4.86615   1
 -32   8   0 7.37534 4.49497  -2
 -32  -8   0 7.37534 4.49497   1
   1   9   0 5.73563 3.87144  -2
   1  -9   0 5.73563 3.87144   1
   1   9   0 8.37177 2.51751  -2
   1  -9   0 8.37177 2.51751   1
  -1   9   0 -6.0404 4.08508  -2
  -1  -9   0 -6.0404 4.08508   1
  -1   9   0 12.7252 2.66099  -2
  -1  -9   0 12.7252 2.66099   1
  -3   9   0 5.16053 3.60419  -2
  -3  -9   0 5.16053 3.60419   1
   3   9   0 13.3408 4.56132  -2
   3  -9   0 13.3408 4.56132   1
  -3   9   0 10.1609 2.62732  -2
  -3  -9   0 10.1609 2.62732   1
   3   9   0 8.40237 2.47433  -2
   3  -9   0 8.40237 2.47433   1
   5   9   0 72.9489 6.69582  -2
   5  -9   0 72.9489 6.69582   1
  -5   9   0 81.4666 7.24787  -2
  -5  -9   0 81.4666 7.24787   1
  -5   9   0 86.5299 5.53197  -2
  -5  -9   0 86.5299 5.53197   1
   5   9   0 80.6865 5.06820  -2
   5  -9   0 80.6865 5.06820   1
   7   9   0 380.768 15.2601  -2
   7  -9   0 380.768 15.2601   1
   7   9   0 390.527 12.9733  -2
   7  -9   0 390.527 12.9733   1
  -7   9   0 386.001 13.2925  -2
  -7  -9   0 386.001 13.2925   1
  -7   9   0 416.569 16.6331  -2
  -7  -9   0 416.569 16.6331   1
  -9   9   0 27.1776 4.06650  -2
  -9  -9   0 27.1776 4.06650   1
   9   9   0 21.9733 4.70104  -2
   9  -9   0 21.9733 4.70104   1
  -9   9   0 29.2872 5.53432  -2
  -9  -9   0 29.2872 5.53432   1
   9   9   0 22.6782 3.39125  -2
   9  -9   0 22.6782 3.39125   1
 -11   9   0 52.3009 5.11793  -2
 -11  -9   0 52.3009 5.11793   1
  11   9   0 52.1474 4.44989  -2
  11  -9   0 52.1474 4.44989   1
  11   9   0 45.8875 5.16684  -2
  11  -9   0 45.8875 5.16684   1
 -11   9   0 62.6650 6.81858  -2
 -11  -9   0 62.6650 6.81858   1
 -13   9   0 36.3151 4.94157  -2
 -13  -9   0 36.3151 4.94157   1
  13   9   0 32.2101 5.09610  -2
  13  -9   0 32.2101 5.09610   1
 -13   9   0 31.9743 6.09349  -2
 -13  -9   0 31.9743 6.09349   1
  13   9   0 31.6166 4.10242  -2
  13  -9   0 31.6166 4.10242   1
 -15   9   0 81.4456 7.89149  -2
 -15  -9   0 81.4456 7.89149   1
 -15   9   0 66.6788 5.78557  -2
 -15  -9   0 66.6788 5.78557   1
  15   9   0 68.1479 6.23806  -2
  15  -9   0 68.1479 6.23806   1
  15   9   0 80.3046 5.70395  -2
  15  -9   0 80.3046 5.70395   1
  17   9   0 10.9674 4.26369  -2
  17  -9   0 10.9674 4.26369   1
 -17   9   0 10.6324 4.59749  -2
 -17  -9   0 10.6324 4.59749   1
 -17   9   0 14.7886 3.78412  -2
 -17  -9   0 14.7886 3.78412   1
  17   9   0 14.1265 3.47099  -2
  17  -9   0 14.1265 3.47099   1
 -19   9   0 1.52284 3.99495  -2
 -19  -9   0 1.52284 3.99495   1
 -19   9   0 -2.7114 2.72728  -2
 -19  -9   0 -2.7114 2.72728   1
  19   9   0 1.94509 3.76929  -2
  19  -9   0 1.94509 3.76929   1
  19   9   0 -0.5184 2.64145  -2
  19  -9   0 -0.5184 2.64145   1
 -21   9   0 2.33207 2.97520  -2
 -21  -9   0 2.33207 2.97520   1
 -21   9   0 2.89509 3.97111  -2
 -21  -9   0 2.89509 3.97111   1
  21   9   0 7.43314 3.30789  -2
  21  -9   0 7.43314 3.30789   1
  21   9   0 0.78519 3.96520  -2
  21  -9   0 0.78519 3.96520   1
  23   9   0 4.47497 4.08020  -2
  23  -9   0 4.47497 4.08020   1
 -23   9   0 1.09858 4.17606  -2
 -23  -9   0 1.09858 4.17606   1
 -23   9   0 -0.1806 3.21237  -2
 -23  -9   0 -0.1806 3.21237   1
  23   9   0 4.04919 3.24114  -2
  23  -9   0 4.04919 3.24114   1
  25   9   0 0.48925 3.29194  -2
  25  -9   0 0.48925 3.29194   1
  25   9   0 1.78625 3.03099  -2
  25  -9   0 1.78625 3.03099   1
 -25   9   0 2.26510 3.28570  -2
 -25  -9   0 2.26510 3.28570   1
 -25   9   0 -3.5298 4.24478  -2
 -25  -9   0 -3.5298 4.24478   1
 -27   9   0 -1.8254 4.28062  -2
 -27  -9   0 -1.8254 4.28062   1
  27   9   0 5.47258 4.09016  -2
  27  -9   0 5.47258 4.09016   1
 -27   9   0 5.43591 3.89358  -2
 -27  -9   0 5.43591 3.89358   1
  29   9   0 0.22361 3.76279  -2
  29  -9   0 0.22361 3.76279   1
 -29   9   0 -0.6963 3.71150  -2
 -29  -9   0 -0.6963 3.71150   1
 -29   9   0 -3.1169 4.46380  -2
 -29  -9   0 -3.1169 4.46380   1
   0  10   0 67.0639 6.71174  -2
   0 -10   0 67.0639 6.71174   1
   0  10   0 54.6719 4.82441  -2
   0 -10   0 54.6719 4.82441   1
  -2  10   0 29.0366 4.02097  -2
  -2 -10   0 29.0366 4.02097   1
   2  10   0 26.5766 3.84061  -2
   2 -10   0 26.5766 3.84061   1
  -2  10   0 25.5327 5.27751  -2
  -2 -10   0 25.5327 5.27751   1
   2  10   0 27.3595 5.56352  -2
   2 -10   0 27.3595 5.56352   1
  -4  10   0 34.8930 5.92095  -2
  -4 -10   0 34.8930 5.92095   1
  -4  10   0 42.4573 4.72806  -2
  -4 -10   0 42.4573 4.72806   1
   4  10   0 46.8351 4.42733  -2
   4 -10   0 46.8351 4.42733   1
   4  10   0 42.9309 6.06990  -2
   4 -10   0 42.9309 6.06990   1
   6  10   0 182.930 8.28398  -2
   6 -10   0 182.930 8.28398   1
  -6  10   0 180.548 10.9010  -2
  -6 -10   0 180.548 10.9010   1
   6  10   0 191.537 10.1445  -2
   6 -10   0 191.537 10.1445   1
  -6  10   0 163.979 8.03504  -2
  -6 -10   0 163.979 8.03504   1
  -8  10   0 28.4786 6.09260  -2
  -8 -10   0 28.4786 6.09260   1
   8  10   0 30.4079 4.22825  -2
   8 -10   0 30.4079 4.22825   1
   8  10   0 27.6922 5.34428  -2
   8 -10   0 27.6922 5.34428   1
  -8  10   0 34.7857 4.53214  -2
  -8 -10   0 34.7857 4.53214   1
 -10  10   0 165.171 10.9132  -2
 -10 -10   0 165.171 10.9132   1
 -10  10   0 189.608 8.98395  -2
 -10 -10   0 189.608 8.98395   1
  10  10   0 179.562 8.45082  -2
  10 -10   0 179.562 8.45082   1
  10  10   0 186.570 10.2412  -2
  10 -10   0 186.570 10.2412   1
 -12  10   0 97.2784 6.92294  -2
 -12 -10   0 97.2784 6.92294   1
  12  10   0 102.450 7.75201  -2
  12 -10   0 102.450 7.75201   1
 -12  10   0 85.6066 8.80857  -2
 -12 -10   0 85.6066 8.80857   1
  12  10   0 97.9455 6.36653  -2
  12 -10   0 97.9455 6.36653   1
 -14  10   0 14.7183 5.02454  -2
 -14 -10   0 14.7183 5.02454   1
  14  10   0 23.7561 3.99447  -2
  14 -10   0 23.7561 3.99447   1
  14  10   0 15.9461 4.75581  -2
  14 -10   0 15.9461 4.75581   1
 -14  10   0 24.8824 4.37081  -2
 -14 -10   0 24.8824 4.37081   1
 -16  10   0 38.4162 5.08463  -2
 -16 -10   0 38.4162 5.08463   1
  16  10   0 26.8191 5.09649  -2
  16 -10   0 26.8191 5.09649   1
 -16  10   0 22.5828 5.89980  -2
 -16 -10   0 22.5828 5.89980   1
  16  10   0 28.6766 4.45843  -2
  16 -10   0 28.6766 4.45843   1
  18  10   0 2.42841 2.89902  -2
  18 -10   0 2.42841 2.89902   1
  18  10   0 2.94349 4.22760  -2
  18 -10   0 2.94349 4.22760   1
 -18  10   0 -2.6189 4.23724  -2
 -18 -10   0 -2.6189 4.23724   1
 -18  10   0 5.42422 3.61051  -2
 -18 -10   0 5.42422 3.61051   1
 -20  10   0 -2.6272 5.19492  -2
 -20 -10   0 -2.6272 5.19492   1
  20  10   0 3.08466 4.29828  -2
  20 -10   0 3.08466 4.29828   1
 -20  10   0 6.52977 3.92571  -2
 -20 -10   0 6.52977 3.92571   1
  20  10   0 7.77697 3.61799  -2
  20 -10   0 7.77697 3.61799   1
  22  10   0 -2.5096 2.85058  -2
  22 -10   0 -2.5096 2.85058   1
 -22  10   0 0.38159 3.22626  -2
 -22 -10   0 0.38159 3.22626   1
  22  10   0 -1.7695 4.19761  -2
  22 -10   0 -1.7695 4.19761   1
 -22  10   0 -1.6424 5.48743  -2
 -22 -10   0 -1.6424 5.48743   1
 -24  10   0 19.4575 7.65994  -2
 -24 -10   0 19.4575 7.65994   1
  24  10   0 7.72039 4.40249  -2
  24 -10   0 7.72039 4.40249   1
 -24  10   0 13.1976 4.26853  -2
 -24 -10   0 13.1976 4.26853   1
  24  10   0 6.28523 3.82527  -2
  24 -10   0 6.28523 3.82527   1
 -26  10   0 29.4764 6.97066  -2
 -26 -10   0 29.4764 6.97066   1
 -26  10   0 38.3557 6.10436  -2
 -26 -10   0 38.3557 6.10436   1
  26  10   0 32.5824 6.11371  -2
  26 -10   0 32.5824 6.11371   1
  26  10   0 36.9062 5.71667  -2
  26 -10   0 36.9062 5.71667   1
   1  11   0 1.92829 2.56477  -2
   1 -11   0 1.92829 2.56477   1
   1  11   0 2.92637 5.18540  -2
   1 -11   0 2.92637 5.18540   1
  -1  11   0 -4.2772 4.96064  -2
  -1 -11   0 -4.2772 4.96064   1
  -1  11   0 0.76493 2.60270  -2
  -1 -11   0 0.76493 2.60270   1
   3  11   0 36.1091 4.65721  -2
   3 -11   0 36.1091 4.65721   1
  -3  11   0 36.8674 6.13034  -2
  -3 -11   0 36.8674 6.13034   1
  -3  11   0 32.8590 4.68377  -2
  -3 -11   0 32.8590 4.68377   1
   3  11   0 32.9920 5.58378  -2
   3 -11   0 32.9920 5.58378   1
  -5  11   0 16.3298 5.36582  -2
  -5 -11   0 16.3298 5.36582   1
   5  11   0 18.2515 3.66725  -2
   5 -11   0 18.2515 3.66725   1
  -5  11   0 16.6276 3.62718  -2
  -5 -11   0 16.6276 3.62718   1
   5  11   0 8.10110 4.94085  -2
   5 -11   0 8.10110 4.94085   1
  -7  11   0 137.010 7.70658  -2
  -7 -11   0 137.010 7.70658   1
   7  11   0 140.746 7.80321  -2
   7 -11   0 140.746 7.80321   1
   7  11   0 159.794 10.0516  -2
   7 -11   0 159.794 10.0516   1
  -7  11   0 149.546 10.5347  -2
  -7 -11   0 149.546 10.5347   1
  -9  11   0 -2.3709 3.71394  -2
  -9 -11   0 -2.3709 3.71394   1
  -9  11   0 -2.0132 2.63474  -2
  -9 -11   0 -2.0132 2.63474   1
   9  11   0 4.01978 4.61935  -2
   9 -11   0 4.01978 4.61935   1
   9  11   0 -5.2048 2.39649  -2
   9 -11   0 -5.2048 2.39649   1
 -11  11   0 75.1647 8.24601  -2
 -11 -11   0 75.1647 8.24601   1
  11  11   0 69.8370 6.12523  -2
  11 -11   0 69.8370 6.12523   1
 -11  11   0 87.0283 6.65676  -2
 -11 -11   0 87.0283 6.65676   1
  11  11   0 79.8980 7.32751  -2
  11 -11   0 79.8980 7.32751   1
  13  11   0 86.0967 6.78883  -2
  13 -11   0 86.0967 6.78883   1
 -13  11   0 88.2301 8.90503  -2
 -13 -11   0 88.2301 8.90503   1
 -13  11   0 96.8971 7.42785  -2
 -13 -11   0 96.8971 7.42785   1
  13  11   0 79.7400 7.46247  -2
  13 -11   0 79.7400 7.46247   1
 -15  11   0 2.22362 4.81600  -2
 -15 -11   0 2.22362 4.81600   1
  15  11   0 4.66678 3.52445  -2
  15 -11   0 4.66678 3.52445   1
  15  11   0 7.81052 4.64180  -2
  15 -11   0 7.81052 4.64180   1
 -15  11   0 3.63783 3.19115  -2
 -15 -11   0 3.63783 3.19115   1
  17  11   0 -1.6869 3.09420  -2
  17 -11   0 -1.6869 3.09420   1
 -17  11   0 -1.0444 3.90211  -2
 -17 -11   0 -1.0444 3.90211   1
 -17  11   0 3.09189 3.69614  -2
 -17 -11   0 3.09189 3.69614   1
  17  11   0 8.39328 4.73499  -2
  17 -11   0 8.39328 4.73499   1
 -19  11   0 -1.7851 4.57582  -2
 -19 -11   0 -1.7851 4.57582   1
  19  11   0 9.10406 4.64379  -2
  19 -11   0 9.10406 4.64379   1
  19  11   0 5.83347 3.75975  -2
  19 -11   0 5.83347 3.75975   1
 -19  11   0 5.19197 4.37433  -2
 -19 -11   0 5.19197 4.37433   1
  21  11   0 -1.4845 4.42830  -2
  21 -11   0 -1.4845 4.42830   1
 -21  11   0 -6.1710 5.41366  -2
 -21 -11   0 -6.1710 5.41366   1
  21  11   0 2.27655 3.57247  -2
  21 -11   0 2.27655 3.57247   1
  23  11   0 0.80926 4.44190  -2
  23 -11   0 0.80926 4.44190   1
  23  11   0 -1.4119 3.59318  -2
  23 -11   0 -1.4119 3.59318   1
 -23  11   0 2.60908 7.11533  -2
 -23 -11   0 2.60908 7.11533   1
   0  12   0 87.1947 8.27511  -2
   0 -12   0 87.1947 8.27511   1
   2  12   0 141.782 9.98060  -2
   2 -12   0 141.782 9.98060   1
  -2  12   0 108.438 9.70540  -2
  -2 -12   0 108.438 9.70540   1
  -4  12   0 22.0868 6.53260  -2
  -4 -12   0 22.0868 6.53260   1
   4  12   0 21.5297 5.85852  -2
   4 -12   0 21.5297 5.85852   1
   6  12   0 9.70800 5.26596  -2
   6 -12   0 9.70800 5.26596   1
  -6  12   0 11.9968 5.27064  -2
  -6 -12   0 11.9968 5.27064   1
  -8  12   0 6.27319 4.60877  -2
  -8 -12   0 6.27319 4.60877   1
   8  12   0 -5.0775 4.62544  -2
   8 -12   0 -5.0775 4.62544   1
 -10  12   0 9.31425 5.24882  -2
 -10 -12   0 9.31425 5.24882   1
  10  12   0 4.30154 4.89978  -2
  10 -12   0 4.30154 4.89978   1
 -12  12   0 36.5793 7.05205  -2
 -12 -12   0 36.5793 7.05205   1
  12  12   0 54.7153 6.83384  -2
  12 -12   0 54.7153 6.83384   1
 -14  12   0 0.93848 4.31501  -2
 -14 -12   0 0.93848 4.31501   1
  14  12   0 -3.9030 4.85065  -2
  14 -12   0 -3.9030 4.85065   1
 -16  12   0 2.10818 4.30032  -2
 -16 -12   0 2.10818 4.30032   1
  16  12   0 1.06625 4.67859  -2
  16 -12   0 1.06625 4.67859   1
 -18  12   0 -0.5289 5.03696  -2
 -18 -12   0 -0.5289 5.03696   1
  18  12   0 4.28241 4.51048  -2
  18 -12   0 4.28241 4.51048   1
  18  12   0 14.6323 5.23735  -2
  18 -12   0 14.6323 5.23735   1
   1  13   0 16.2712 6.23385  -2
   1 -13   0 16.2712 6.23385   1
  -1  13   0 0.80685 5.03349  -2
  -1 -13   0 0.80685 5.03349   1
  -3  13   0 16.2879 6.62129  -2
  -3 -13   0 16.2879 6.62129   1
   3  13   0 22.4121 6.32642  -2
   3 -13   0 22.4121 6.32642   1
   5  13   0 5.65059 5.62576  -2
   5 -13   0 5.65059 5.62576   1
  -5  13   0 11.3671 6.82168  -2
  -5 -13   0 11.3671 6.82168   1
  -7  13   0 2.00371 4.85670  -2
  -7 -13   0 2.00371 4.85670   1
   7  13   0 8.13610 5.34781  -2
   7 -13   0 8.13610 5.34781   1
  -9  13   0 19.7682 6.57097  -2
  -9 -13   0 19.7682 6.57097   1
   9  13   0 15.4984 5.79124  -2
   9 -13   0 15.4984 5.79124   1
 -11  13   0 51.8119 8.72088  -2
 -11 -13   0 51.8119 8.72088   1
  11  13   0 51.5921 7.31806  -2
  11 -13   0 51.5921 7.31806   1
  40   0  -1 -2.0388 7.18579   1
 -40   0   1 -8.3242 9.47136   1
 -38   0   1 6.23003 9.37270   1
  38   0  -1 -7.8093 6.20102   1
 -36   0   1 3.62675 8.86427   1
  34   0  -1 0.75991 2.63994   1
 -34   0   1 3.16743 8.30762   1
 -32   0   1 6.58092 7.57089   1
  32   0  -1 5.29289 2.66433   1
 -30   0   1 -1.4372 2.93411   1
  30   0  -1 -0.5399 2.07929   1
 -28   0   1 2.09463 2.96024   1
 -26   0   1 1.16661 2.50941   1
 -24   0   1 -1.2544 2.11567   1
 -22   0   1 0.82799 1.99790   1
 -20   0   1 -0.6186 1.86164   1
 -18   0   1 3.00358 1.98348   1
  16   0  -1 -0.4177 1.42594   1
 -16   0   1 2.89327 2.02619   1
  14   0  -1 2.20277 1.40412   1
 -14   0   1 -2.9683 1.54193   1
  12   0  -1 -0.4100 1.15028   1
 -12   0   1 -1.0350 1.54736   1
  10   0  -1 -0.4913 1.15646   1
 -10   0   1 0.04956 1.46833   1
  -8   0   1 -0.1373 1.25147   1
   8   0  -1 -0.9348 1.07685   1
  -8   0   1 -0.7108 1.29764   1
  -6   0   1 -0.2088 1.20072   1
   6   0  -1 0.16449 1.05191   1
  -6   0   1 -0.9980 1.16245   1
  -4   0   1 0.04475 0.96719   1
   4   0  -1 -0.2993 0.81018   1
  -4   0   1 0.36049 0.84501   1
   4   0  -1 -0.4292 0.91485   1
  -2   0   1 0.19738 0.83168   1
   2   0  -1 -0.0095 0.62460   1
  -2   0   1 -0.8780 0.68125   1
   2   0  -1 -0.7422 0.62667   1
  -2   0   1 0.16155 0.63069   1
   2   0  -1 0.31683 0.78458   1
   0   0   1 0.58208 0.74846   1
   0   0   1 -0.4460 0.67877   1
   0   0  -1 -0.3514 0.58663   1
   0   0   1 0.25472 0.69961   1
   0   0  -1 -0.1688 0.62946   1
   0   0  -1 0.40538 0.68161   1
   2   0   1 -0.7266 0.65244   1
  -2   0  -1 0.42576 0.84454   1
  -2   0  -1 0.60210 0.77058   1
  -2   0  -1 0.70551 0.69160   1
   2   0   1 -0.2943 0.80212   1
   2   0   1 0.21306 0.76276   1
  -4   0  -1 -0.3425 0.91507   1
  -4   0  -1 -0.2214 0.99603   1
   4   0   1 -0.0867 0.99603   1
   4   0   1 0.12349 0.99790   1
  -4   0  -1 0.11173 0.86403   1
   4   0   1 0.40735 0.91769   1
  -6   0  -1 1.20165 1.06833   1
  -6   0  -1 0.64646 1.33397   1
   6   0   1 0.75657 1.11379   1
  -6   0  -1 -1.1664 1.21406   1
   6   0   1 0.28101 1.12555   1
  -8   0  -1 -0.3187 0.92471   1
   8   0   1 1.34793 1.22947   1
  -8   0  -1 0.64863 1.34607   1
   8   0   1 -0.7114 1.10512   1
  -8   0  -1 -1.3668 1.37714   1
 -10   0  -1 1.26099 0.99217   1
 -10   0  -1 -1.7754 1.36426   1
 -10   0  -1 -0.6319 1.39809   1
  10   0   1 0.77872 1.24602   1
  10   0   1 -0.1604 1.19841   1
  12   0   1 -0.1753 1.22678   1
 -12   0  -1 1.39123 1.56028   1
  12   0   1 -0.0930 1.20214   1
  14   0   1 -0.1496 1.37194   1
  14   0   1 -0.5979 1.29504   1
 -14   0  -1 0.64465 1.71509   1
  16   0   1 -0.9372 1.19617   1
  16   0   1 0.54907 1.38822   1
 -16   0  -1 -0.0719 1.73282   1
 -18   0  -1 0.80497 2.06502   1
  18   0   1 -0.8005 1.44650   1
 -20   0  -1 -0.6755 2.07331   1
  20   0   1 -1.2822 1.42649   1
 -22   0  -1 -2.1670 2.28530   1
  22   0   1 -1.2189 1.52430   1
 -24   0  -1 -0.9615 2.52326   1
  24   0   1 -0.2947 3.96790   1
 -26   0  -1 -1.6883 2.59282   1
  26   0   1 0.80669 4.58108   1
 -28   0  -1 4.90683 7.09372   1
  28   0   1 2.71927 5.11887   1
  30   0   1 -4.5465 5.28348   1
 -30   0  -1 -1.0239 7.27544   1
 -32   0  -1 -1.8132 7.78773   1
  32   0   1 -0.9323 5.92924   1
  34   0   1 -1.6298 6.37553   1
 -34   0  -1 -2.7789 8.29212   1
 -36   0  -1 1.97028 8.43417   1
  36   0   1 -4.6023 6.79299   1
 -38   0  -1 -7.9494 8.45586   1
  38   0   1 -3.5477 7.50054   1
  40   0   1 -3.2186 7.93234   1
 -40   0  -1 1.01242 9.30846   1
 -41  -1   1 -4.3430 4.38821   1
  41  -1  -1 -3.6453 3.19657   1
  41   1  -1 -4.0296 3.20378   1
 -41   1   1 -3.6633 4.16303   1
 -39   1  -1 9.83831 9.46630  -2
 -39  -1   1 9.83831 9.46630   1
  39   1   1 -2.1515 7.14623  -2
  39  -1  -1 -2.1515 7.14623   1
 -39  -1  -1 2.61975 8.99509  -2
 -39   1   1 2.61975 8.99509   1
  39  -1   1 2.40114 7.09648  -2
  39   1  -1 2.40114 7.09648   1
 -37   1  -1 18.0050 8.74961  -2
 -37  -1   1 18.0050 8.74961   1
 -37  -1  -1 19.9167 9.23619  -2
 -37   1   1 19.9167 9.23619   1
 -35   1  -1 133.187 11.3336  -2
 -35  -1   1 133.187 11.3336   1
 -35  -1  -1 116.134 11.1653  -2
 -35   1   1 116.134 11.1653   1
 -33   1  -1 -0.4566 7.78466  -2
 -33  -1   1 -0.4566 7.78466   1
  33   1  -1 3.00804 2.59427   1
 -31   1  -1 21.4297 7.84591  -2
 -31  -1   1 21.4297 7.84591   1
 -31  -1  -1 20.1954 7.65135  -2
 -31   1   1 20.1954 7.65135   1
 -29  -1   1 155.085 9.04662   1
 -29  -1  -1 174.904 10.8344  -2
 -29   1   1 174.904 10.8344   1
 -27  -1   1 245.017 11.0379   1
 -27  -1  -1 246.680 12.0122  -2
 -27   1   1 246.680 12.0122   1
 -25  -1   1 23.3986 3.99316   1
 -25   1   1 25.6718 4.00700   1
 -23  -1   1 72.2577 5.60436   1
 -23   1   1 74.2742 5.33718   1
 -21  -1   1 21.9555 3.52654   1
 -21   1   1 22.0725 3.26414   1
 -19  -1   1 166.476 7.41344   1
 -19   1   1 162.994 7.18251   1
 -17  -1   1 268.015 9.68736   1
 -17   1   1 251.939 9.37145   1
  17   1  -1 271.276 10.4270   1
 -15  -1   1 36.7706 3.54200   1
  15  -1  -1 35.5402 2.99188   1
  15   1  -1 40.7115 3.30828   1
 -15   1   1 38.5447 3.31308   1
  13  -1  -1 7.72887 1.65039   1
 -13  -1   1 12.9358 2.43913   1
 -13   1   1 12.7299 2.17253   1
  13   1  -1 7.73247 1.73993   1
  11  -1  -1 42.7756 2.93402   1
 -11  -1   1 46.6001 3.55657   1
 -11   1   1 47.4709 3.01064   1
  11   1  -1 43.5710 3.07896   1
  -9  -1   1 172.003 6.15660   1
   9  -1  -1 170.171 5.78162   1
   9   1  -1 161.892 6.03811   1
  -9   1   1 166.007 5.57299   1
  -9   1   1 171.669 5.77915   1
  -7  -1   1 702.261 18.3128   1
  -7  -1   1 688.158 18.6085   1
   7  -1  -1 678.079 18.1299   1
  -7   1   1 692.482 18.0272   1
  -7   1   1 668.955 18.0763   1
   7   1  -1 669.817 18.5810   1
  -5  -1   1 2629.22 67.2026   1
  -5  -1   1 2643.21 66.9862   1
   5  -1  -1 2598.48 66.6342   1
   5  -1  -1 2608.27 67.5149   1
  -5   1   1 2843.71 67.2543   1
   5   1  -1 2669.88 66.9071   1
  -5   1   1 2691.80 66.6604   1
   5   1  -1 2620.32 67.1801   1
  -3  -1   1 2409.70 59.2614   1
  -3  -1   1 2375.31 59.9941   1
  -3  -1   1 2311.28 60.0758   1
   3  -1  -1 2366.27 59.4396   1
   3  -1  -1 2378.10 60.3095   1
   3   1  -1 2360.24 59.1696   1
  -3   1   1 2437.03 59.6938   1
  -3   1   1 2467.36 58.3299   1
   3   1  -1 2385.43 59.9507   1
   3   1  -1 2351.65 60.0768   1
  -3   1   1 2368.08 59.2824   1
  -1  -1   1 251.890 7.30528   1
  -1  -1   1 248.852 7.44723   1
  -1  -1   1 239.533 7.25931   1
   1   1  -1 248.517 7.27355   1
   1   1  -1 237.868 7.34463   1
   1   1  -1 244.578 7.24133   1
   1  -1   1 5651.54 152.676   1
   1  -1   1 6533.28 153.286   1
   1  -1   1 6212.83 149.994   1
  -1   1  -1 6016.85 153.226   1
  -1   1  -1 5918.84 153.793   1
  -1   1  -1 6165.27 151.411   1
   3  -1   1 5314.01 141.706   1
  -3  -1  -1 5773.99 140.119   1
   3  -1   1 5665.63 138.607   1
   3  -1   1 5164.08 139.982   1
  -3  -1  -1 5701.10 139.787   1
  -3   1  -1 5636.80 141.886   1
  -3   1  -1 5689.71 140.898   1
  -3   1  -1 5822.23 138.144   1
   3   1   1 5685.32 139.493   1
  -5  -1  -1 569.933 14.7924   1
   5  -1   1 558.857 15.4736   1
   5  -1   1 576.357 15.4377   1
   5  -1   1 557.218 15.2402   1
  -5  -1  -1 555.244 14.8495   1
   5   1   1 561.044 14.7964   1
  -5   1  -1 569.382 15.6099   1
  -5   1  -1 569.158 15.4368   1
  -5   1  -1 563.011 15.0704   1
   5   1   1 553.557 14.7365   1
  -7  -1  -1 2.81454 0.98421   1
   7  -1   1 1.44249 1.47952   1
   7  -1   1 2.31107 1.40527   1
   7  -1   1 3.38147 1.35834   1
  -7  -1  -1 1.87503 1.29972   1
  -7   1  -1 3.10637 1.49162   1
  -7   1  -1 0.73552 1.60312   1
   7   1   1 1.95205 1.11932   1
  -7   1  -1 2.53411 1.08696   1
   7   1   1 2.15556 1.11661   1
   9  -1   1 221.046 7.52019   1
  -9  -1  -1 229.479 7.30301   1
   9  -1   1 223.399 7.15393   1
  -9  -1  -1 223.741 6.72164   1
   9  -1   1 212.821 7.43210   1
  -9   1  -1 223.050 7.65053   1
   9   1   1 216.745 6.97445   1
   9   1   1 227.881 6.91635   1
  -9   1  -1 218.870 7.60446   1
  -9   1  -1 213.778 6.84160   1
  11  -1   1 55.7408 3.20300   1
 -11  -1  -1 55.5245 3.40488   1
 -11  -1  -1 51.3998 2.66004   1
  11  -1   1 54.6817 3.49661   1
 -11   1  -1 55.5518 2.82336   1
 -11   1  -1 50.3509 3.57192   1
  11   1   1 54.8365 2.94484   1
  11   1   1 49.1362 3.00304   1
 -11   1  -1 55.2926 3.62821   1
 -13  -1  -1 2.25514 1.59389   1
  13  -1   1 7.73802 1.87356   1
  13  -1   1 4.58129 1.63960   1
 -13   1  -1 7.35282 2.10734   1
 -13   1  -1 4.54239 1.97756   1
  13   1   1 3.68164 1.42946   1
  13   1   1 2.21222 1.47649   1
  15  -1   1 165.951 6.76211   1
  15  -1   1 155.814 6.19093   1
 -15  -1  -1 161.735 6.75914   1
  15   1   1 159.977 6.34121   1
 -15   1  -1 163.174 6.92360   1
 -15   1  -1 172.034 7.09105   1
  15   1   1 159.246 6.06912   1
 -17  -1  -1 10.2038 2.38395   1
  17  -1   1 5.09079 1.78249   1
  17   1   1 9.82842 2.22848   1
 -17   1  -1 12.4338 2.63112   1
  17   1   1 9.95213 1.94596   1
 -17   1  -1 9.45813 2.49238   1
 -19  -1  -1 12.6452 2.72018   1
  19  -1   1 11.2286 2.18206   1
 -19   1  -1 15.9376 3.03442   1
  19   1   1 14.4158 2.35907   1
 -21  -1  -1 3.59344 2.27119   1
  21  -1   1 -0.0954 1.57956   1
 -21   1  -1 1.97169 2.35680   1
  21   1   1 0.98246 1.65642   1
 -23  -1  -1 0.85230 2.30355   1
  23  -1   1 -0.0738 1.74773   1
  23   1   1 0.90445 1.89023   1
 -23   1  -1 0.70072 2.43078   1
  25   1  -1 85.9360 6.51552  -2
  25  -1   1 85.9360 6.51552   1
 -25  -1   1 92.6973 7.66342  -2
 -25   1  -1 92.6973 7.66342   1
  27   1  -1 127.999 7.89362  -2
  27  -1   1 127.999 7.89362   1
  27  -1  -1 117.611 7.44536  -2
  27   1   1 117.611 7.44536   1
 -27  -1   1 125.921 9.01020  -2
 -27   1  -1 125.921 9.01020   1
  29   1  -1 103.297 7.83195  -2
  29  -1   1 103.297 7.83195   1
 -29   1   1 109.895 9.22191  -2
 -29  -1  -1 109.895 9.22191   1
  29  -1  -1 93.2904 7.41185  -2
  29   1   1 93.2904 7.41185   1
 -29  -1   1 98.7553 9.05788  -2
 -29   1  -1 98.7553 9.05788   1
 -31   1   1 10.6552 7.59124  -2
 -31  -1  -1 10.6552 7.59124   1
  31   1  -1 18.0574 6.22982  -2
  31  -1   1 18.0574 6.22982   1
 -31  -1   1 15.5112 7.76079  -2
 -31   1  -1 15.5112 7.76079   1
  31  -1  -1 13.1259 6.14723  -2
  31   1   1 13.1259 6.14723   1
 -33   1   1 0.05156 8.05195  -2
 -33  -1  -1 0.05156 8.05195   1
  33   1  -1 4.83445 6.57520  -2
  33  -1   1 4.83445 6.57520   1
 -33  -1   1 12.2615 8.14260  -2
 -33   1  -1 12.2615 8.14260   1
  33  -1  -1 12.2525 6.73463  -2
  33   1   1 12.2525 6.73463   1
 -35   1   1 103.407 10.6947  -2
 -35  -1  -1 103.407 10.6947   1
  35   1  -1 93.6180 9.25310  -2
  35  -1   1 93.6180 9.25310   1
  35  -1  -1 87.5244 8.90097  -2
  35   1   1 87.5244 8.90097   1
 -35  -1   1 102.872 10.9211  -2
 -35   1  -1 102.872 10.9211   1
  37   1  -1 24.9939 8.00248  -2
  37  -1   1 24.9939 8.00248   1
 -37   1   1 2.26597 9.30443  -2
 -37  -1  -1 2.26597 9.30443   1
 -37  -1   1 0.16194 8.94065  -2
 -37   1  -1 0.16194 8.94065   1
  37  -1  -1 8.54595 7.77336  -2
  37   1   1 8.54595 7.77336   1
  39   1  -1 -2.4628 7.98968  -2
  39  -1   1 -2.4628 7.98968   1
 -39   1   1 -8.9209 9.28229  -2
 -39  -1  -1 -8.9209 9.28229   1
 -39  -1   1 2.46133 9.66817  -2
 -39   1  -1 2.46133 9.66817   1
  39  -1  -1 3.23962 8.17725  -2
  39   1   1 3.23962 8.17725   1
  40   2   1 30.4924 8.48151  -2
  40  -2  -1 30.4924 8.48151   1
 -40   2  -1 9.09585 10.0376  -2
 -40  -2   1 9.09585 10.0376   1
  40  -2   1 9.63582 7.53889  -2
  40   2  -1 9.63582 7.53889   1
 -40  -2  -1 12.9566 10.0925  -2
 -40   2   1 12.9566 10.0925   1
  38   2   1 38.3880 7.81861  -2
  38  -2  -1 38.3880 7.81861   1
 -38   2  -1 30.7994 9.96913  -2
 -38  -2   1 30.7994 9.96913   1
 -38  -2  -1 36.8236 9.93976  -2
 -38   2   1 36.8236 9.93976   1
  38  -2   1 26.5022 7.39969  -2
  38   2  -1 26.5022 7.39969   1
 -36   2  -1 52.6815 9.88710  -2
 -36  -2   1 52.6815 9.88710   1
 -36  -2  -1 41.6179 9.47922  -2
 -36   2   1 41.6179 9.47922   1
 -34   2  -1 33.1543 9.11936  -2
 -34  -2   1 33.1543 9.11936   1
 -34  -2  -1 19.9145 8.30936  -2
 -34   2   1 19.9145 8.30936   1
 -32   2  -1 34.3808 8.84176  -2
 -32  -2   1 34.3808 8.84176   1
 -32  -2  -1 43.7455 8.50085  -2
 -32   2   1 43.7455 8.50085   1
 -30   2  -1 175.539 11.6305  -2
 -30  -2   1 175.539 11.6305   1
 -30  -2  -1 191.510 11.4069  -2
 -30   2   1 191.510 11.4069   1
 -28   2  -1 674.801 22.9244  -2
 -28  -2   1 674.801 22.9244   1
 -28  -2  -1 671.780 22.4708  -2
 -28   2   1 671.780 22.4708   1
 -26  -2   1 20.6358 4.11754   1
 -26   2   1 22.1847 4.08235   1
 -24  -2   1 110.621 6.80425   1
 -24   2   1 107.774 6.74954   1
 -22  -2   1 4.14427 2.54549   1
 -22   2   1 4.54116 2.47230   1
 -20  -2   1 193.731 8.26550   1
 -20   2   1 182.478 8.05074   1
 -20   2   1 185.457 7.77308   1
 -18  -2   1 105.153 5.91599   1
 -18   2   1 110.602 5.51220   1
 -18   2   1 111.579 5.81162   1
 -16  -2   1 221.836 8.64019   1
 -16   2   1 215.565 7.95773   1
 -16   2   1 214.288 8.18758   1
  16   2  -1 219.314 8.30163   1
  14   2   1 966.111 27.5527  -2
  14  -2  -1 966.111 27.5527   1
 -14   2  -1 1053.22 28.4618  -2
 -14  -2   1 1053.22 28.4618   1
 -14   2   1 863.881 23.6210   1
  14   2  -1 876.886 24.5032   1
 -14   2   1 878.913 24.0673   1
  12   2   1 116.806 5.66596  -2
  12  -2  -1 116.806 5.66596   1
 -12   2   1 95.9482 4.36747   1
  12   2  -1 94.3641 4.65967   1
 -12   2   1 97.5728 4.50360   1
  10   2   1 73.2077 4.66816  -2
  10  -2  -1 73.2077 4.66816   1
  10  -2   1 76.9035 5.39991  -2
  10   2  -1 76.9035 5.39991   1
   8  -2  -1 778.359 21.0093   1
  -8  -2   1 795.636 21.7211   1
  -8  -2   1 778.496 21.1664   1
  -8   2   1 778.404 20.9384   1
  -8   2   1 800.619 20.7055   1
  -8   2   1 804.634 20.6397   1
   8   2  -1 815.149 21.6873   1
  -6  -2   1 219.743 7.04901   1
   6  -2  -1 226.432 6.66307   1
  -6  -2   1 222.189 7.50404   1
   6  -2  -1 219.701 6.44554   1
  -6   2   1 224.847 6.38960   1
   6   2  -1 229.781 7.39273   1
  -6   2   1 222.660 6.61803   1
  -6   2   1 221.675 6.51175   1
  -4  -2   1 394.368 11.1880   1
   4  -2  -1 392.715 10.3570   1
  -4  -2   1 389.413 11.9138   1
   4  -2  -1 400.862 10.2804   1
   4  -2  -1 394.971 10.3232   1
  -4  -2   1 391.626 11.5084   1
   4   2  -1 378.939 11.2608   1
  -4   2   1 388.938 10.4759   1
   4   2  -1 395.157 10.9246   1
  -2  -2   1 1083.65 28.4194   1
  -2  -2   1 1098.07 28.6670   1
   2  -2  -1 1074.17 27.2119   1
  -2  -2   1 1096.87 28.3158   1
   2   2  -1 1082.46 28.2248   1
  -2   2   1 1092.35 27.1978   1
   2   2  -1 1086.56 28.5266   1
   2   2  -1 1085.77 28.1146   1
   0  -2   1 1448.21 36.5938   1
   0  -2   1 1356.20 36.4703   1
   0  -2   1 1466.49 36.5356   1
   0  -2  -1 1426.43 35.4164   1
   0   2  -1 1394.55 36.2159   1
   0   2  -1 1390.51 36.4168   1
   0   2  -1 1447.62 36.5822   1
   2  -2   1 366.535 11.0498   1
   2  -2   1 363.933 10.7408   1
   2  -2   1 365.345 10.4400   1
  -2   2  -1 362.268 10.1885   1
  -2   2  -1 359.949 10.7032   1
  -2   2  -1 370.688 11.0758   1
   4  -2   1 664.290 18.1395   1
   4  -2   1 710.540 18.6301   1
   4  -2   1 654.473 18.5654   1
  -4   2  -1 669.699 18.5585   1
  -4   2  -1 672.595 18.6804   1
  -4   2  -1 688.668 17.9253   1
   6  -2   1 32.6359 2.47423   1
   6  -2   1 35.2343 2.90997   1
  -6  -2  -1 33.0057 1.77702   1
   6  -2   1 30.2243 2.92844   1
  -6  -2  -1 31.9644 2.14354   1
  -6   2  -1 31.0543 3.01742   1
  -6   2  -1 36.0407 3.28576   1
  -6   2  -1 32.2277 2.11334   1
  -8  -2  -1 5.43420 1.05084   1
   8  -2   1 7.86121 1.96927   1
  -8  -2  -1 7.39111 1.65243   1
   8  -2   1 4.79716 1.88540   1
  -8   2  -1 10.0655 2.41158   1
   8   2   1 5.17641 1.19742   1
  -8   2  -1 8.22780 1.38790   1
   8   2   1 8.21019 1.38992   1
  -8   2  -1 6.46176 2.07236   1
  10  -2   1 22.1551 2.88894   1
 -10  -2  -1 22.2276 1.72998   1
 -10  -2  -1 20.7028 2.54490   1
  10  -2   1 19.3619 2.34627   1
  10  -2   1 19.3425 2.54412   1
 -10  -2   1 52.4535 5.45458  -2
 -10   2  -1 52.4535 5.45458   1
  12  -2   1 3.90827 1.96889   1
 -12  -2  -1 2.39294 1.64329   1
  12  -2   1 4.56958 1.73733   1
  12  -2   1 3.32367 1.52498   1
 -12   2  -1 2.85188 1.86899   1
 -12   2  -1 1.61997 1.93657   1
  12   2   1 2.49231 1.39384   1
  12   2   1 2.90975 1.29558   1
 -14  -2  -1 161.121 6.57117   1
  14  -2   1 148.949 6.42714   1
  14  -2   1 157.944 6.20782   1
  14   2   1 160.027 6.10208   1
 -14   2  -1 159.526 7.09145   1
 -14   2  -1 163.660 7.05614   1
  14   2   1 162.165 5.76035   1
  16  -2   1 137.862 5.73346   1
 -16  -2  -1 130.667 6.09986   1
 -16  -2   1 230.157 9.55322  -2
 -16   2  -1 230.157 9.55322   1
  18   2  -1 51.6428 4.42532  -2
  18  -2   1 51.6428 4.42532   1
  18   2   1 2.37368 1.51356   1
  18   2   1 0.72678 1.48586   1
 -18   2  -1 0.82717 1.93543   1
  20  -2   1 14.2702 2.51384   1
 -20  -2  -1 13.2170 2.95965   1
  20   2   1 8.43826 2.01779   1
 -20   2  -1 10.5376 3.03808   1
  22  -2   1 62.0982 4.43261   1
 -22  -2  -1 52.2272 4.91979   1
  22  -2  -1 57.0756 4.88761  -2
  22   2   1 57.0756 4.88761   1
  24   2  -1 110.906 6.99489  -2
  24  -2   1 110.906 6.99489   1
  24  -2  -1 117.192 6.64437  -2
  24   2   1 117.192 6.64437   1
  26   2  -1 48.2026 5.93388  -2
  26  -2   1 48.2026 5.93388   1
 -26  -2   1 42.5212 6.94544  -2
 -26   2  -1 42.5212 6.94544   1
  26  -2  -1 41.5434 5.39286  -2
  26   2   1 41.5434 5.39286   1
 -28   2   1 389.281 15.8091  -2
 -28  -2  -1 389.281 15.8091   1
  28   2  -1 401.600 14.8271  -2
  28  -2   1 401.600 14.8271   1
  28  -2  -1 403.492 14.2885  -2
  28   2   1 403.492 14.2885   1
 -28  -2   1 366.153 15.6508  -2
 -28   2  -1 366.153 15.6508   1
 -30   2   1 248.442 13.0320  -2
 -30  -2  -1 248.442 13.0320   1
  30   2  -1 267.849 11.8898  -2
  30  -2   1 267.849 11.8898   1
 -30  -2   1 217.618 12.7136  -2
 -30   2  -1 217.618 12.7136   1
  30  -2  -1 242.440 11.0174  -2
  30   2   1 242.440 11.0174   1
 -32   2   1 79.2361 9.58968  -2
 -32  -2  -1 79.2361 9.58968   1
  32   2  -1 95.2578 8.44442  -2
  32  -2   1 95.2578 8.44442   1
  32  -2  -1 93.9056 8.16839  -2
  32   2   1 93.9056 8.16839   1
 -32  -2   1 87.6866 9.71063  -2
 -32   2  -1 87.6866 9.71063   1
 -34   2   1 16.1730 8.44464  -2
 -34  -2  -1 16.1730 8.44464   1
  34   2  -1 14.2752 7.07825  -2
  34  -2   1 14.2752 7.07825   1
 -34  -2   1 9.51356 8.10752  -2
 -34   2  -1 9.51356 8.10752   1
  34  -2  -1 14.3736 7.17609  -2
  34   2   1 14.3736 7.17609   1
 -36   2   1 44.7972 9.92749  -2
 -36  -2  -1 44.7972 9.92749   1
  36   2  -1 50.0561 8.55654  -2
  36  -2   1 50.0561 8.55654   1
 -36  -2   1 48.3922 9.78663  -2
 -36   2  -1 48.3922 9.78663   1
  36  -2  -1 49.2328 8.30557  -2
  36   2   1 49.2328 8.30557   1
  38   2  -1 27.3558 8.52733  -2
  38  -2   1 27.3558 8.52733   1
 -38   2   1 29.7439 10.0195  -2
 -38  -2  -1 29.7439 10.0195   1
  38  -2  -1 32.8964 8.53454  -2
  38   2   1 32.8964 8.53454   1
 -38  -2   1 16.5639 9.17697  -2
 -38   2  -1 16.5639 9.17697   1
  40   2  -1 25.0661 9.22800  -2
  40  -2   1 25.0661 9.22800   1
 -40   2   1 26.9850 10.5696  -2
 -40  -2  -1 26.9850 10.5696   1
 -40  -2   1 28.6278 10.1482  -2
 -40   2  -1 28.6278 10.1482   1
  40  -2  -1 31.8983 9.05934  -2
  40   2   1 31.8983 9.05934   1
  39   3   1 10.4432 7.84216  -2
  39  -3  -1 10.4432 7.84216   1
 -39   3  -1 3.29227 9.87974  -2
 -39  -3   1 3.29227 9.87974   1
 -39  -3  -1 18.0379 9.10260  -2
 -39   3   1 18.0379 9.10260   1
  39  -3   1 0.06770 7.05603  -2
  39   3  -1 0.06770 7.05603   1
  37   3   1 68.9157 8.63704  -2
  37  -3  -1 68.9157 8.63704   1
 -37   3  -1 56.8280 10.8752  -2
 -37  -3   1 56.8280 10.8752   1
 -37  -3  -1 55.3409 9.80775  -2
 -37   3   1 55.3409 9.80775   1
  37  -3   1 94.3038 8.35923  -2
  37   3  -1 94.3038 8.35923   1
 -35   3  -1 49.8326 10.0158  -2
 -35  -3   1 49.8326 10.0158   1
 -35  -3  -1 52.9356 9.04476  -2
 -35   3   1 52.9356 9.04476   1
 -33   3  -1 45.1529 9.33421  -2
 -33  -3   1 45.1529 9.33421   1
 -33  -3  -1 33.1514 8.26329  -2
 -33   3   1 33.1514 8.26329   1
 -31   3  -1 170.613 12.0580  -2
 -31  -3   1 170.613 12.0580   1
 -31  -3  -1 153.211 10.8100  -2
 -31   3   1 153.211 10.8100   1
 -29   3  -1 18.4605 7.86551  -2
 -29  -3   1 18.4605 7.86551   1
 -29  -3  -1 6.84399 6.49126  -2
 -29   3   1 6.84399 6.49126   1
 -27   3  -1 71.3779 8.48912  -2
 -27  -3   1 71.3779 8.48912   1
 -27  -3  -1 71.9024 7.75639  -2
 -27   3   1 71.9024 7.75639   1
 -25   3  -1 12.4425 6.81090  -2
 -25  -3   1 12.4425 6.81090   1
 -25  -3  -1 1.86406 5.82171  -2
 -25   3   1 1.86406 5.82171   1
 -23  -3   1 22.4151 3.81044   1
 -23   3   1 17.5448 3.34161   1
 -21  -3   1 128.855 7.00702   1
 -21   3   1 119.364 6.57974   1
 -21   3   1 126.345 7.56698   1
 -19   3  -1 64.7121 6.67574  -2
 -19  -3   1 64.7121 6.67574   1
 -19  -3  -1 58.0576 5.63258  -2
 -19   3   1 58.0576 5.63258   1
 -17  -3   1 -0.1795 1.81236   1
 -17  -3  -1 -2.2443 4.18387  -2
 -17   3   1 -2.2443 4.18387   1
 -15  -3   1 717.758 21.0563   1
 -15  -3  -1 925.589 26.1202  -2
 -15   3   1 925.589 26.1202   1
  15  -3   1 945.403 26.5731  -2
  15   3  -1 945.403 26.5731   1
  13   3   1 3.35974 3.78827  -2
  13  -3  -1 3.35974 3.78827   1
 -13   3   1 4.49362 1.77436   1
  13   3  -1 8.45677 2.09098   1
 -13   3   1 6.29719 2.04027   1
  11   3   1 758.744 20.1411  -2
  11  -3  -1 758.744 20.1411   1
 -11  -3  -1 681.215 19.0764  -2
 -11   3   1 681.215 19.0764   1
 -11  -3  -1 700.543 19.8642  -2
 -11   3   1 700.543 19.8642   1
   9  -3  -1 66.8209 3.31717   1
   9  -3  -1 62.1347 3.37257   1
  -9  -3   1 66.0225 3.98822   1
  -9   3   1 66.8190 3.53167   1
  -9   3   1 62.9001 3.21597   1
   9   3  -1 66.9891 3.76903   1
  -9   3   1 64.8674 2.85190   1
   7  -3  -1 165.817 5.47438   1
  -7  -3   1 161.015 7.11296   1
  -7  -3   1 166.421 5.87655   1
   7  -3  -1 162.463 5.59010   1
  -7  -3   1 163.823 6.46075   1
   7   3  -1 158.785 5.92346   1
  -7   3   1 165.408 5.80495   1
  -5  -3   1 1355.68 36.0969   1
   5  -3  -1 1373.66 34.8638   1
  -5  -3   1 1359.12 36.5475   1
   5  -3  -1 1368.08 34.8196   1
  -5  -3   1 1387.55 35.6696   1
   5   3  -1 1378.84 35.6902   1
  -5   3   1 1396.69 35.0105   1
  -3  -3   1 1269.57 33.0234   1
   3  -3  -1 1258.20 32.2716   1
  -3  -3   1 1286.26 33.8585   1
  -3  -3   1 1290.59 33.2763   1
  -3   3   1 1274.44 32.3144   1
   3   3  -1 1256.48 33.6379   1
   3   3  -1 1273.84 32.8016   1
   3   3  -1 1233.99 32.4751   1
  -1  -3   1 1038.62 26.5338   1
   1  -3  -1 983.783 25.8970   1
  -1  -3   1 987.734 27.1993   1
  -1  -3   1 999.137 26.4173   1
   1   3  -1 958.880 25.9316   1
  -1   3   1 984.679 25.7763   1
   1   3  -1 999.540 27.0158   1
   1   3  -1 1027.47 25.9805   1
   1  -3   1 32.4787 2.56210   1
  -1  -3  -1 30.6237 2.74475   1
   1  -3   1 28.8209 3.09841   1
   1  -3   1 36.3132 3.58147   1
  -1   3  -1 36.3391 2.74000   1
  -1   3  -1 35.6293 2.17114   1
  -1   3  -1 36.5261 3.46600   1
   3  -3   1 968.875 26.5114   1
   3  -3   1 968.690 25.7790   1
   3  -3   1 997.584 26.2766   1
  -3   3  -1 996.839 25.3268   1
  -3   3  -1 956.752 25.9305   1
  -3   3  -1 968.816 26.5844   1
   5  -3   1 234.846 7.57091   1
   5  -3   1 238.969 8.12016   1
   5  -3   1 231.345 8.56631   1
  -5   3  -1 235.383 8.06135   1
  -5   3  -1 232.641 8.62250   1
  -5   3  -1 234.266 7.01978   1
   7  -3   1 16.3048 2.65071   1
  -7  -3  -1 17.7902 1.33711   1
  -7  -3  -1 16.1807 2.04788   1
   7  -3   1 14.7669 2.12969   1
   7  -3   1 22.0116 2.82710   1
  -7   3  -1 15.2318 1.72794   1
  -7   3  -1 17.8608 2.64177   1
  -7   3  -1 17.4228 2.82853   1
  -9  -3  -1 1493.78 37.4717   1
   9  -3   1 1465.12 39.1503   1
   9  -3   1 1473.17 38.4909   1
  -9  -3  -1 1450.01 38.0972   1
   9  -3   1 1461.98 38.7931   1
  -9   3  -1 1464.10 39.1940   1
  -9   3  -1 1491.45 37.8676   1
  -9   3  -1 1497.67 39.2271   1
  11  -3   1 16.9824 2.86399   1
 -11  -3  -1 18.9686 2.55008   1
  11  -3   1 19.3185 2.55388   1
  11  -3   1 17.2088 2.72007   1
 -11   3  -1 17.4984 2.93743   1
  11   3   1 24.0159 2.03075   1
 -11   3  -1 17.5128 3.00791   1
  11   3   1 18.2148 1.75792   1
 -13  -3  -1 -1.3362 1.64848   1
  13  -3   1 -0.0392 1.82572   1
  13  -3   1 -1.9352 1.37108   1
  13  -3   1 -1.0424 1.67555   1
  13   3   1 -0.1768 1.13777   1
 -13   3  -1 -1.7481 1.89224   1
 -13   3  -1 0.89494 2.19568   1
  15  -3   1 363.089 11.9216   1
  15  -3   1 361.064 12.5719   1
 -15  -3  -1 364.902 12.0422   1
 -15  -3   1 745.223 22.4398  -2
 -15   3  -1 745.223 22.4398   1
  17  -3   1 0.52737 1.54161   1
  17  -3   1 3.06864 2.10929   1
 -17  -3  -1 2.16422 1.86871   1
  17  -3  -1 -1.6766 3.22007  -2
  17   3   1 -1.6766 3.22007   1
 -19  -3  -1 1.68011 2.14286   1
  19  -3   1 8.88726 2.26789   1
  19   3   1 7.65096 1.95182   1
 -19   3  -1 7.93328 2.87121   1
  19   3   1 5.01318 1.75288   1
 -21  -3  -1 7.25730 2.64810   1
  21  -3   1 4.67628 2.11627   1
  21   3   1 4.62165 1.84997   1
 -21   3  -1 0.52532 2.42047   1
  21   3   1 1.57861 1.72137   1
 -23  -3  -1 28.7060 4.18355   1
  23  -3   1 39.1127 4.14413   1
  23  -3  -1 30.5554 4.50255  -2
  23   3   1 30.5554 4.50255   1
  25   3  -1 13.3125 5.08059  -2
  25  -3   1 13.3125 5.08059   1
  25  -3  -1 15.4469 4.60841  -2
  25   3   1 15.4469 4.60841   1
  27   3  -1 31.2181 6.02559  -2
  27  -3   1 31.2181 6.02559   1
 -27  -3   1 23.9602 6.63146  -2
 -27   3  -1 23.9602 6.63146   1
  27  -3  -1 40.3229 5.80721  -2
  27   3   1 40.3229 5.80721   1
  29   3  -1 17.1155 6.25948  -2
  29  -3   1 17.1155 6.25948   1
  29  -3  -1 19.9597 5.88632  -2
  29   3   1 19.9597 5.88632   1
 -29  -3   1 5.17703 6.81926  -2
 -29   3  -1 5.17703 6.81926   1
  31   3  -1 283.070 13.0988  -2
  31  -3   1 283.070 13.0988   1
  31  -3  -1 299.406 12.4038  -2
  31   3   1 299.406 12.4038   1
 -31  -3   1 270.978 14.2689  -2
 -31   3  -1 270.978 14.2689   1
 -33   3   1 33.6993 8.71806  -2
 -33  -3  -1 33.6993 8.71806   1
  33   3  -1 36.6683 7.48974  -2
  33  -3   1 36.6683 7.48974   1
 -33  -3   1 34.4531 8.45638  -2
 -33   3  -1 34.4531 8.45638   1
  33  -3  -1 33.6050 7.18977  -2
  33   3   1 33.6050 7.18977   1
  35   3  -1 68.3068 8.95022  -2
  35  -3   1 68.3068 8.95022   1
 -35   3   1 53.0865 10.0272  -2
 -35  -3  -1 53.0865 10.0272   1
 -35  -3   1 67.3151 9.94579  -2
 -35   3  -1 67.3151 9.94579   1
  35  -3  -1 53.2688 8.13772  -2
  35   3   1 53.2688 8.13772   1
 -37   3   1 50.8802 10.2590  -2
 -37  -3  -1 50.8802 10.2590   1
  37   3  -1 37.1816 8.75528  -2
  37  -3   1 37.1816 8.75528   1
  37  -3  -1 30.4996 8.41227  -2
  37   3   1 30.4996 8.41227   1
 -37  -3   1 48.4341 9.83824  -2
 -37   3  -1 48.4341 9.83824   1
  39   3  -1 3.87911 8.40539  -2
  39  -3   1 3.87911 8.40539   1
 -39   3   1 8.98322 9.76728  -2
 -39  -3  -1 8.98322 9.76728   1
  39  -3  -1 -3.0483 7.95584  -2
  39   3   1 -3.0483 7.95584   1
 -39  -3   1 26.9795 9.61356  -2
 -39   3  -1 26.9795 9.61356   1
 -38   4  -1 26.6896 10.5824  -2
 -38  -4   1 26.6896 10.5824   1
  38   4   1 40.3466 8.53373  -2
  38  -4  -1 40.3466 8.53373   1
  38  -4   1 23.2636 7.05460  -2
  38   4  -1 23.2636 7.05460   1
 -38  -4  -1 33.2187 9.40008  -2
 -38   4   1 33.2187 9.40008   1
 -36   4  -1 15.2866 9.74337  -2
 -36  -4   1 15.2866 9.74337   1
  36   4   1 35.3134 7.77368  -2
  36  -4  -1 35.3134 7.77368   1
  36  -4   1 36.6171 6.93619  -2
  36   4  -1 36.6171 6.93619   1
 -36  -4  -1 20.9085 8.48010  -2
 -36   4   1 20.9085 8.48010   1
 -34   4  -1 26.8779 9.20043  -2
 -34  -4   1 26.8779 9.20043   1
 -34  -4  -1 37.5692 8.25495  -2
 -34   4   1 37.5692 8.25495   1
 -32   4  -1 92.2570 10.0348  -2
 -32  -4   1 92.2570 10.0348   1
 -32  -4  -1 91.9139 9.21674  -2
 -32   4   1 91.9139 9.21674   1
 -30   4  -1 184.139 11.8808  -2
 -30  -4   1 184.139 11.8808   1
 -30  -4  -1 166.716 10.8213  -2
 -30   4   1 166.716 10.8213   1
 -28   4  -1 19.5296 7.73240  -2
 -28  -4   1 19.5296 7.73240   1
 -28  -4  -1 18.9376 6.94858  -2
 -28   4   1 18.9376 6.94858   1
 -26   4  -1 1.28040 7.00463  -2
 -26  -4   1 1.28040 7.00463   1
  26   4  -1 8.09541 2.30522   1
 -26   4   1 9.12125 3.51470   1
 -24   4  -1 346.972 14.5401  -2
 -24  -4   1 346.972 14.5401   1
 -24   4   1 171.447 8.51018   1
 -22  -4   1 236.855 10.3138   1
 -22  -4  -1 330.135 12.9680  -2
 -22   4   1 330.135 12.9680   1
 -20   4  -1 281.542 11.8311  -2
 -20  -4   1 281.542 11.8311   1
 -20  -4  -1 239.038 10.7125  -2
 -20   4   1 239.038 10.7125   1
 -18  -4   1 112.726 6.50213   1
 -18  -4  -1 113.356 7.06108  -2
 -18   4   1 113.356 7.06108   1
 -16  -4   1 366.862 12.6082   1
 -16   4   1 358.998 11.8644   1
 -16   4   1 358.786 12.1027   1
  16   4  -1 359.440 12.0404   1
  14  -4  -1 173.229 6.76235   1
 -14  -4   1 171.900 7.56482   1
 -14  -4  -1 296.638 9.34796  -2
 -14   4   1 296.638 9.34796   1
  12   4   1 318.483 10.7488  -2
  12  -4  -1 318.483 10.7488   1
 -12  -4  -1 319.063 9.54574  -2
 -12   4   1 319.063 9.54574   1
 -10  -4   1 268.651 10.8041   1
 -10  -4   1 272.246 9.79458   1
 -10  -4   1 279.326 9.07555   1
  10  -4  -1 282.779 9.10001   1
  10  -4  -1 283.280 8.99844   1
 -10  -4  -1 370.033 10.3653  -2
 -10   4   1 370.033 10.3653   1
  -8  -4   1 342.846 12.3885   1
  -8  -4   1 339.960 11.3064   1
   8  -4  -1 336.071 10.2637   1
  -8  -4   1 344.228 10.5635   1
   8  -4  -1 341.953 10.5304   1
   8   4  -1 350.649 10.5663   1
  -8   4   1 340.716 10.8393   1
  -6  -4   1 681.867 20.3400   1
  -6  -4   1 666.224 19.0540   1
   6  -4  -1 663.370 17.8780   1
  -6  -4   1 669.353 18.5068   1
   6  -4  -1 647.667 18.4068   1
   6   4  -1 666.677 18.2410   1
  -6   4   1 680.277 18.6667   1
  -4  -4   1 445.702 13.5721   1
   4  -4  -1 448.848 13.3366   1
  -4  -4   1 444.460 13.2426   1
  -4  -4   1 453.791 14.8114   1
  -4   4   1 459.362 13.3365   1
   4   4  -1 477.769 14.7494   1
   4   4  -1 455.428 12.6424   1
  -2  -4   1 16.5879 3.17247   1
  -2  -4   1 16.6942 2.38942   1
   2  -4  -1 12.9750 2.27160   1
  -2  -4   1 19.9728 2.48754   1
   2   4  -1 13.5609 2.84456   1
   2   4  -1 14.7350 1.81589   1
  -2   4   1 14.3877 2.28625   1
   2   4  -1 14.7465 1.67429   1
   0  -4   1 27.6028 3.58986   1
   0  -4   1 22.5963 2.60276   1
   0  -4  -1 21.5334 2.79915   1
   0  -4   1 20.7955 2.79892   1
   0   4  -1 22.1196 3.22725   1
   0   4  -1 22.1735 1.77352   1
   0   4  -1 20.1364 2.09380   1
  -2  -4  -1 373.379 11.9871   1
   2  -4   1 378.646 11.4132   1
   2  -4   1 394.231 12.8640   1
   2  -4   1 390.307 11.9222   1
  -2   4  -1 372.385 11.0695   1
  -2   4  -1 382.830 10.5029   1
  -2   4  -1 384.362 12.7346   1
   4  -4   1 390.226 13.3224   1
   4  -4   1 412.245 12.1604   1
   4  -4   1 408.258 12.6871   1
  -4   4  -1 426.779 11.3226   1
  -4   4  -1 410.904 12.2386   1
  -4   4  -1 424.443 13.6707   1
   6  -4   1 623.728 17.6965   1
   6  -4   1 625.523 18.3565   1
  -6  -4  -1 642.634 16.1924   1
   6  -4   1 603.180 18.7970   1
  -6   4  -1 632.224 16.8302   1
  -6   4  -1 667.388 19.1455   1
  -6   4  -1 628.445 18.0267   1
   8  -4   1 6.45610 2.49957   1
  -8  -4  -1 7.32322 1.67782   1
   8  -4   1 7.79415 1.92858   1
   8  -4   1 7.45978 2.16647   1
  -8   4  -1 3.55031 2.35428   1
  -8   4  -1 6.83632 2.28854   1
  10  -4   1 173.346 7.22425   1
  10  -4   1 174.207 6.59412   1
  10  -4   1 173.469 7.45936   1
 -10  -4  -1 168.051 6.20171   1
 -10   4  -1 160.562 7.09674   1
 -10   4  -1 173.102 7.75321   1
  12  -4   1 93.4500 4.73747   1
 -12  -4  -1 96.2635 4.75202   1
  12  -4   1 104.601 5.67711   1
 -12   4  -1 94.8504 5.53136   1
 -12   4  -1 98.2473 5.83925   1
  14  -4   1 228.236 9.25801   1
  14  -4   1 235.988 8.54430   1
 -14  -4  -1 235.739 8.54459   1
  14   4   1 235.629 7.17891   1
 -14   4  -1 220.466 9.25248   1
  14   4   1 242.525 7.42674   1
 -14   4  -1 240.455 9.75805   1
  16  -4   1 86.4206 5.38555   1
 -16  -4  -1 95.3517 5.24620   1
  16  -4   1 86.9711 4.84279   1
  16  -4  -1 269.345 8.61719  -2
  16   4   1 269.345 8.61719   1
  18  -4  -1 146.534 6.46732  -2
  16   4   1 146.534 6.46732   1
  18  -4   1 11.2568 2.88522   1
  18  -4   1 7.81372 2.23559   1
 -18  -4  -1 10.6935 2.69255   1
  18  -4  -1 75.8682 4.56041  -2
  18   4   1 75.8682 4.56041   1
  20  -4  -1 129.522 6.83362  -2
  18   4   1 129.522 6.83362   1
  20  -4   1 85.9965 5.33245   1
 -20  -4  -1 88.2065 5.58620   1
  22  -4  -1 243.887 9.87610  -2
  20   4   1 243.887 9.87610   1
  20  -4  -1 206.278 7.95859  -2
  20   4   1 206.278 7.95859   1
  22  -4   1 199.433 8.68116   1
 -22  -4  -1 197.302 8.95613   1
  22  -4  -1 315.987 10.9328  -2
  22   4   1 315.987 10.9328   1
 -24   4   1 404.287 15.4459  -2
 -24  -4  -1 404.287 15.4459   1
  24   4  -1 396.462 14.6567  -2
  24  -4   1 396.462 14.6567   1
  24  -4  -1 411.682 13.4794  -2
  24   4   1 411.682 13.4794   1
  26   4  -1 11.8775 5.58381  -2
  26  -4   1 11.8775 5.58381   1
 -26   4   1 16.0647 6.86836  -2
 -26  -4  -1 16.0647 6.86836   1
  26  -4  -1 9.55366 4.97772  -2
  26   4   1 9.55366 4.97772   1
 -26  -4   1 8.75696 7.01230  -2
 -26   4  -1 8.75696 7.01230   1
  28   4  -1 14.1278 6.15268  -2
  28  -4   1 14.1278 6.15268   1
 -28   4   1 2.57596 7.31136  -2
 -28  -4  -1 2.57596 7.31136   1
  28  -4  -1 20.8295 5.65744  -2
  28   4   1 20.8295 5.65744   1
 -28  -4   1 10.3921 7.13999  -2
 -28   4  -1 10.3921 7.13999   1
  30   4  -1 182.258 10.5737  -2
  30  -4   1 182.258 10.5737   1
 -30   4   1 162.756 11.3949  -2
 -30  -4  -1 162.756 11.3949   1
  30  -4  -1 168.630 9.25278  -2
  30   4   1 168.630 9.25278   1
 -30  -4   1 150.652 10.9847  -2
 -30   4  -1 150.652 10.9847   1
 -32   4   1 54.8438 9.27708  -2
 -32  -4  -1 54.8438 9.27708   1
  32   4  -1 55.6710 8.13595  -2
  32  -4   1 55.6710 8.13595   1
 -32  -4   1 47.9325 8.73666  -2
 -32   4  -1 47.9325 8.73666   1
  32  -4  -1 45.0284 7.09345  -2
  32   4   1 45.0284 7.09345   1
 -34   4   1 29.5135 9.34433  -2
 -34  -4  -1 29.5135 9.34433   1
  34   4  -1 31.9259 8.29640  -2
  34  -4   1 31.9259 8.29640   1
  34  -4  -1 32.2376 7.20450  -2
  34   4   1 32.2376 7.20450   1
 -34  -4   1 39.3088 8.74012  -2
 -34   4  -1 39.3088 8.74012   1
  36   4  -1 24.0190 8.44495  -2
  36  -4   1 24.0190 8.44495   1
 -36   4   1 16.5968 9.24227  -2
 -36  -4  -1 16.5968 9.24227   1
  36  -4  -1 34.7107 7.75923  -2
  36   4   1 34.7107 7.75923   1
 -36  -4   1 26.4248 9.06783  -2
 -36   4  -1 26.4248 9.06783   1
 -38   4   1 30.0934 10.2011  -2
 -38  -4  -1 30.0934 10.2011   1
  38   4  -1 28.9098 9.16960  -2
  38  -4   1 28.9098 9.16960   1
  38  -4  -1 24.5073 8.13434  -2
  38   4   1 24.5073 8.13434   1
 -38  -4   1 9.15312 9.21805  -2
 -38   4  -1 9.15312 9.21805   1
 -37   5  -1 2.53438 9.84666  -2
 -37  -5   1 2.53438 9.84666   1
  37   5   1 0.06796 7.17848  -2
  37  -5  -1 0.06796 7.17848   1
  37  -5   1 -4.2881 6.31683  -2
  37   5  -1 -4.2881 6.31683   1
 -37  -5  -1 1.68601 7.84086  -2
 -37   5   1 1.68601 7.84086   1
  35   5   1 79.3361 8.68956  -2
  35  -5  -1 79.3361 8.68956   1
 -35   5  -1 68.6238 10.6802  -2
 -35  -5   1 68.6238 10.6802   1
 -35  -5  -1 62.9989 9.04505  -2
 -35   5   1 62.9989 9.04505   1
 -33   5  -1 13.2749 8.82729  -2
 -33  -5   1 13.2749 8.82729   1
 -33  -5  -1 25.8721 7.81540  -2
 -33   5   1 25.8721 7.81540   1
 -31   5  -1 -0.4500 7.98755  -2
 -31  -5   1 -0.4500 7.98755   1
  31   5  -1 5.21061 2.55464   1
 -31   5   1 -0.0297 3.27133   1
 -29   5  -1 18.4304 8.09081  -2
 -29  -5   1 18.4304 8.09081   1
  29   5  -1 35.6770 3.77030   1
 -29   5   1 36.4037 5.33475   1
 -27   5  -1 88.0376 9.27795  -2
 -27  -5   1 88.0376 9.27795   1
 -27   5   1 34.7439 5.02652   1
  27   5  -1 31.7440 3.56688   1
 -25   5  -1 38.7843 7.87117  -2
 -25  -5   1 38.7843 7.87117   1
  25   5  -1 30.8048 3.25170   1
 -25   5   1 38.5142 5.01358   1
 -23   5  -1 217.510 11.6484  -2
 -23  -5   1 217.510 11.6484   1
 -23   5   1 201.468 9.15288   1
  23   5  -1 204.101 7.42940   1
 -21   5  -1 123.012 8.64756  -2
 -21  -5   1 123.012 8.64756   1
 -21   5   1 21.8221 3.56304   1
 -21   5   1 22.4769 3.05678   1
 -19  -5   1 6.49526 2.65437   1
 -19  -5  -1 11.0545 5.29492  -2
 -19   5   1 11.0545 5.29492   1
 -17   5  -1 264.001 11.1992  -2
 -17  -5   1 264.001 11.1992   1
  15  -5   1 259.526 10.2377  -2
  17   5  -1 259.526 10.2377   1
 -17  -5  -1 260.321 10.0850  -2
 -17   5   1 260.321 10.0850   1
  15  -5  -1 1.68396 1.73788   1
 -15  -5   1 -0.1832 2.02195   1
 -13  -5  -1 194.916 7.37333  -2
 -15   5   1 194.916 7.37333   1
 -15  -5  -1 29.9891 3.30617  -2
 -15   5   1 29.9891 3.30617   1
 -13  -5   1 58.9216 5.53672   1
  13  -5  -1 47.8964 3.68540   1
 -13  -5   1 54.4493 4.41802   1
 -13  -5  -1 229.202 7.27702  -2
 -13   5   1 229.202 7.27702   1
  11  -5  -1 409.731 12.9465   1
  11  -5  -1 415.783 12.8410   1
 -11  -5   1 434.884 13.0087   1
 -11  -5   1 406.896 13.7696   1
 -11  -5   1 422.830 15.3983   1
  11   5  -1 413.901 12.5522   1
 -11   5   1 425.043 13.6173   1
   9  -5  -1 363.196 11.0754   1
  -9  -5   1 355.330 13.4820   1
   9  -5  -1 352.298 11.4383   1
  -9  -5   1 359.493 11.2359   1
  -9  -5   1 347.198 12.0547   1
  -9   5   1 359.962 11.8431   1
   9   5  -1 357.925 10.7328   1
   7  -5  -1 577.412 15.8385   1
  -7  -5   1 556.576 16.9233   1
   7  -5  -1 564.665 16.5675   1
  -7  -5   1 583.031 18.6287   1
  -7  -5   1 559.069 16.2858   1
  -7   5   1 554.372 16.7780   1
   7   5  -1 550.749 15.4061   1
  -5   5  -1 302.562 10.4363  -2
  -5  -5   1 302.562 10.4363   1
   5   5  -1 281.862 8.23939   1
  -5   5   1 274.133 9.77742   1
   3  -5  -1 21.7118 3.08087   1
  -3  -5   1 24.6270 2.96056   1
  -3  -5   1 23.6823 4.16118   1
  -3  -5   1 22.1601 2.81121   1
   3   5  -1 22.9574 1.79642   1
   3   5  -1 23.7317 3.57944   1
  -3   5   1 22.1471 2.99725   1
  -1  -5   1 1.68459 2.89383   1
  -1  -5   1 1.22074 1.78270   1
  -1  -5   1 1.90024 1.81706   1
   1  -5  -1 -0.7168 1.90859   1
   1   5  -1 -2.2057 1.98815   1
  -1   5   1 2.42850 1.84288   1
   1   5  -1 0.63212 0.81910   1
   1  -5   1 15.5354 2.33589   1
   1  -5   1 12.7985 2.55294   1
   1  -5   1 9.96016 3.17183   1
  -1  -5  -1 13.0319 2.77202   1
  -1   5  -1 10.8042 2.90444   1
  -1   5  -1 11.0889 1.26178   1
  -1   5  -1 14.7827 1.86162   1
  -3  -5  -1 135.961 6.65725   1
   3  -5   1 129.386 6.06850   1
   3  -5   1 133.271 7.03028   1
   3  -5   1 138.374 5.63279   1
  -3   5  -1 132.935 4.22588   1
  -3   5  -1 130.111 6.86517   1
  -3   5  -1 129.266 4.90293   1
   5  -5   1 7.85910 2.74293   1
  -5  -5  -1 3.15806 2.52396   1
   5  -5   1 8.59444 2.35732   1
  -5   5  -1 10.8352 2.09178   1
  -5   5  -1 10.5126 2.98489   1
  -7  -5  -1 53.3473 3.08622   1
   7  -5   1 51.7751 3.54448   1
   7  -5   1 57.2691 4.76833   1
   7  -5   1 55.7910 4.24185   1
  -7   5  -1 52.6971 4.70537   1
  -7   5  -1 50.2862 3.66821   1
  -9  -5  -1 483.757 14.1541   1
   9  -5   1 504.673 15.6500   1
   9  -5   1 485.098 14.7137   1
   9  -5   1 498.461 16.0668   1
  -9   5  -1 487.895 16.3292   1
  -9   5  -1 485.244 14.9819   1
  11  -5   1 282.065 10.6797   1
  11  -5   1 281.012 9.59860   1
 -11  -5  -1 272.202 9.19282   1
 -11   5  -1 266.056 9.96875   1
 -11   5  -1 284.454 11.1984   1
  13   5  -1 373.483 12.6102  -2
  13  -5   1 373.483 12.6102   1
 -13  -5   1 376.398 13.4350  -2
 -13   5  -1 376.398 13.4350   1
 -15  -5  -1 60.6489 4.36374   1
  15  -5   1 59.4399 4.80205   1
  15  -5   1 64.7784 4.32661   1
 -15  -5   1 60.8555 6.57336  -2
 -15   5  -1 60.8555 6.57336   1
  17  -5   1 61.8383 4.94359   1
  17  -5   1 61.3795 4.43650   1
 -17  -5  -1 65.2220 4.63848   1
  19  -5  -1 59.3941 3.74605  -2
  17   5   1 59.3941 3.74605   1
  19  -5   1 16.0331 2.87123   1
  19  -5   1 11.7984 3.11549   1
 -19  -5  -1 12.1243 2.92562   1
  19  -5  -1 9.95298 3.31990  -2
  19   5   1 9.95298 3.31990   1
 -19  -5   1 6.55040 5.68266  -2
 -19   5  -1 6.55040 5.68266   1
  21  -5   1 171.845 8.02326   1
 -21  -5  -1 169.795 8.17518   1
  21  -5   1 176.808 8.62596   1
  21   5   1 182.568 6.58983   1
 -21   5  -1 167.865 8.85505   1
  21   5   1 171.778 6.71542   1
 -23   5   1 105.991 8.35510  -2
 -23  -5  -1 105.991 8.35510   1
  23   5  -1 125.876 8.05606  -2
  23  -5   1 125.876 8.05606   1
  23  -5  -1 135.487 6.49467  -2
  23   5   1 135.487 6.49467   1
 -25   5   1 24.5387 6.92231  -2
 -25  -5  -1 24.5387 6.92231   1
  25   5  -1 13.7311 5.84625  -2
  25  -5   1 13.7311 5.84625   1
  25  -5  -1 21.3586 4.74890  -2
  25   5   1 21.3586 4.74890   1
 -27   5   1 70.5010 8.39907  -2
 -27  -5  -1 70.5010 8.39907   1
  27   5  -1 67.2241 7.47063  -2
  27  -5   1 67.2241 7.47063   1
  27  -5  -1 77.7378 6.21626  -2
  27   5   1 77.7378 6.21626   1
 -29   5   1 14.1435 7.52311  -2
 -29  -5  -1 14.1435 7.52311   1
  29   5  -1 22.8273 6.97536  -2
  29  -5   1 22.8273 6.97536   1
  29  -5  -1 13.7707 5.57677  -2
  29   5   1 13.7707 5.57677   1
 -31   5   1 -12.815 7.80757  -2
 -31  -5  -1 -12.815 7.80757   1
  31   5  -1 -5.6595 6.84304  -2
  31  -5   1 -5.6595 6.84304   1
  31  -5  -1 -10.199 5.49492  -2
  31   5   1 -10.199 5.49492   1
 -31  -5   1 0.71697 7.04023  -2
 -31   5  -1 0.71697 7.04023   1
 -33   5   1 15.0691 8.74771  -2
 -33  -5  -1 15.0691 8.74771   1
  33   5  -1 21.8186 7.99146  -2
  33  -5   1 21.8186 7.99146   1
  33  -5  -1 16.5089 6.32005  -2
  33   5   1 16.5089 6.32005   1
 -33  -5   1 26.9729 8.06652  -2
 -33   5  -1 26.9729 8.06652   1
 -35   5   1 95.6395 11.3069  -2
 -35  -5  -1 95.6395 11.3069   1
  35   5  -1 101.156 10.5262  -2
  35  -5   1 101.156 10.5262   1
 -35  -5   1 96.3206 10.4159  -2
 -35   5  -1 96.3206 10.4159   1
  37   5  -1 16.7791 8.84900  -2
  37  -5   1 16.7791 8.84900   1
 -37   5   1 17.7775 9.91709  -2
 -37  -5  -1 17.7775 9.91709   1
 -37  -5   1 13.3126 8.77635  -2
 -37   5  -1 13.3126 8.77635   1
  36   6   1 24.4146 7.79964  -2
  36  -6  -1 24.4146 7.79964   1
 -36   6  -1 19.1947 9.81833  -2
 -36  -6   1 19.1947 9.81833   1
 -36   6   1 8.36303 4.35320   1
 -34   6  -1 8.17822 8.93786  -2
 -34  -6   1 8.17822 8.93786   1
  34   6   1 0.51464 7.08211  -2
  34  -6  -1 0.51464 7.08211   1
 -34   6   1 -1.7212 3.45325   1
  34   6  -1 2.40166 2.60108   1
 -32   6  -1 4.73792 8.47254  -2
 -32  -6   1 4.73792 8.47254   1
 -32   6   1 -5.3809 3.13499   1
  32   6  -1 -2.2880 1.94752   1
 -30   6  -1 20.2510 8.27250  -2
 -30  -6   1 20.2510 8.27250   1
  30   6  -1 1.93871 2.03428   1
 -30   6   1 -1.8486 3.18730   1
 -28   6  -1 42.0249 8.62330  -2
 -28  -6   1 42.0249 8.62330   1
 -28  -6  -1 41.6091 7.56742  -2
 -28   6   1 41.6091 7.56742   1
  28  -6   1 35.1790 5.08169  -2
  28   6  -1 35.1790 5.08169   1
 -26   6  -1 19.1499 7.73224  -2
 -26  -6   1 19.1499 7.73224   1
 -26  -6  -1 17.9247 6.70790  -2
 -26   6   1 17.9247 6.70790   1
 -24   6  -1 99.7485 8.75935  -2
 -24  -6   1 99.7485 8.75935   1
 -24  -6  -1 80.9340 7.46155  -2
 -24   6   1 80.9340 7.46155   1
 -22   6  -1 342.852 14.5307  -2
 -22  -6   1 342.852 14.5307   1
 -22   6   1 244.456 9.72627   1
  22   6  -1 241.301 9.48833   1
  22   6  -1 234.986 8.14077   1
 -22   6   1 239.726 8.58282   1
 -20  -6   1 87.1590 6.47575   1
  20  -6  -1 70.4222 4.44632   1
 -20  -6  -1 197.461 9.19418  -2
 -20   6   1 197.461 9.19418   1
 -18   6  -1 164.167 9.42080  -2
 -18  -6   1 164.167 9.42080   1
  18   6  -1 162.485 6.64421   1
  18   6  -1 152.991 5.45757   1
 -18   6   1 142.547 9.11908   1
 -18   6   1 153.059 5.63690   1
 -16  -6   1 66.8024 6.48785   1
 -16  -6   1 82.3172 5.72771   1
  16  -6  -1 79.6218 4.99500   1
 -16  -6  -1 131.071 5.16340  -2
 -16   6   1 131.071 5.16340   1
  14  -6  -1 129.007 6.34529   1
 -14  -6   1 128.494 6.83700   1
 -14  -6   1 138.433 8.49956   1
 -14   6   1 129.107 6.95556   1
  14   6  -1 139.333 5.47284   1
 -12   6  -1 323.572 12.5995  -2
 -12  -6   1 323.572 12.5995   1
  12   6  -1 316.424 9.76420   1
 -12   6   1 318.150 11.7651   1
  10  -6  -1 0.14603 1.74182   1
 -10  -6   1 2.09019 2.29729   1
 -10  -6   1 4.96542 3.15007   1
  10  -6  -1 0.42526 1.47888   1
 -10   6   1 3.24194 2.23562   1
  10   6  -1 0.67353 1.05622   1
  -8  -6   1 126.914 7.81701   1
  -8  -6   1 127.532 6.51768   1
   8  -6  -1 125.344 5.38624   1
   8  -6  -1 132.077 6.35989   1
  -8   6   1 133.708 6.52139   1
   6  -6  -1 22.4571 3.20686   1
  -6  -6   1 21.4303 3.12734   1
  -6  -6   1 23.9837 4.34328   1
   6  -6  -1 19.2121 2.32574   1
  -6   6   1 16.5041 2.98183   1
  -4  -6   1 6.46779 2.99291   1
  -4  -6   1 7.18879 2.29573   1
   4  -6  -1 4.17644 2.25498   1
   4  -6  -1 4.29053 1.34369   1
  -4  -6   1 5.94049 1.95693   1
   4   6  -1 2.22824 2.37339   1
  -4   6   1 5.87710 2.34587   1
  -2  -6   1 7.34309 2.19051   1
  -2  -6   1 7.67387 2.22817   1
  -2  -6   1 4.40150 2.91617   1
   2  -6  -1 6.84090 2.64256   1
  -2   6   1 6.44923 2.30546   1
   2   6  -1 2.57437 2.34037   1
   0  -6   1 13.3084 2.58741   1
   0  -6  -1 13.9580 3.08457   1
   0  -6   1 12.5087 2.38404   1
   0  -6   1 7.34303 3.11167   1
   0   6  -1 13.3260 3.19462   1
   2  -6   1 32.9927 3.16115   1
   2  -6   1 32.5988 4.30778   1
  -2  -6  -1 34.5825 4.17243   1
   2  -6   1 35.4546 3.79635   1
  -2   6  -1 34.0437 4.55118   1
   4   6  -1 138.288 6.64243  -2
   4  -6   1 138.288 6.64243   1
  -4   6  -1 145.172 7.51663   1
  -4   6  -1 138.059 4.78802   1
   6  -6   1 43.2136 3.52026   1
   6  -6   1 30.5149 3.62455   1
  -6  -6  -1 36.8148 2.61509   1
  -6  -6  -1 39.0573 4.61069   1
   6  -6   1 37.6988 4.40443   1
  -6   6  -1 39.0045 4.34701   1
  -6   6  -1 37.8200 2.73822   1
  -8  -6  -1 127.569 7.11179   1
  -8  -6  -1 119.956 5.11965   1
   8  -6   1 121.040 7.13399   1
   8  -6   1 121.995 5.64637   1
  -8   6  -1 115.948 5.23690   1
  -8   6  -1 127.466 7.13798   1
  10  -6   1 40.3213 4.38612   1
  10  -6   1 45.7633 3.66953   1
 -10  -6  -1 44.6408 3.51840   1
 -10  -6   1 49.5461 4.91871  -2
 -10   6  -1 49.5461 4.91871   1
  12  -6   1 3.31791 1.93999   1
 -12  -6  -1 6.11228 2.00335   1
  12  -6   1 1.92785 2.58213   1
 -12   6  -1 3.30673 2.08795   1
  14   6  -1 104.734 6.62047  -2
  14  -6   1 104.734 6.62047   1
 -14   6  -1 32.5997 3.93403   1
 -16  -6  -1 104.199 5.74727   1
  16  -6   1 95.1219 6.33505   1
  16  -6   1 94.7087 5.62001   1
 -16  -6   1 145.213 8.64285  -2
 -16   6  -1 145.213 8.64285   1
 -18   6   1 86.0120 6.61251  -2
 -18  -6  -1 86.0120 6.61251   1
 -18  -6   1 82.2119 7.20731  -2
 -18   6  -1 82.2119 7.20731   1
 -20  -6  -1 229.965 9.89790   1
  20  -6   1 253.419 10.7548   1
  20  -6   1 232.853 9.88324   1
 -20  -6   1 269.613 12.2832  -2
 -20   6  -1 269.613 12.2832   1
 -22  -6  -1 189.667 8.82965   1
  22  -6   1 163.471 8.84865   1
  22  -6   1 163.933 8.37947   1
 -22  -6   1 266.717 12.5338  -2
 -22   6  -1 266.717 12.5338   1
 -24   6   1 45.5528 7.23704  -2
 -24  -6  -1 45.5528 7.23704   1
  24   6  -1 62.0016 7.11981  -2
  24  -6   1 62.0016 7.11981   1
 -24  -6   1 58.7170 7.93692  -2
 -24   6  -1 58.7170 7.93692   1
  24  -6  -1 55.4250 4.45447  -2
  24   6   1 55.4250 4.45447   1
  26   6  -1 25.1174 6.80078  -2
  26  -6   1 25.1174 6.80078   1
 -26   6   1 22.7731 6.95009  -2
 -26  -6  -1 22.7731 6.95009   1
  26   6   1 3.64932 2.26748   1
 -26   6  -1 14.6609 4.20180   1
 -28   6   1 20.2084 7.51471  -2
 -28  -6  -1 20.2084 7.51471   1
  28   6  -1 23.9449 7.30203  -2
  28  -6   1 23.9449 7.30203   1
 -28  -6   1 29.3865 7.98763  -2
 -28   6  -1 29.3865 7.98763   1
 -30   6   1 -6.9337 7.43444  -2
 -30  -6  -1 -6.9337 7.43444   1
  30   6  -1 10.6228 7.24261  -2
  30  -6   1 10.6228 7.24261   1
 -30   6  -1 2.96820 3.69860   1
 -32   6   1 14.6139 8.58164  -2
 -32  -6  -1 14.6139 8.58164   1
  32   6  -1 23.5613 8.04999  -2
  32  -6   1 23.5613 8.04999   1
 -32   6  -1 3.06539 4.03497   1
  34   6  -1 18.7221 8.68459  -2
  34  -6   1 18.7221 8.68459   1
 -34   6   1 14.4217 9.25576  -2
 -34  -6  -1 14.4217 9.25576   1
 -34   6  -1 12.0319 4.92311   1
 -36   6   1 13.5456 9.87091  -2
 -36  -6  -1 13.5456 9.87091   1
 -36   6  -1 0.22203 4.14567   1
  35  -7  -1 68.3358 6.95589   1
 -35  -7   1 77.7935 8.27039   1
  33   7   1 49.0970 8.01687  -2
  33  -7  -1 49.0970 8.01687   1
  31  -7  -1 10.0378 3.48909   1
 -31   7   1 17.9837 5.13884   1
 -29   7  -1 22.4011 8.46306  -2
 -29  -7   1 22.4011 8.46306   1
 -29   7   1 9.74041 3.30752   1
 -27   7  -1 22.9863 7.98574  -2
 -27  -7   1 22.9863 7.98574   1
 -27   7   1 8.30664 2.97864   1
  27   7  -1 9.66281 2.22901   1
 -25   7  -1 32.7415 7.66922  -2
 -25  -7   1 32.7415 7.66922   1
 -25  -7  -1 41.3799 6.13677  -2
 -25   7   1 41.3799 6.13677   1
 -23   7  -1 302.916 13.8717  -2
 -23  -7   1 302.916 13.8717   1
 -23  -7  -1 306.698 11.5474  -2
 -23   7   1 306.698 11.5474   1
 -21   7  -1 112.772 8.93285  -2
 -21  -7   1 112.772 8.93285   1
 -21  -7  -1 118.631 6.37634  -2
 -21   7   1 118.631 6.37634   1
 -19   7  -1 52.0452 7.38273  -2
 -19  -7   1 52.0452 7.38273   1
 -19  -7  -1 46.0080 3.72094  -2
 -19   7   1 46.0080 3.72094   1
 -17   7  -1 182.020 9.97515  -2
 -17  -7   1 182.020 9.97515   1
  17   7  -1 175.771 5.70882   1
  17   7  -1 175.071 6.38374   1
  15  -7  -1 45.0773 4.34489   1
 -15  -7   1 62.3166 5.33528   1
 -15  -7   1 66.3133 7.26420   1
  15  -7  -1 54.6954 3.48802   1
 -15   7   1 52.0907 5.15298   1
 -13   7  -1 28.0517 6.47476  -2
 -13  -7   1 28.0517 6.47476   1
 -13   7   1 -1.5725 2.17908   1
 -11  -7   1 1.53341 3.04931   1
 -11  -7   1 2.27776 2.49101   1
  11  -7  -1 2.02631 2.07309   1
  11  -7  -1 0.71171 1.12907   1
 -11   7   1 2.81027 2.54366   1
  -9  -7   1 88.6001 7.09031   1
   9  -7  -1 86.2533 3.69569   1
  -9  -7   1 78.5930 5.60605   1
   9  -7  -1 89.8056 4.79243   1
   9  -7  -1 87.2833 5.49717   1
  -9   7   1 95.1772 5.85447   1
   7  -7  -1 117.815 6.71918   1
   7  -7  -1 135.424 4.63309   1
  -7  -7   1 141.136 8.56550   1
  -7  -7   1 128.431 6.64784   1
   7  -7  -1 128.751 5.69937   1
  -7   7   1 139.317 7.12513   1
   5  -7  -1 136.661 4.51551   1
   5  -7  -1 127.718 7.01992   1
  -5  -7   1 127.353 6.51276   1
   5  -7  -1 136.945 5.50572   1
  -5  -7   1 143.945 8.54982   1
  -5  -7   1 136.752 7.39911   1
  -5   7   1 130.918 6.85362   1
  -3  -7   1 12.7028 3.73898   1
  -3  -7   1 22.5159 3.17490   1
   3  -7  -1 18.2777 3.53716   1
   3  -7  -1 14.6313 1.38312   1
   3  -7  -1 19.5546 2.28427   1
  -3  -7   1 20.9020 3.08906   1
  -3   7   1 16.0498 3.08651   1
  -1  -7   1 106.475 5.68675   1
   1  -7  -1 112.079 6.56177   1
  -1  -7   1 109.536 5.78053   1
  -1  -7   1 112.147 7.44641   1
   1   7  -1 89.4635 5.95856  -2
   1  -7   1 89.4635 5.95856   1
   3   7  -1 30.5421 4.77997  -2
   3  -7   1 30.5421 4.77997   1
  -5  -7  -1 56.3456 3.13404   1
   5  -7   1 67.1504 4.48347   1
   5  -7   1 48.6368 5.15009   1
  -5  -7  -1 63.4648 5.79941   1
   7  -7   1 18.7397 3.93861   1
  -7  -7  -1 12.1839 3.80922   1
   7  -7   1 16.4589 2.82190   1
  -7  -7  -1 15.2178 2.30402   1
  -9  -7  -1 30.8674 4.74942   1
   9  -7   1 21.8866 4.03351   1
   9  -7   1 25.9304 3.33548   1
  -9  -7  -1 20.0409 2.87333   1
  -9   7  -1 19.6181 2.24470   1
 -11  -7  -1 19.9658 3.18916   1
  11  -7   1 19.5387 3.86150   1
  11  -7   1 23.8932 3.41700   1
 -11  -7  -1 13.0049 4.11822   1
 -11  -7   1 24.6053 3.90240  -2
 -11   7  -1 24.6053 3.90240   1
  13  -7   1 30.4161 3.82204   1
  13  -7   1 31.9486 4.58309   1
 -13  -7  -1 30.3695 3.56120   1
 -13  -7  -1 28.4422 4.83496   1
 -13  -7   1 24.0351 4.59815  -2
 -13   7  -1 24.0351 4.59815   1
  15   7  -1 134.823 7.91265  -2
  15  -7   1 134.823 7.91265   1
 -15  -7   1 124.053 7.47522  -2
 -15   7  -1 124.053 7.47522   1
 -17   7   1 110.773 7.37143  -2
 -17  -7  -1 110.773 7.37143   1
 -17   7  -1 15.4100 3.29146   1
  19  -7   1 110.686 7.15286   1
  19  -7   1 95.9455 6.47115   1
  21  -7   1 155.280 8.25830   1
  21  -7   1 142.521 8.39970   1
  23   7  -1 174.597 10.0012  -2
  23  -7   1 174.597 10.0012   1
 -23  -7   1 162.377 10.3267  -2
 -23   7  -1 162.377 10.3267   1
  25   7  -1 86.1774 8.30760  -2
  25  -7   1 86.1774 8.30760   1
 -25   7   1 89.6877 8.53227  -2
 -25  -7  -1 89.6877 8.53227   1
 -25  -7   1 65.9192 8.38864  -2
 -25   7  -1 65.9192 8.38864   1
 -27   7   1 25.5061 7.26793  -2
 -27  -7  -1 25.5061 7.26793   1
  27   7  -1 21.9692 7.23620  -2
  27  -7   1 21.9692 7.23620   1
 -27  -7   1 15.6804 7.64476  -2
 -27   7  -1 15.6804 7.64476   1
 -29   7   1 18.3460 7.91847  -2
 -29  -7  -1 18.3460 7.91847   1
  29   7  -1 24.2356 7.87591  -2
  29  -7   1 24.2356 7.87591   1
 -29  -7   1 28.5897 8.49945  -2
 -29   7  -1 28.5897 8.49945   1
 -31   7   1 4.81662 7.86381  -2
 -31  -7  -1 4.81662 7.86381   1
  31   7  -1 15.5766 8.56033  -2
  31  -7   1 15.5766 8.56033   1
 -31   7  -1 2.29530 3.92521   1
 -33   7   1 36.6267 9.16122  -2
 -33  -7  -1 36.6267 9.16122   1
  33   7  -1 32.8530 9.55012  -2
  33  -7   1 32.8530 9.55012   1
 -33   7  -1 17.7145 5.33025   1
  32   8   1 -1.9025 7.29401  -2
  32  -8  -1 -1.9025 7.29401   1
  30  -8  -1 40.3447 5.34762   1
 -28   8  -1 74.8571 9.72547  -2
 -28  -8   1 74.8571 9.72547   1
 -26   8  -1 6.98131 7.37380  -2
 -26  -8   1 6.98131 7.37380   1
 -24   8  -1 46.0246 8.04872  -2
 -24  -8   1 46.0246 8.04872   1
  22  -8  -1 13.2119 3.42103   1
  22  -8  -1 18.7602 3.39602   1
 -22  -8   1 13.1403 5.09622   1
 -20  -8   1 5.93812 4.34633   1
  20  -8  -1 9.77520 2.69369   1
  20  -8  -1 8.46740 2.91809   1
 -18   8  -1 7.05145 6.56170  -2
 -18  -8   1 7.05145 6.56170   1
 -16   8  -1 50.4652 7.27399  -2
 -16  -8   1 50.4652 7.27399   1
 -14   8  -1 32.2031 6.92955  -2
 -14  -8   1 32.2031 6.92955   1
 -12  -8   1 1.06884 2.61507   1
  12  -8  -1 0.66497 1.34243   1
 -12  -8   1 -1.6944 3.29524   1
  12  -8  -1 0.22723 2.19732   1
  10  -8  -1 205.393 9.29049   1
  10  -8  -1 204.593 7.18825   1
 -10  -8   1 209.455 9.49200   1
 -10  -8   1 208.564 11.3478   1
 -10   8   1 210.617 11.0809   1
  -8  -8   1 61.4471 6.73597   1
   8  -8  -1 53.5890 5.08745   1
  -8  -8   1 70.3313 5.22191   1
   8  -8  -1 61.3095 3.30907   1
  -8   8   1 63.5456 5.45915   1
  -6  -8   1 -1.3969 2.11286   1
   6  -8  -1 0.58197 1.03955   1
   6  -8  -1 -2.0291 2.22097   1
  -6  -8   1 -2.9673 2.84591   1
   6  -8  -1 -1.1095 1.58147   1
  -6   8   1 2.49260 2.41428   1
  -4   8  -1 347.096 13.0069  -2
  -4  -8   1 347.096 13.0069   1
   2   8   1 49.8454 3.34152  -2
   2  -8  -1 49.8454 3.34152   1
   0  -8   1 198.040 8.37376   1
   0  -8   1 181.479 10.2443   1
   0  -8  -1 200.925 6.55885   1
   0  -8  -1 187.317 6.21458   1
   0  -8  -1 185.897 9.62418   1
  -2   8   1 86.7627 4.21132  -2
  -2  -8  -1 86.7627 4.21132   1
  -2   8   1 97.5134 4.21209  -2
  -2  -8  -1 97.5134 4.21209   1
  -4  -8  -1 89.5715 3.86401   1
  -4  -8  -1 86.3147 6.66281   1
  -4  -8  -1 96.4893 4.35080   1
   4  -8   1 87.9430 6.96750   1
  -6  -8  -1 25.5484 2.97353   1
   6  -8   1 30.1790 3.92108   1
  -6  -8  -1 17.2834 4.23360   1
   6  -8   1 20.6127 4.44442   1
   8   8  -1 77.9389 6.75281  -2
   8  -8   1 77.9389 6.75281   1
 -10  -8  -1 96.3551 7.73897   1
  10  -8   1 95.2172 6.94427   1
 -10  -8  -1 97.2340 5.47271   1
  10  -8   1 93.1908 5.82926   1
 -12   8   1 15.3786 4.70483  -2
 -12  -8  -1 15.3786 4.70483   1
 -12  -8   1 12.8214 2.49451  -2
 -12   8  -1 12.8214 2.49451   1
  14  -8   1 37.8201 4.53992   1
  14  -8   1 27.7585 4.63845   1
 -14  -8  -1 25.4870 5.10396   1
 -14  -8  -1 32.8569 3.92472   1
 -14   8  -1 28.6612 3.27817   1
 -16  -8  -1 54.3911 5.00153   1
 -16  -8  -1 53.0991 6.55889   1
  16  -8   1 51.0179 5.32159   1
  16  -8   1 45.5298 5.01239   1
  18  -8   1 2.81314 3.25677   1
  18  -8   1 -1.7786 2.30859   1
  20  -8   1 44.0725 5.76032   1
  20  -8   1 53.0218 5.53086   1
 -20  -8   1 57.3859 6.54022  -2
 -20   8  -1 57.3859 6.54022   1
  22   8  -1 14.0725 6.86253  -2
  22  -8   1 14.0725 6.86253   1
 -22  -8   1 17.2621 6.30356  -2
 -22   8  -1 17.2621 6.30356   1
  24   8  -1 5.65531 7.14318  -2
  24  -8   1 5.65531 7.14318   1
 -24  -8   1 26.2455 6.71339  -2
 -24   8  -1 26.2455 6.71339   1
  26   8  -1 -2.6410 5.46519  -2
  26  -8   1 -2.6410 5.46519   1
 -26   8   1 10.2665 7.26076  -2
 -26  -8  -1 10.2665 7.26076   1
  26   8  -1 7.82410 7.66641  -2
  26  -8   1 7.82410 7.66641   1
 -26   8  -1 0.25464 2.86931   1
  28   8  -1 40.2368 8.88561  -2
  28  -8   1 40.2368 8.88561   1
 -28   8   1 49.9390 8.39719  -2
 -28  -8  -1 49.9390 8.39719   1
 -28  -8   1 44.0076 8.39055  -2
 -28   8  -1 44.0076 8.39055   1
 -30   8   1 23.7639 8.35846  -2
 -30  -8  -1 23.7639 8.35846   1
  30   8  -1 13.9303 8.80643  -2
  30  -8   1 13.9303 8.80643   1
  32   8  -1 -4.5462 8.99341  -2
  32  -8   1 -4.5462 8.99341   1
 -32   8   1 -1.3231 8.30961  -2
 -32  -8  -1 -1.3231 8.30961   1
 -31  -9   1 0.10010 3.99285   1
  31  -9  -1 -3.0519 3.11386   1
 -31  -9   1 6.92007 5.19657   1
 -29   9  -1 22.0645 8.90179  -2
 -29  -9   1 22.0645 8.90179   1
 -27   9  -1 38.1230 8.78321  -2
 -27  -9   1 38.1230 8.78321   1
  25  -9  -1 -2.7382 2.29727   1
 -23  -9   1 9.00884 5.10040   1
  23  -9  -1 10.8796 3.47943   1
  23  -9  -1 19.9023 3.69433   1
  21  -9  -1 2.65279 2.69375   1
  21  -9  -1 6.14243 2.64443   1
 -21  -9   1 5.96282 4.61133   1
  19  -9  -1 3.89921 2.77699   1
  19  -9  -1 -0.5274 1.99470   1
 -19  -9   1 -7.1454 3.86091   1
 -17   9  -1 28.6335 7.26354  -2
 -17  -9   1 28.6335 7.26354   1
  17   9   1 21.0964 4.65479  -2
  17  -9  -1 21.0964 4.65479   1
  15   9   1 20.1446 4.31290  -2
  15  -9  -1 20.1446 4.31290   1
 -15   9  -1 14.1202 7.96734  -2
 -15  -9   1 14.1202 7.96734   1
  13   9   1 21.3620 4.11283  -2
  13  -9  -1 21.3620 4.11283   1
 -11  -9   1 58.1682 7.17974   1
 -11  -9   1 42.0699 5.49511   1
  11  -9  -1 29.3090 4.70633   1
  11  -9  -1 40.3629 3.26173   1
   9   9   1 77.4849 5.09929  -2
   9  -9  -1 77.4849 5.09929   1
   7   9   1 162.214 6.94303  -2
   7  -9  -1 162.214 6.94303   1
   5   9   1 134.334 5.98817  -2
   5  -9  -1 134.334 5.98817   1
   3  -9  -1 447.755 13.2337   1
   3  -9  -1 454.863 14.0648   1
  -3  -9   1 441.394 15.3350   1
  -3  -9   1 429.375 18.1183   1
   3  -9  -1 473.624 17.0934   1
  -1   9  -1 274.305 11.5710  -2
  -1  -9   1 274.305 11.5710   1
   1   9   1 287.734 9.43089  -2
   1  -9  -1 287.734 9.43089   1
   1   9  -1 428.744 14.8920  -2
   1  -9   1 428.744 14.8920   1
  -1   9   1 390.910 12.3741  -2
  -1  -9  -1 390.910 12.3741   1
  -3   9   1 258.287 9.24421  -2
  -3  -9  -1 258.287 9.24421   1
   3   9  -1 312.424 11.8662  -2
   3  -9   1 312.424 11.8662   1
   5   9  -1 70.6422 7.03485  -2
   5  -9   1 70.6422 7.03485   1
  -5   9   1 74.3099 4.74177  -2
  -5  -9  -1 74.3099 4.74177   1
   7   9  -1 235.603 10.8672  -2
   7  -9   1 235.603 10.8672   1
   9  -9   1 37.8391 4.73489   1
  -9  -9  -1 32.5621 5.55621   1
   9  -9   1 43.7069 6.28585   1
  -9  -9  -1 44.7924 4.14970   1
  11  -9   1 59.6988 5.58316   1
 -11  -9  -1 64.3149 7.40159   1
 -11  -9  -1 56.2558 4.89950   1
  11  -9   1 60.8938 6.61087   1
 -13   9   1 39.1196 5.82121  -2
 -13  -9  -1 39.1196 5.82121   1
  15   9  -1 40.7322 7.22925  -2
  15  -9   1 40.7322 7.22925   1
 -15   9   1 26.9291 5.45985  -2
 -15  -9  -1 26.9291 5.45985   1
  17  -9   1 33.2084 5.25471   1
 -17  -9  -1 29.9637 5.92363   1
  17  -9   1 36.2624 5.00895   1
  19  -9   1 40.7689 5.49844   1
  19  -9   1 32.6564 5.27152   1
  21   9  -1 7.05375 6.83567  -2
  21  -9   1 7.05375 6.83567   1
  23   9  -1 0.91819 7.48000  -2
  23  -9   1 0.91819 7.48000   1
  23   9  -1 3.55989 5.93324  -2
  23  -9   1 3.55989 5.93324   1
  25   9  -1 10.7846 7.93146  -2
  25  -9   1 10.7846 7.93146   1
  27   9  -1 44.6587 7.55994  -2
  27  -9   1 44.6587 7.55994   1
  27   9  -1 48.7213 9.24486  -2
  27  -9   1 48.7213 9.24486   1
 -29   9   1 32.8179 8.54015  -2
 -29  -9  -1 32.8179 8.54015   1
  29   9  -1 22.3473 9.15466  -2
  29  -9   1 22.3473 9.15466   1
  28 -10  -1 -3.4660 3.01909   1
 -28 -10   1 8.21094 4.59771   1
 -28 -10   1 10.9188 6.40345   1
  26  10   1 -9.7513 6.59001  -2
  26 -10  -1 -9.7513 6.59001   1
 -24 -10   1 -2.4251 3.98615   1
  24 -10  -1 -1.4644 2.48486   1
  22  10   1 45.1344 6.74376  -2
  22 -10  -1 45.1344 6.74376   1
  20 -10  -1 20.9397 3.84535   1
  20 -10  -1 22.6933 4.30359   1
 -20 -10   1 18.5183 5.98195   1
  18 -10  -1 0.66403 2.11669   1
 -18 -10   1 3.02463 4.53926   1
  18 -10  -1 -0.8245 2.51365   1
 -16  10  -1 -14.555 7.26079  -2
 -16 -10   1 -14.555 7.26079   1
  16  10   1 -0.7907 4.70623  -2
  16 -10  -1 -0.7907 4.70623   1
  14  10   1 39.2836 5.40019  -2
  14 -10  -1 39.2836 5.40019   1
 -14  10  -1 27.1606 8.60061  -2
 -14 -10   1 27.1606 8.60061   1
 -14  10  -1 23.6594 7.25367  -2
 -14 -10   1 23.6594 7.25367   1
  12  10   1 5.32590 4.61732  -2
  12 -10  -1 5.32590 4.61732   1
 -12  10  -1 4.61089 6.65352  -2
 -12 -10   1 4.61089 6.65352   1
  10  10   1 78.3706 5.95559  -2
  10 -10  -1 78.3706 5.95559   1
  -8 -10   1 30.4209 6.17621   1
  -8 -10   1 42.5815 5.46325   1
   8 -10  -1 37.1227 3.60888   1
   8 -10  -1 39.4451 5.77252   1
   6 -10  -1 14.2636 2.65431   1
   6 -10  -1 14.1462 3.99197   1
  -6 -10   1 12.1990 3.43753   1
  -6 -10   1 13.9842 4.98577   1
  -4  10  -1 73.2588 7.39081  -2
  -4 -10   1 73.2588 7.39081   1
   4  10   1 71.8855 5.37004  -2
   4 -10  -1 71.8855 5.37004   1
   2  10   1 12.8112 4.02716  -2
   2 -10  -1 12.8112 4.02716   1
  -2  10  -1 14.4411 6.06385  -2
  -2 -10   1 14.4411 6.06385   1
   0  10  -1 18.1361 6.08414  -2
   0 -10   1 18.1361 6.08414   1
  -2 -10  -1 13.7452 4.54339   1
   2 -10   1 9.03143 3.35878   1
   2 -10   1 7.03591 3.98659   1
  -4  10   1 33.1538 4.44636  -2
  -4 -10  -1 33.1538 4.44636   1
   4  10  -1 27.2033 6.32658  -2
   4 -10   1 27.2033 6.32658   1
   6  10  -1 81.8417 7.68915  -2
   6 -10   1 81.8417 7.68915   1
   8  10  -1 102.900 8.50760  -2
   8 -10   1 102.900 8.50760   1
  10 -10   1 14.9194 3.83915   1
 -10 -10  -1 12.1460 3.08765   1
 -10 -10  -1 13.8984 5.12372   1
  10 -10   1 14.8407 4.66796   1
 -12  10   1 13.6789 5.38884  -2
 -12 -10  -1 13.6789 5.38884   1
  14  10  -1 16.6736 7.43007  -2
  14 -10   1 16.6736 7.43007   1
 -14  10   1 30.8655 8.60094  -2
 -14 -10  -1 30.8655 8.60094   1
 -16  10   1 8.25740 8.05229  -2
 -16 -10  -1 8.25740 8.05229   1
  18  10  -1 8.22835 7.68963  -2
  18 -10   1 8.22835 7.68963   1
  20  10  -1 3.55765 8.11931  -2
  20 -10   1 3.55765 8.11931   1
  22  10  -1 62.9913 9.44893  -2
  22 -10   1 62.9913 9.44893   1
  22  10  -1 66.4687 8.01754  -2
  22 -10   1 66.4687 8.01754   1
  24  10  -1 39.8071 9.18996  -2
  24 -10   1 39.8071 9.18996   1
  24  10  -1 39.2546 7.45947  -2
  24 -10   1 39.2546 7.45947   1
  26  10  -1 6.08932 8.83401  -2
  26 -10   1 6.08932 8.83401   1
  26  10  -1 1.34608 6.98405  -2
  26 -10   1 1.34608 6.98405   1
  23 -11  -1 12.2779 4.14435   1
 -23 -11   1 3.54672 5.12323   1
  21 -11  -1 10.6047 3.78722   1
 -21 -11   1 1.99039 5.03387   1
 -19 -11   1 4.00098 5.00628   1
  19 -11  -1 -1.9663 2.55456   1
 -17  11  -1 30.0853 10.1751  -2
 -17 -11   1 30.0853 10.1751   1
 -15  11  -1 4.83660 9.00677  -2
 -15 -11   1 4.83660 9.00677   1
 -15  11  -1 9.44387 7.19961  -2
 -15 -11   1 9.44387 7.19961   1
 -13  11  -1 18.4472 6.81817  -2
 -13 -11   1 18.4472 6.81817   1
 -13  11  -1 12.6022 9.08847  -2
 -13 -11   1 12.6022 9.08847   1
 -11  11  -1 75.1328 8.63511  -2
 -11 -11   1 75.1328 8.63511   1
  -9  11  -1 33.8319 7.07675  -2
  -9 -11   1 33.8319 7.07675   1
  -7  11  -1 193.693 13.7060  -2
  -7 -11   1 193.693 13.7060   1
  -7  11  -1 202.850 11.1361  -2
  -7 -11   1 202.850 11.1361   1
  -5  11  -1 26.2234 7.07920  -2
  -5 -11   1 26.2234 7.07920   1
  -5  11  -1 36.4389 8.41007  -2
  -5 -11   1 36.4389 8.41007   1
  -3 -11   1 4.48233 4.51897   1
  -3 -11   1 6.94587 3.50464   1
   3 -11  -1 5.62430 3.73452   1
  -1  11  -1 52.0685 7.35839  -2
  -1 -11   1 52.0685 7.35839   1
   1  11  -1 67.6069 7.96043  -2
   1 -11   1 67.6069 7.96043   1
   3  11  -1 10.2861 6.59203  -2
   3 -11   1 10.2861 6.59203   1
   5  11  -1 25.2208 6.74208  -2
   5 -11   1 25.2208 6.74208   1
   7  11  -1 375.846 15.3946  -2
   7 -11   1 375.846 15.3946   1
  -7  11   1 361.460 17.4848  -2
  -7 -11  -1 361.460 17.4848   1
   9  11  -1 47.7033 8.10622  -2
   9 -11   1 47.7033 8.10622   1
  11  11  -1 61.0443 8.51406  -2
  11 -11   1 61.0443 8.51406   1
 -13  11   1 5.29830 8.07973  -2
 -13 -11  -1 5.29830 8.07973   1
 -15  11   1 6.69415 8.28084  -2
 -15 -11  -1 6.69415 8.28084   1
 -17  11   1 8.85468 8.83680  -2
 -17 -11  -1 8.85468 8.83680   1
  17  11  -1 11.5139 6.45900  -2
  17 -11   1 11.5139 6.45900   1
  17  11  -1 12.2684 8.83990  -2
  17 -11   1 12.2684 8.83990   1
  19  11  -1 13.5075 9.29644  -2
  19 -11   1 13.5075 9.29644   1
 -19  11   1 25.6502 8.96641  -2
 -19 -11  -1 25.6502 8.96641   1
  19  11  -1 18.6241 6.76094  -2
  19 -11   1 18.6241 6.76094   1
  21  11  -1 11.1898 9.30173  -2
  21 -11   1 11.1898 9.30173   1
  21  11  -1 12.5513 6.67657  -2
  21 -11   1 12.5513 6.67657   1
 -21  11   1 33.0704 9.79146  -2
 -21 -11  -1 33.0704 9.79146   1
  23  11  -1 14.6702 9.83757  -2
  23 -11   1 14.6702 9.83757   1
  23  11  -1 30.1261 8.12963  -2
  23 -11   1 30.1261 8.12963   1
 -18  12  -1 7.53272 9.83958  -2
 -18 -12   1 7.53272 9.83958   1
 -16  12  -1 18.4718 10.2753  -2
 -16 -12   1 18.4718 10.2753   1
 -14  12  -1 38.7539 9.78764  -2
 -14 -12   1 38.7539 9.78764   1
 -12  12  -1 21.7439 9.00528  -2
 -12 -12   1 21.7439 9.00528   1
 -10 -12   1 15.9285 6.21941   1
  10 -12  -1 10.5168 4.15896   1
  -8  12  -1 37.7375 9.69237  -2
  -8 -12   1 37.7375 9.69237   1
  -6  12  -1 15.5009 8.44191  -2
  -6 -12   1 15.5009 8.44191   1
  -4  12  -1 54.3387 9.65184  -2
  -4 -12   1 54.3387 9.65184   1
  -2  12  -1 40.1587 9.35634  -2
  -2 -12   1 40.1587 9.35634   1
   0 -12  -1 44.8791 7.09444   1
   0 -12   1 36.2391 6.89977   1
   2  12  -1 59.7006 8.47199  -2
   2 -12   1 59.7006 8.47199   1
   4  12  -1 38.3869 7.54344  -2
   4 -12   1 38.3869 7.54344   1
  -4  12   1 43.3037 8.79192  -2
  -4 -12  -1 43.3037 8.79192   1
  -6  12   1 10.3459 7.62665  -2
  -6 -12  -1 10.3459 7.62665   1
   6  12  -1 8.91502 7.13410  -2
   6 -12   1 8.91502 7.13410   1
  -8  12   1 17.7934 8.38793  -2
  -8 -12  -1 17.7934 8.38793   1
   8  12  -1 3.33374 7.63359  -2
   8 -12   1 3.33374 7.63359   1
  10  12  -1 8.91092 8.07783  -2
  10 -12   1 8.91092 8.07783   1
  12  12  -1 12.7787 6.65343  -2
  12 -12   1 12.7787 6.65343   1
 -12  12   1 8.73406 8.36684  -2
 -12 -12  -1 8.73406 8.36684   1
 -14  12   1 12.2653 8.88782  -2
 -14 -12  -1 12.2653 8.88782   1
  14  12  -1 52.2191 8.00099  -2
  14 -12   1 52.2191 8.00099   1
  16  12  -1 22.8310 9.87133  -2
  16 -12   1 22.8310 9.87133   1
  16  12  -1 29.5472 7.22687  -2
  16 -12   1 29.5472 7.22687   1
 -16  12   1 19.5421 9.71248  -2
 -16 -12  -1 19.5421 9.71248   1
 -18  12   1 3.55451 9.24028  -2
 -18 -12  -1 3.55451 9.24028   1
  18  12  -1 17.4359 7.66927  -2
  18 -12   1 17.4359 7.66927   1
  18  12  -1 7.07595 9.75989  -2
  18 -12   1 7.07595 9.75989   1
 -11 -13   1 12.6697 5.73710   1
  -9  13  -1 -4.5548 8.04774  -2
  -9 -13   1 -4.5548 8.04774   1
  -7  13  -1 0.64618 8.64937  -2
  -7 -13   1 0.64618 8.64937   1
  -5  13  -1 15.1632 9.25637  -2
  -5 -13   1 15.1632 9.25637   1
  -3  13  -1 -2.8944 8.25400  -2
  -3 -13   1 -2.8944 8.25400   1
   1  13   1 -3.4185 7.36389  -2
   1 -13  -1 -3.4185 7.36389   1
  -1  13  -1 12.5400 8.49319  -2
  -1 -13   1 12.5400 8.49319   1
   1  13  -1 6.52573 8.13755  -2
   1 -13   1 6.52573 8.13755   1
  -1  13   1 13.6290 7.91938  -2
  -1 -13  -1 13.6290 7.91938   1
  -3  13   1 8.29722 7.41345  -2
  -3 -13  -1 8.29722 7.41345   1
   3  13  -1 14.9769 8.39931  -2
   3 -13   1 14.9769 8.39931   1
   5  13  -1 24.7306 8.54679  -2
   5 -13   1 24.7306 8.54679   1
  -5  13   1 14.1644 9.12918  -2
  -5 -13  -1 14.1644 9.12918   1
  -7  13   1 6.76866 8.68629  -2
  -7 -13  -1 6.76866 8.68629   1
   7  13  -1 8.86814 8.42303  -2
   7 -13   1 8.86814 8.42303   1
   9  13  -1 0.66968 7.36254  -2
   9 -13   1 0.66968 7.36254   1
  -9  13   1 -1.5522 8.90218  -2
  -9 -13  -1 -1.5522 8.90218   1
 -38   0  -2 43.0007 8.80563  -2
 -40   0   2 43.0007 8.80563   1
 -36   0  -2 2.88626 7.52002  -2
 -38   0   2 2.88626 7.52002   1
 -34   0  -2 11.0969 7.24192  -2
 -36   0   2 11.0969 7.24192   1
 -32   0  -2 73.8971 8.27351  -2
 -34   0   2 73.8971 8.27351   1
 -30   0  -2 83.8242 8.29316  -2
 -32   0   2 83.8242 8.29316   1
 -28   0  -2 167.996 9.98106  -2
 -30   0   2 167.996 9.98106   1
 -26   0  -2 136.985 8.80225  -2
 -28   0   2 136.985 8.80225   1
 -24   0  -2 204.440 10.0708  -2
 -26   0   2 204.440 10.0708   1
 -22   0  -2 118.197 7.52827  -2
 -24   0   2 118.197 7.52827   1
 -20   0  -2 278.828 11.1557  -2
 -22   0   2 278.828 11.1557   1
 -18   0  -2 197.920 8.79463  -2
 -20   0   2 197.920 8.79463   1
 -16   0  -2 1133.35 31.5541  -2
 -18   0   2 1133.35 31.5541   1
 -14   0  -2 955.831 26.6815  -2
 -16   0   2 955.831 26.6815   1
 -14   0  -2 984.819 27.1933  -2
 -16   0   2 984.819 27.1933   1
 -12   0  -2 3385.81 87.3341  -2
 -14   0   2 3385.81 87.3341   1
  12   0   2 3472.35 87.4885  -2
  14   0  -2 3472.35 87.4885   1
 -12   0  -2 3401.75 87.0013  -2
 -14   0   2 3401.75 87.0013   1
 -10   0  -2 72.8100 4.61316  -2
 -12   0   2 72.8100 4.61316   1
 -10   0  -2 69.7325 4.60774  -2
 -12   0   2 69.7325 4.60774   1
  10   0   2 70.0105 4.25584  -2
  12   0  -2 70.0105 4.25584   1
  -8   0  -2 996.254 27.5538  -2
 -10   0   2 996.254 27.5538   1
   8   0   2 1062.21 27.5035  -2
  10   0  -2 1062.21 27.5035   1
  -8   0  -2 1018.90 27.6086  -2
 -10   0   2 1018.90 27.6086   1
   8   0   2 1023.10 27.6094  -2
  10   0  -2 1023.10 27.6094   1
   6   0   2 2442.41 62.4391  -2
   8   0  -2 2442.41 62.4391   1
   6   0   2 2349.59 62.4264  -2
   8   0  -2 2349.59 62.4264   1
  -6   0  -2 2486.12 62.5679  -2
  -8   0   2 2486.12 62.5679   1
  -6   0  -2 2505.04 62.5993  -2
  -8   0   2 2505.04 62.5993   1
  -4   0  -2 116.173 4.91493  -2
  -6   0   2 116.173 4.91493   1
   4   0   2 119.559 5.07326  -2
   6   0  -2 119.559 5.07326   1
  -2   0  -2 2021.85 51.0435  -2
  -4   0   2 2021.85 51.0435   1
   2   0   2 1964.67 50.9822  -2
   4   0  -2 1964.67 50.9822   1
  -2   0   2 0.86584 1.33538   1
   2   0  -2 0.73427 1.37685   1
   2   0  -2 4158.08 106.221  -2
   0   0   2 4158.08 106.221   1
   4   0  -2 1192.05 32.0411  -2
   2   0   2 1192.05 32.0411   1
  -4   0   2 1256.91 32.1841  -2
  -2   0  -2 1256.91 32.1841   1
  -6   0   2 210.729 7.16915  -2
  -4   0  -2 210.729 7.16915   1
   6   0  -2 210.238 6.84956  -2
   4   0   2 210.238 6.84956   1
  -6   0   2 210.475 7.19100  -2
  -4   0  -2 210.475 7.19100   1
   6   0  -2 204.783 6.98400  -2
   4   0   2 204.783 6.98400   1
   6   0  -2 200.230 7.30726  -2
   4   0   2 200.230 7.30726   1
   8   0  -2 2096.77 53.2704  -2
   6   0   2 2096.77 53.2704   1
   8   0  -2 2073.73 52.2590  -2
   6   0   2 2073.73 52.2590   1
  -8   0   2 1878.62 52.9656  -2
  -6   0  -2 1878.62 52.9656   1
  -8   0   2 2181.52 53.1044  -2
  -6   0  -2 2181.52 53.1044   1
   8   0  -2 2075.60 52.8588  -2
   6   0   2 2075.60 52.8588   1
  -8   0   2 2101.76 52.3381  -2
  -6   0  -2 2101.76 52.3381   1
  10   0  -2 536.367 15.3883  -2
   8   0   2 536.367 15.3883   1
 -10   0   2 504.865 15.1530  -2
  -8   0  -2 504.865 15.1530   1
  10   0  -2 546.682 15.0558  -2
   8   0   2 546.682 15.0558   1
 -10   0   2 522.798 15.3077  -2
  -8   0  -2 522.798 15.3077   1
 -10   0   2 524.901 15.1195  -2
  -8   0  -2 524.901 15.1195   1
 -12   0   2 79.4043 4.78015  -2
 -10   0  -2 79.4043 4.78015   1
  12   0  -2 85.3428 4.38105  -2
  10   0   2 85.3428 4.38105   1
  12   0  -2 85.7962 4.86956  -2
  10   0   2 85.7962 4.86956   1
 -12   0   2 92.8288 4.44916  -2
 -10   0  -2 92.8288 4.44916   1
 -12   0   2 77.7058 4.51797  -2
 -10   0  -2 77.7058 4.51797   1
 -14   0   2 1865.58 46.7924  -2
 -12   0  -2 1865.58 46.7924   1
  14   0  -2 1804.71 47.2055  -2
  12   0   2 1804.71 47.2055   1
 -14   0   2 1772.36 46.6705  -2
 -12   0  -2 1772.36 46.6705   1
  14   0  -2 1835.04 47.1197  -2
  12   0   2 1835.04 47.1197   1
 -14   0   2 1731.54 47.2945  -2
 -12   0  -2 1731.54 47.2945   1
  16   0  -2 623.942 18.5702  -2
  14   0   2 623.942 18.5702   1
 -16   0   2 633.862 19.0995  -2
 -14   0  -2 633.862 19.0995   1
 -16   0   2 658.134 19.0249  -2
 -14   0  -2 658.134 19.0249   1
  16   0  -2 659.715 18.8491  -2
  14   0   2 659.715 18.8491   1
  18   0  -2 1748.28 45.9770  -2
  16   0   2 1748.28 45.9770   1
 -18   0   2 1719.83 46.4608  -2
 -16   0  -2 1719.83 46.4608   1
 -20   0   2 116.836 6.71603  -2
 -18   0  -2 116.836 6.71603   1
  20   0  -2 120.185 6.20105  -2
  18   0   2 120.185 6.20105   1
 -22   0   2 149.111 7.74495  -2
 -20   0  -2 149.111 7.74495   1
  22   0  -2 137.448 6.98307  -2
  20   0   2 137.448 6.98307   1
  24   0  -2 65.8261 5.50519  -2
  22   0   2 65.8261 5.50519   1
 -24   0   2 55.0410 5.73337  -2
 -22   0  -2 55.0410 5.73337   1
  26   0  -2 108.190 6.81773  -2
  24   0   2 108.190 6.81773   1
 -26   0   2 94.0409 7.19696  -2
 -24   0  -2 94.0409 7.19696   1
 -28   0   2 200.323 10.3425  -2
 -26   0  -2 200.323 10.3425   1
  28   0  -2 189.787 9.24011  -2
  26   0   2 189.787 9.24011   1
  30   0  -2 184.956 9.56578  -2
  28   0   2 184.956 9.56578   1
 -30   0   2 210.706 10.9258  -2
 -28   0  -2 210.706 10.9258   1
  32   0  -2 132.036 8.54066  -2
  30   0   2 132.036 8.54066   1
 -32   0   2 138.857 9.59615  -2
 -30   0  -2 138.857 9.59615   1
  34   0  -2 114.006 8.48559  -2
  32   0   2 114.006 8.48559   1
 -34   0   2 124.226 9.62656  -2
 -32   0  -2 124.226 9.62656   1
  36   0  -2 32.7071 6.73709  -2
  34   0   2 32.7071 6.73709   1
 -36   0   2 34.2088 7.54511  -2
 -34   0  -2 34.2088 7.54511   1
 -38   0   2 17.3764 7.81092  -2
 -36   0  -2 17.3764 7.81092   1
  38   0  -2 -0.5802 6.34471  -2
  36   0   2 -0.5802 6.34471   1
  40   0  -2 17.5005 7.11166  -2
  38   0   2 17.5005 7.11166   1
 -40   0   2 13.5195 8.17526  -2
 -38   0  -2 13.5195 8.17526   1
 -39   1  -2 31.3034 8.98725  -2
 -41  -1   2 31.3034 8.98725   1
 -39  -1  -2 33.0578 8.71236  -2
 -41   1   2 33.0578 8.71236   1
 -37   1  -2 3.93334 7.54884  -2
 -39  -1   2 3.93334 7.54884   1
 -37  -1  -2 4.41046 7.53432  -2
 -39   1   2 4.41046 7.53432   1
 -35   1  -2 4.73392 7.25090  -2
 -37  -1   2 4.73392 7.25090   1
 -35  -1  -2 7.25043 7.20908  -2
 -37   1   2 7.25043 7.20908   1
 -33   1  -2 58.0141 8.39993  -2
 -35  -1   2 58.0141 8.39993   1
 -33  -1  -2 41.8110 7.66292  -2
 -35   1   2 41.8110 7.66292   1
 -31   1  -2 90.9557 8.95257  -2
 -33  -1   2 90.9557 8.95257   1
 -31  -1  -2 98.2005 8.76768  -2
 -33   1   2 98.2005 8.76768   1
 -29   1  -2 76.6410 8.01110  -2
 -31  -1   2 76.6410 8.01110   1
 -29  -1  -2 69.5377 7.70938  -2
 -31   1   2 69.5377 7.70938   1
 -27   1  -2 131.718 9.11636  -2
 -29  -1   2 131.718 9.11636   1
 -27  -1  -2 122.000 8.39047  -2
 -29   1   2 122.000 8.39047   1
 -25   1  -2 313.616 13.1467  -2
 -27  -1   2 313.616 13.1467   1
 -25  -1  -2 287.931 12.2992  -2
 -27   1   2 287.931 12.2992   1
 -23   1  -2 95.9404 7.24170  -2
 -25  -1   2 95.9404 7.24170   1
 -23  -1  -2 82.2334 6.53411  -2
 -25   1   2 82.2334 6.53411   1
 -21   1  -2 281.030 11.5797  -2
 -23  -1   2 281.030 11.5797   1
 -21  -1  -2 287.109 11.2831  -2
 -23   1   2 287.109 11.2831   1
 -19   1  -2 237.126 10.0733  -2
 -21  -1   2 237.126 10.0733   1
 -19  -1  -2 239.296 9.70500  -2
 -21   1   2 239.296 9.70500   1
 -17   1  -2 121.975 6.87463  -2
 -19  -1   2 121.975 6.87463   1
 -17  -1  -2 118.823 6.39146  -2
 -19   1   2 118.823 6.39146   1
 -15   1  -2 166.377 7.72173  -2
 -17  -1   2 166.377 7.72173   1
 -15  -1  -2 154.405 6.66136  -2
 -17   1   2 154.405 6.66136   1
 -15  -1  -2 157.260 7.07277  -2
 -17   1   2 157.260 7.07277   1
 -13   1  -2 34.3864 3.92969  -2
 -15  -1   2 34.3864 3.92969   1
 -13   1  -2 30.1890 4.50335  -2
 -15  -1   2 30.1890 4.50335   1
  13   1   2 34.3617 3.38513  -2
  15  -1  -2 34.3617 3.38513   1
 -13  -1  -2 38.6980 3.89120  -2
 -15   1   2 38.6980 3.89120   1
 -13  -1  -2 36.2171 3.63675  -2
 -15   1   2 36.2171 3.63675   1
  13  -1   2 37.6356 3.87173  -2
  15   1  -2 37.6356 3.87173   1
 -11   1  -2 3115.34 82.4731  -2
 -13  -1   2 3115.34 82.4731   1
 -11   1  -2 3228.50 83.0703  -2
 -13  -1   2 3228.50 83.0703   1
  11   1   2 3171.94 82.4914  -2
  13  -1  -2 3171.94 82.4914   1
 -11  -1  -2 3360.75 82.6552  -2
 -13   1   2 3360.75 82.6552   1
 -11  -1  -2 3233.54 82.2980  -2
 -13   1   2 3233.54 82.2980   1
  11  -1   2 3316.31 83.1052  -2
  13   1  -2 3316.31 83.1052   1
  -9   1  -2 110.718 5.56116  -2
 -11  -1   2 110.718 5.56116   1
  -9   1  -2 108.179 5.38327  -2
 -11  -1   2 108.179 5.38327   1
   9   1   2 107.031 4.74207  -2
  11  -1  -2 107.031 4.74207   1
   9  -1   2 110.573 5.50954  -2
  11   1  -2 110.573 5.50954   1
  -9  -1  -2 113.718 5.26091  -2
 -11   1   2 113.718 5.26091   1
  -9  -1  -2 106.134 4.84694  -2
 -11   1   2 106.134 4.84694   1
  -7   1  -2 -3.5277 3.28773  -2
  -9  -1   2 -3.5277 3.28773   1
   7   1   2 3.43799 2.79950  -2
   9  -1  -2 3.43799 2.79950   1
  -7   1  -2 7.78283 3.58005  -2
  -9  -1   2 7.78283 3.58005   1
   7   1   2 1.68964 2.14680  -2
   9  -1  -2 1.68964 2.14680   1
  -7  -1  -2 -0.4091 3.10110  -2
  -9   1   2 -0.4091 3.10110   1
   7  -1   2 2.55374 3.12505  -2
   9   1  -2 2.55374 3.12505   1
   7  -1   2 3.04667 3.10709  -2
   9   1  -2 3.04667 3.10709   1
  -7  -1  -2 0.74328 2.47690  -2
  -9   1   2 0.74328 2.47690   1
   5   1   2 10.5381 2.36755  -2
   7  -1  -2 10.5381 2.36755   1
  -5   1  -2 9.91956 3.46161  -2
  -7  -1   2 9.91956 3.46161   1
   5   1   2 14.4813 3.19842  -2
   7  -1  -2 14.4813 3.19842   1
  -5   1  -2 11.7505 3.61064  -2
  -7  -1   2 11.7505 3.61064   1
   5  -1   2 9.89332 3.48603  -2
   7   1  -2 9.89332 3.48603   1
   5  -1   2 10.1928 3.43777  -2
   7   1  -2 10.1928 3.43777   1
  -5  -1  -2 11.1446 2.30666  -2
  -7   1   2 11.1446 2.30666   1
  -5  -1  -2 11.6867 3.14608  -2
  -7   1   2 11.6867 3.14608   1
   3   1   2 1110.97 28.9148  -2
   5  -1  -2 1110.97 28.9148   1
  -3  -1  -2 1073.82 28.7712  -2
  -5   1   2 1073.82 28.7712   1
  -3  -1  -2 1160.72 29.1530  -2
  -5   1   2 1160.72 29.1530   1
   3  -1   2 1120.23 29.8568  -2
   5   1  -2 1120.23 29.8568   1
   1   1   2 1114.63 29.0431  -2
   3  -1  -2 1114.63 29.0431   1
   1  -1   2 1162.51 30.0223  -2
   3   1  -2 1162.51 30.0223   1
  -1  -1  -2 1104.65 29.1222  -2
  -3   1   2 1104.65 29.1222   1
  -1  -1  -2 1123.07 29.2460  -2
  -3   1   2 1123.07 29.2460   1
  -1   1   2 3529.12 88.5311  -2
   1  -1  -2 3529.12 88.5311   1
   1  -1  -2 3571.90 92.6056  -2
  -1   1   2 3571.90 92.6056   1
   1  -1  -2 3345.01 91.2826  -2
  -1   1   2 3345.01 91.2826   1
   1  -1  -2 3472.48 88.0476  -2
  -1   1   2 3472.48 88.0476   1
  -3   1   2 963.213 24.7309  -2
  -1  -1  -2 963.213 24.7309   1
  -3   1   2 946.044 24.1749  -2
  -1  -1  -2 946.044 24.1749   1
   3   1  -2 944.984 25.6121  -2
   1  -1   2 944.984 25.6121   1
  -3   1   2 928.951 24.5873  -2
  -1  -1  -2 928.951 24.5873   1
   3  -1  -2 930.766 24.8430  -2
   1   1   2 930.766 24.8430   1
   3  -1  -2 911.001 24.9708  -2
   1   1   2 911.001 24.9708   1
  -3  -1   2 989.695 25.5743  -2
  -1   1  -2 989.695 25.5743   1
  -5   1   2 1685.70 43.1336  -2
  -3  -1  -2 1685.70 43.1336   1
  -5   1   2 1629.99 42.3356  -2
  -3  -1  -2 1629.99 42.3356   1
  -5   1   2 1759.60 43.3972  -2
  -3  -1  -2 1759.60 43.3972   1
   5   1  -2 1691.54 43.9515  -2
   3  -1   2 1691.54 43.9515   1
   5   1  -2 1747.14 43.9158  -2
   3  -1   2 1747.14 43.9158   1
   5  -1  -2 1648.41 43.0436  -2
   3   1   2 1648.41 43.0436   1
   5  -1  -2 1646.53 43.3745  -2
   3   1   2 1646.53 43.3745   1
  -7   1   2 10.5405 2.33848  -2
  -5  -1  -2 10.5405 2.33848   1
  -7   1   2 8.94570 2.32875  -2
  -5  -1  -2 8.94570 2.32875   1
   7   1  -2 7.63947 3.60417  -2
   5  -1   2 7.63947 3.60417   1
   7   1  -2 9.55001 3.23580  -2
   5  -1   2 9.55001 3.23580   1
  -7  -1   2 4.55025 3.01640  -2
  -5   1  -2 4.55025 3.01640   1
  -7  -1   2 6.31223 3.13959  -2
  -5   1  -2 6.31223 3.13959   1
  -7  -1   2 10.9270 3.52465  -2
  -5   1  -2 10.9270 3.52465   1
   7  -1  -2 10.6985 2.81301  -2
   5   1   2 10.6985 2.81301   1
   7  -1  -2 8.36833 1.86724  -2
   5   1   2 8.36833 1.86724   1
  -9   1   2 -1.4079 2.01288  -2
  -7  -1  -2 -1.4079 2.01288   1
   9   1  -2 2.02838 2.74820  -2
   7  -1   2 2.02838 2.74820   1
   9   1  -2 3.02240 3.31443  -2
   7  -1   2 3.02240 3.31443   1
  -9   1   2 0.30289 2.50347  -2
  -7  -1  -2 0.30289 2.50347   1
   9   1  -2 2.20674 2.98919  -2
   7  -1   2 2.20674 2.98919   1
  -9   1   2 -0.4414 2.20514  -2
  -7  -1  -2 -0.4414 2.20514   1
   9  -1  -2 2.36749 1.95564  -2
   7   1   2 2.36749 1.95564   1
  -9  -1   2 4.83048 3.05570  -2
  -7   1  -2 4.83048 3.05570   1
  -9  -1   2 3.80563 3.67618  -2
  -7   1  -2 3.80563 3.67618   1
   9  -1  -2 0.89431 2.80709  -2
   7   1   2 0.89431 2.80709   1
  -9  -1   2 3.25011 2.81946  -2
  -7   1  -2 3.25011 2.81946   1
  11   1  -2 204.547 7.63566  -2
   9  -1   2 204.547 7.63566   1
 -11   1   2 198.140 7.11275  -2
  -9  -1  -2 198.140 7.11275   1
  11   1  -2 223.732 7.96170  -2
   9  -1   2 223.732 7.96170   1
 -11   1   2 214.677 7.11379  -2
  -9  -1  -2 214.677 7.11379   1
  11   1  -2 203.256 7.88654  -2
   9  -1   2 203.256 7.88654   1
 -11  -1   2 199.398 7.94758  -2
  -9   1  -2 199.398 7.94758   1
 -11  -1   2 199.581 7.96373  -2
  -9   1  -2 199.581 7.96373   1
 -11  -1   2 219.313 7.37896  -2
  -9   1  -2 219.313 7.37896   1
  11  -1  -2 194.171 6.70261  -2
   9   1   2 194.171 6.70261   1
  11  -1  -2 214.713 7.32131  -2
   9   1   2 214.713 7.32131   1
  13   1  -2 1699.58 44.4780  -2
  11  -1   2 1699.58 44.4780   1
  13   1  -2 1696.65 43.9328  -2
  11  -1   2 1696.65 43.9328   1
 -13   1   2 1599.12 43.9798  -2
 -11  -1  -2 1599.12 43.9798   1
  13   1  -2 1719.62 44.4296  -2
  11  -1   2 1719.62 44.4296   1
 -13   1   2 1729.65 43.7172  -2
 -11  -1  -2 1729.65 43.7172   1
  13  -1  -2 1768.20 44.1635  -2
  11   1   2 1768.20 44.1635   1
 -13  -1   2 1482.24 44.3912  -2
 -11   1  -2 1482.24 44.3912   1
 -13  -1   2 1745.26 44.2399  -2
 -11   1  -2 1745.26 44.2399   1
 -13  -1   2 1738.17 43.9578  -2
 -11   1  -2 1738.17 43.9578   1
  13  -1  -2 1691.21 43.7182  -2
  11   1   2 1691.21 43.7182   1
  15   1  -2 54.3354 4.34248  -2
  13  -1   2 54.3354 4.34248   1
  15   1  -2 58.2104 4.27469  -2
  13  -1   2 58.2104 4.27469   1
 -15   1   2 57.4595 3.61963  -2
 -13  -1  -2 57.4595 3.61963   1
 -15   1   2 56.3032 3.96919  -2
 -13  -1  -2 56.3032 3.96919   1
  15  -1  -2 47.0175 3.49411  -2
  13   1   2 47.0175 3.49411   1
 -15  -1   2 60.9200 4.70609  -2
 -13   1  -2 60.9200 4.70609   1
 -15  -1   2 54.9787 4.79155  -2
 -13   1  -2 54.9787 4.79155   1
  15  -1  -2 56.0222 4.12790  -2
  13   1   2 56.0222 4.12790   1
 -17   1   2 259.581 9.26216  -2
 -15  -1  -2 259.581 9.26216   1
  17   1  -2 246.745 9.26446  -2
  15  -1   2 246.745 9.26446   1
 -17  -1   2 254.855 9.76005  -2
 -15   1  -2 254.855 9.76005   1
 -17  -1   2 225.602 9.53403  -2
 -15   1  -2 225.602 9.53403   1
  17  -1  -2 242.954 8.62032  -2
  15   1   2 242.954 8.62032   1
  17  -1  -2 258.176 9.02585  -2
  15   1   2 258.176 9.02585   1
 -19   1   2 134.973 6.76136  -2
 -17  -1  -2 134.973 6.76136   1
  19   1  -2 145.827 6.81473  -2
  17  -1   2 145.827 6.81473   1
  19  -1  -2 133.357 6.17907  -2
  17   1   2 133.357 6.17907   1
 -19  -1   2 132.909 7.25215  -2
 -17   1  -2 132.909 7.25215   1
  19  -1  -2 143.027 6.50773  -2
  17   1   2 143.027 6.50773   1
  21   1  -2 190.189 8.24479  -2
  19  -1   2 190.189 8.24479   1
 -21   1   2 181.664 8.34020  -2
 -19  -1  -2 181.664 8.34020   1
 -21  -1   2 177.981 8.70557  -2
 -19   1  -2 177.981 8.70557   1
  21  -1  -2 193.417 7.94510  -2
  19   1   2 193.417 7.94510   1
 -23   1   2 176.803 8.80133  -2
 -21  -1  -2 176.803 8.80133   1
  23   1  -2 193.776 8.66329  -2
  21  -1   2 193.776 8.66329   1
  23  -1  -2 195.706 8.35837  -2
  21   1   2 195.706 8.35837   1
 -23  -1   2 197.021 9.35575  -2
 -21   1  -2 197.021 9.35575   1
 -25   1   2 44.0950 5.60758  -2
 -23  -1  -2 44.0950 5.60758   1
  25   1  -2 43.5688 5.17678  -2
  23  -1   2 43.5688 5.17678   1
  25  -1  -2 53.1230 5.14266  -2
  23   1   2 53.1230 5.14266   1
 -25  -1   2 53.5516 6.08112  -2
 -23   1  -2 53.5516 6.08112   1
 -27   1   2 165.436 9.22965  -2
 -25  -1  -2 165.436 9.22965   1
  27   1  -2 172.928 8.80195  -2
  25  -1   2 172.928 8.80195   1
  27  -1  -2 174.747 8.52069  -2
  25   1   2 174.747 8.52069   1
 -27  -1   2 154.062 9.36375  -2
 -25   1  -2 154.062 9.36375   1
  29   1  -2 82.8994 6.94852  -2
  27  -1   2 82.8994 6.94852   1
 -29   1   2 82.3260 7.43489  -2
 -27  -1  -2 82.3260 7.43489   1
 -29  -1   2 95.6277 8.13225  -2
 -27   1  -2 95.6277 8.13225   1
  29  -1  -2 86.3963 6.67138  -2
  27   1   2 86.3963 6.67138   1
  31   1  -2 75.9896 7.01474  -2
  29  -1   2 75.9896 7.01474   1
 -31   1   2 66.9770 7.79006  -2
 -29  -1  -2 66.9770 7.79006   1
  31  -1  -2 84.7984 6.96304  -2
  29   1   2 84.7984 6.96304   1
 -31  -1   2 85.2436 8.14570  -2
 -29   1  -2 85.2436 8.14570   1
  33   1  -2 139.134 8.95580  -2
  31  -1   2 139.134 8.95580   1
 -33   1   2 130.467 9.80252  -2
 -31  -1  -2 130.467 9.80252   1
  33  -1  -2 122.758 8.46603  -2
  31   1   2 122.758 8.46603   1
 -33  -1   2 133.784 9.87779  -2
 -31   1  -2 133.784 9.87779   1
 -35   1   2 39.7969 7.77939  -2
 -33  -1  -2 39.7969 7.77939   1
  35   1  -2 38.9599 6.76527  -2
  33  -1   2 38.9599 6.76527   1
  35  -1  -2 39.0997 6.61241  -2
  33   1   2 39.0997 6.61241   1
 -35  -1   2 42.5749 7.90075  -2
 -33   1  -2 42.5749 7.90075   1
 -37   1   2 -4.7802 6.88708  -2
 -35  -1  -2 -4.7802 6.88708   1
  37   1  -2 1.82611 6.04555  -2
  35  -1   2 1.82611 6.04555   1
 -37  -1   2 13.6811 7.16518  -2
 -35   1  -2 13.6811 7.16518   1
  37  -1  -2 -1.4069 6.09115  -2
  35   1   2 -1.4069 6.09115   1
 -39   1   2 12.1430 7.87834  -2
 -37  -1  -2 12.1430 7.87834   1
  39   1  -2 23.4532 7.17632  -2
  37  -1   2 23.4532 7.17632   1
 -39  -1   2 17.0318 7.61762  -2
 -37   1  -2 17.0318 7.61762   1
  39  -1  -2 5.53202 6.55211  -2
  37   1   2 5.53202 6.55211   1
  41   1  -2 27.0035 7.66699  -2
  39  -1   2 27.0035 7.66699   1
 -41   1   2 16.5886 8.50724  -2
 -39  -1  -2 16.5886 8.50724   1
  41  -1  -2 26.8516 7.52541  -2
  39   1   2 26.8516 7.52541   1
 -41  -1   2 29.7599 8.63432  -2
 -39   1  -2 29.7599 8.63432   1
 -38   2  -2 0.64914 7.82757  -2
 -40  -2   2 0.64914 7.82757   1
 -38  -2  -2 4.47472 7.32678  -2
 -40   2   2 4.47472 7.32678   1
 -36  -2  -2 -4.8240 6.60299  -2
 -38   2   2 -4.8240 6.60299   1
 -34   2  -2 -2.6132 7.16313  -2
 -36  -2   2 -2.6132 7.16313   1
 -34  -2  -2 -4.1315 6.20838  -2
 -36   2   2 -4.1315 6.20838   1
 -32   2  -2 20.5511 7.33584  -2
 -34  -2   2 20.5511 7.33584   1
 -32  -2  -2 29.7699 7.06198  -2
 -34   2   2 29.7699 7.06198   1
 -30   2  -2 27.0373 7.16817  -2
 -32  -2   2 27.0373 7.16817   1
 -30  -2  -2 39.3824 6.95700  -2
 -32   2   2 39.3824 6.95700   1
 -28   2  -2 42.5738 7.32136  -2
 -30  -2   2 42.5738 7.32136   1
 -28  -2  -2 34.8723 6.48593  -2
 -30   2   2 34.8723 6.48593   1
 -26   2  -2 137.858 9.26929  -2
 -28  -2   2 137.858 9.26929   1
 -26  -2  -2 138.904 8.69578  -2
 -28   2   2 138.904 8.69578   1
 -24   2  -2 363.453 14.2025  -2
 -26  -2   2 363.453 14.2025   1
 -24  -2  -2 339.979 13.5465  -2
 -26   2   2 339.979 13.5465   1
 -22   2  -2 459.925 16.3355  -2
 -24  -2   2 459.925 16.3355   1
 -22  -2  -2 457.142 15.7958  -2
 -24   2   2 457.142 15.7958   1
 -20   2  -2 150.723 8.19289  -2
 -22  -2   2 150.723 8.19289   1
 -20  -2  -2 159.100 7.29100  -2
 -22   2   2 159.100 7.29100   1
 -20  -2  -2 154.287 7.77869  -2
 -22   2   2 154.287 7.77869   1
 -18   2  -2 31.9274 5.19835  -2
 -20  -2   2 31.9274 5.19835   1
 -18  -2  -2 28.5916 3.51542  -2
 -20   2   2 28.5916 3.51542   1
 -18  -2  -2 33.6967 4.26509  -2
 -20   2   2 33.6967 4.26509   1
 -16   2  -2 519.832 16.7539  -2
 -18  -2   2 519.832 16.7539   1
 -16  -2  -2 500.093 15.0769  -2
 -18   2   2 500.093 15.0769   1
 -16  -2  -2 498.263 15.2125  -2
 -18   2   2 498.263 15.2125   1
 -16  -2  -2 509.597 15.7794  -2
 -18   2   2 509.597 15.7794   1
 -14   2  -2 1.75250 3.65483  -2
 -16  -2   2 1.75250 3.65483   1
 -14  -2  -2 -0.7374 3.02231  -2
 -16   2   2 -0.7374 3.02231   1
 -14  -2  -2 3.56301 2.37926  -2
 -16   2   2 3.56301 2.37926   1
 -14  -2  -2 4.85343 3.05081  -2
 -16   2   2 4.85343 3.05081   1
  12   2   2 240.804 8.61743  -2
  14  -2  -2 240.804 8.61743   1
 -12   2  -2 255.153 9.65798  -2
 -14  -2   2 255.153 9.65798   1
 -12  -2  -2 252.243 8.68771  -2
 -14   2   2 252.243 8.68771   1
 -12  -2  -2 247.409 8.08284  -2
 -14   2   2 247.409 8.08284   1
  12  -2   2 242.023 9.52841  -2
  14   2  -2 242.023 9.52841   1
 -12  -2  -2 257.193 8.64750  -2
 -14   2   2 257.193 8.64750   1
 -10   2  -2 2208.04 57.5736  -2
 -12  -2   2 2208.04 57.5736   1
 -10   2  -2 2172.29 57.0667  -2
 -12  -2   2 2172.29 57.0667   1
  10   2   2 2170.52 56.5656  -2
  12  -2  -2 2170.52 56.5656   1
 -10  -2  -2 2216.23 55.1489  -2
 -12   2   2 2216.23 55.1489   1
  10  -2   2 2182.98 57.5561  -2
  12   2  -2 2182.98 57.5561   1
 -10  -2  -2 2236.94 56.5054  -2
 -12   2   2 2236.94 56.5054   1
 -10  -2  -2 2218.21 56.5079  -2
 -12   2   2 2218.21 56.5079   1
  -8   2  -2 19.3443 3.63017  -2
 -10  -2   2 19.3443 3.63017   1
  -8   2  -2 17.0618 3.89340  -2
 -10  -2   2 17.0618 3.89340   1
   8   2   2 21.2036 2.67398  -2
  10  -2  -2 21.2036 2.67398   1
   8   2   2 26.8604 3.09738  -2
  10  -2  -2 26.8604 3.09738   1
  -8  -2  -2 22.1583 2.11230  -2
 -10   2   2 22.1583 2.11230   1
   8  -2   2 25.6994 3.78405  -2
  10   2  -2 25.6994 3.78405   1
  -8  -2  -2 26.8888 3.11494  -2
 -10   2   2 26.8888 3.11494   1
  -8  -2  -2 24.7634 2.63629  -2
 -10   2   2 24.7634 2.63629   1
   6   2   2 223.427 7.15373  -2
   8  -2  -2 223.427 7.15373   1
  -6   2  -2 225.901 8.26647  -2
  -8  -2   2 225.901 8.26647   1
   6   2   2 224.483 7.02720  -2
   8  -2  -2 224.483 7.02720   1
  -6   2  -2 222.072 8.56345  -2
  -8  -2   2 222.072 8.56345   1
  -6  -2  -2 215.684 6.69363  -2
  -8   2   2 215.684 6.69363   1
  -6  -2  -2 224.934 6.38638  -2
  -8   2   2 224.934 6.38638   1
   6  -2   2 221.494 8.32109  -2
   8   2  -2 221.494 8.32109   1
  -6  -2  -2 224.108 7.01508  -2
  -8   2   2 224.108 7.01508   1
   6  -2   2 213.388 7.68216  -2
   8   2  -2 213.388 7.68216   1
   4   2   2 45.4162 2.58000  -2
   6  -2  -2 45.4162 2.58000   1
  -4   2  -2 36.3294 4.21378  -2
  -6  -2   2 36.3294 4.21378   1
   4   2   2 42.4153 2.99104  -2
   6  -2  -2 42.4153 2.99104   1
  -4   2  -2 43.2132 4.60200  -2
  -6  -2   2 43.2132 4.60200   1
   4  -2   2 42.4658 4.18400  -2
   6   2  -2 42.4658 4.18400   1
   4  -2   2 44.3961 4.07744  -2
   6   2  -2 44.3961 4.07744   1
  -2   2  -2 41.4456 4.65080  -2
  -4  -2   2 41.4456 4.65080   1
   2   2   2 48.6004 2.04457  -2
   4  -2  -2 48.6004 2.04457   1
   2  -2   2 44.3639 4.23997  -2
   4   2  -2 44.3639 4.23997   1
   2  -2   2 42.5389 4.14325  -2
   4   2  -2 42.5389 4.14325   1
   0   2  -2 1236.13 34.0231  -2
  -2  -2   2 1236.13 34.0231   1
   0   2  -2 1303.85 34.1061  -2
  -2  -2   2 1303.85 34.1061   1
   0  -2   2 1254.01 33.9471  -2
   2   2  -2 1254.01 33.9471   1
   0  -2   2 1319.34 34.0514  -2
   2   2  -2 1319.34 34.0514   1
   2   2  -2 984.561 26.5177  -2
   0  -2   2 984.561 26.5177   1
   2   2  -2 984.786 26.6398  -2
   0  -2   2 984.786 26.6398   1
  -2  -2   2 974.859 26.3163  -2
   0   2  -2 974.859 26.3163   1
  -2  -2   2 942.002 26.4189  -2
   0   2  -2 942.002 26.4189   1
   4   2  -2 79.5556 5.15553  -2
   2  -2   2 79.5556 5.15553   1
   4   2  -2 70.8395 5.13771  -2
   2  -2   2 70.8395 5.13771   1
  -4  -2   2 70.7535 4.48025  -2
  -2   2  -2 70.7535 4.48025   1
  -4  -2   2 77.4795 5.26646  -2
  -2   2  -2 77.4795 5.26646   1
  -6   2   2 51.4886 2.73826  -2
  -4  -2  -2 51.4886 2.73826   1
  -6   2   2 50.2062 2.38074  -2
  -4  -2  -2 50.2062 2.38074   1
   6   2  -2 46.9229 4.43383  -2
   4  -2   2 46.9229 4.43383   1
  -6  -2   2 52.8100 4.93519  -2
  -4   2  -2 52.8100 4.93519   1
  -6  -2   2 53.7272 3.96166  -2
  -4   2  -2 53.7272 3.96166   1
  -8   2   2 353.840 10.3558  -2
  -6  -2  -2 353.840 10.3558   1
   8   2  -2 383.771 12.0200  -2
   6  -2   2 383.771 12.0200   1
   8   2  -2 353.094 11.7338  -2
   6  -2   2 353.094 11.7338   1
  -8   2   2 376.544 10.5876  -2
  -6  -2  -2 376.544 10.5876   1
  -8  -2   2 365.653 12.2027  -2
  -6   2  -2 365.653 12.2027   1
  -8  -2   2 367.432 12.1821  -2
  -6   2  -2 367.432 12.1821   1
  -8  -2   2 383.797 11.4089  -2
  -6   2  -2 383.797 11.4089   1
  10   2  -2 35.1596 4.09753  -2
   8  -2   2 35.1596 4.09753   1
 -10   2   2 36.8064 2.99871  -2
  -8  -2  -2 36.8064 2.99871   1
  10   2  -2 43.4217 4.07245  -2
   8  -2   2 43.4217 4.07245   1
 -10   2   2 38.8665 2.93887  -2
  -8  -2  -2 38.8665 2.93887   1
  10   2  -2 36.8393 3.97017  -2
   8  -2   2 36.8393 3.97017   1
  10  -2  -2 34.7271 2.69210  -2
   8   2   2 34.7271 2.69210   1
 -10  -2   2 37.8996 4.31270  -2
  -8   2  -2 37.8996 4.31270   1
 -10  -2   2 40.4141 3.45670  -2
  -8   2  -2 40.4141 3.45670   1
 -10  -2   2 33.1289 4.25265  -2
  -8   2  -2 33.1289 4.25265   1
  10  -2  -2 33.9450 2.27929  -2
   8   2   2 33.9450 2.27929   1
 -12   2   2 1087.14 30.3565  -2
 -10  -2  -2 1087.14 30.3565   1
  12   2  -2 1143.46 31.4227  -2
  10  -2   2 1143.46 31.4227   1
 -12   2   2 1203.64 30.2636  -2
 -10  -2  -2 1203.64 30.2636   1
  12   2  -2 1181.66 31.3133  -2
  10  -2   2 1181.66 31.3133   1
  12   2  -2 1145.55 31.2623  -2
  10  -2   2 1145.55 31.2623   1
  12  -2  -2 1150.48 29.9571  -2
  10   2   2 1150.48 29.9571   1
 -12  -2   2 1161.18 31.4746  -2
 -10   2  -2 1161.18 31.4746   1
 -12  -2   2 1088.04 31.5859  -2
 -10   2  -2 1088.04 31.5859   1
  12  -2  -2 1163.35 30.2946  -2
  10   2   2 1163.35 30.2946   1
 -12  -2   2 1158.08 30.6269  -2
 -10   2  -2 1158.08 30.6269   1
  14   2  -2 190.981 8.05802  -2
  12  -2   2 190.981 8.05802   1
  14   2  -2 187.888 7.75383  -2
  12  -2   2 187.888 7.75383   1
 -14   2   2 190.488 7.30220  -2
 -12  -2  -2 190.488 7.30220   1
  14   2  -2 187.761 7.79656  -2
  12  -2   2 187.761 7.79656   1
 -14   2   2 192.681 6.64421  -2
 -12  -2  -2 192.681 6.64421   1
 -14  -2   2 191.415 8.36673  -2
 -12   2  -2 191.415 8.36673   1
 -14  -2   2 186.667 8.46270  -2
 -12   2  -2 186.667 8.46270   1
  14  -2  -2 179.539 6.88170  -2
  12   2   2 179.539 6.88170   1
 -14  -2   2 187.374 7.01355  -2
 -12   2  -2 187.374 7.01355   1
  14  -2  -2 196.248 6.73048  -2
  12   2   2 196.248 6.73048   1
  16   2  -2 2.36039 3.40862  -2
  14  -2   2 2.36039 3.40862   1
 -16   2   2 8.20239 3.20564  -2
 -14  -2  -2 8.20239 3.20564   1
  16   2  -2 4.01141 3.31881  -2
  14  -2   2 4.01141 3.31881   1
 -16  -2   2 2.30049 3.72615  -2
 -14   2  -2 2.30049 3.72615   1
  16  -2  -2 2.75690 3.02186  -2
  14   2   2 2.75690 3.02186   1
  16  -2  -2 2.18489 2.41956  -2
  14   2   2 2.18489 2.41956   1
 -16  -2   2 3.20310 3.95754  -2
 -14   2  -2 3.20310 3.95754   1
 -18   2   2 276.137 9.98782  -2
 -16  -2  -2 276.137 9.98782   1
  18   2  -2 265.347 10.0621  -2
  16  -2   2 265.347 10.0621   1
  18  -2  -2 266.975 9.20744  -2
  16   2   2 266.975 9.20744   1
  18  -2  -2 268.406 9.41124  -2
  16   2   2 268.406 9.41124   1
 -18  -2   2 261.630 10.6439  -2
 -16   2  -2 261.630 10.6439   1
 -20   2   2 61.1442 4.94934  -2
 -18  -2  -2 61.1442 4.94934   1
  20   2  -2 55.6525 4.85799  -2
  18  -2   2 55.6525 4.85799   1
  20  -2  -2 63.3943 4.61234  -2
  18   2   2 63.3943 4.61234   1
 -20  -2   2 60.4164 5.58410  -2
 -18   2  -2 60.4164 5.58410   1
  20  -2  -2 62.8683 4.26244  -2
  18   2   2 62.8683 4.26244   1
 -22   2   2 103.245 6.43065  -2
 -20  -2  -2 103.245 6.43065   1
  22   2  -2 100.849 6.33487  -2
  20  -2   2 100.849 6.33487   1
 -22  -2   2 84.7870 6.79260  -2
 -20   2  -2 84.7870 6.79260   1
  22  -2  -2 112.225 5.96123  -2
  20   2   2 112.225 5.96123   1
  24   2  -2 241.479 10.2954  -2
  22  -2   2 241.479 10.2954   1
 -24   2   2 241.227 10.4163  -2
 -22  -2  -2 241.227 10.4163   1
  24  -2  -2 243.546 9.64079  -2
  22   2   2 243.546 9.64079   1
 -24  -2   2 239.250 11.0160  -2
 -22   2  -2 239.250 11.0160   1
  26   2  -2 244.161 10.4406  -2
  24  -2   2 244.161 10.4406   1
 -26   2   2 226.555 10.5972  -2
 -24  -2  -2 226.555 10.5972   1
  26  -2  -2 228.454 9.68657  -2
  24   2   2 228.454 9.68657   1
 -26  -2   2 221.638 10.9311  -2
 -24   2  -2 221.638 10.9311   1
 -28   2   2 234.577 11.1195  -2
 -26  -2  -2 234.577 11.1195   1
  28   2  -2 244.522 10.7456  -2
  26  -2   2 244.522 10.7456   1
 -28  -2   2 222.412 11.3523  -2
 -26   2  -2 222.412 11.3523   1
  28  -2  -2 232.956 10.0584  -2
  26   2   2 232.956 10.0584   1
 -30   2   2 18.6689 6.03895  -2
 -28  -2  -2 18.6689 6.03895   1
  30   2  -2 24.9741 5.57206  -2
  28  -2   2 24.9741 5.57206   1
  30  -2  -2 22.8646 5.31658  -2
  28   2   2 22.8646 5.31658   1
 -30  -2   2 26.1157 6.27853  -2
 -28   2  -2 26.1157 6.27853   1
  32   2  -2 45.0379 6.40689  -2
  30  -2   2 45.0379 6.40689   1
 -32   2   2 50.4612 7.24870  -2
 -30  -2  -2 50.4612 7.24870   1
 -32  -2   2 40.2014 7.03918  -2
 -30   2  -2 40.2014 7.03918   1
  32  -2  -2 38.3780 6.04499  -2
  30   2   2 38.3780 6.04499   1
 -34   2   2 22.7946 7.18109  -2
 -32  -2  -2 22.7946 7.18109   1
  34   2  -2 11.1280 5.93492  -2
  32  -2   2 11.1280 5.93492   1
  34  -2  -2 18.4699 5.90569  -2
  32   2   2 18.4699 5.90569   1
 -34  -2   2 13.0005 6.46379  -2
 -32   2  -2 13.0005 6.46379   1
 -36   2   2 0.30111 6.79351  -2
 -34  -2  -2 0.30111 6.79351   1
  36   2  -2 1.85099 5.98049  -2
  34  -2   2 1.85099 5.98049   1
 -36  -2   2 9.31808 6.69137  -2
 -34   2  -2 9.31808 6.69137   1
  36  -2  -2 4.04926 5.95665  -2
  34   2   2 4.04926 5.95665   1
 -38   2   2 -1.2497 7.31559  -2
 -36  -2  -2 -1.2497 7.31559   1
  38   2  -2 3.83524 6.40559  -2
  36  -2   2 3.83524 6.40559   1
  38  -2  -2 -2.8483 6.20716  -2
  36   2   2 -2.8483 6.20716   1
 -38  -2   2 -5.0602 6.85886  -2
 -36   2  -2 -5.0602 6.85886   1
  40   2  -2 0.63996 6.82613  -2
  38  -2   2 0.63996 6.82613   1
 -40   2   2 1.39579 7.89738  -2
 -38  -2  -2 1.39579 7.89738   1
 -40  -2   2 10.6232 7.78455  -2
 -38   2  -2 10.6232 7.78455   1
  40  -2  -2 7.70624 6.69569  -2
  38   2   2 7.70624 6.69569   1
 -37   3  -2 6.80800 8.32111  -2
 -39  -3   2 6.80800 8.32111   1
 -37  -3  -2 9.90605 7.24463  -2
 -39   3   2 9.90605 7.24463   1
 -35   3  -2 2.72928 7.91469  -2
 -37  -3   2 2.72928 7.91469   1
 -35  -3  -2 15.3320 7.31746  -2
 -37   3   2 15.3320 7.31746   1
 -33   3  -2 29.1214 8.16337  -2
 -35  -3   2 29.1214 8.16337   1
 -33  -3  -2 29.0750 7.34140  -2
 -35   3   2 29.0750 7.34140   1
 -31   3  -2 43.3223 8.04704  -2
 -33  -3   2 43.3223 8.04704   1
 -31  -3  -2 35.7464 7.11099  -2
 -33   3   2 35.7464 7.11099   1
 -29   3  -2 11.1133 6.63978  -2
 -31  -3   2 11.1133 6.63978   1
 -29  -3  -2 11.5849 6.06104  -2
 -31   3   2 11.5849 6.06104   1
 -27   3  -2 289.516 13.3175  -2
 -29  -3   2 289.516 13.3175   1
 -27  -3  -2 285.131 12.6107  -2
 -29   3   2 285.131 12.6107   1
 -25   3  -2 214.658 11.2451  -2
 -27  -3   2 214.658 11.2451   1
 -25  -3  -2 236.997 10.8229  -2
 -27   3   2 236.997 10.8229   1
 -23   3  -2 472.881 17.0392  -2
 -25  -3   2 472.881 17.0392   1
 -23  -3  -2 475.807 16.3752  -2
 -25   3   2 475.807 16.3752   1
 -21   3  -2 1.83900 5.07624  -2
 -23  -3   2 1.83900 5.07624   1
 -21  -3  -2 4.60662 4.16631  -2
 -23   3   2 4.60662 4.16631   1
 -19   3  -2 161.819 8.84867  -2
 -21  -3   2 161.819 8.84867   1
 -19  -3  -2 167.391 7.78567  -2
 -21   3   2 167.391 7.78567   1
 -19  -3  -2 163.952 7.36292  -2
 -21   3   2 163.952 7.36292   1
 -17   3  -2 242.475 10.2175  -2
 -19  -3   2 242.475 10.2175   1
 -17  -3  -2 228.568 8.61772  -2
 -19   3   2 228.568 8.61772   1
 -17  -3  -2 237.760 8.83674  -2
 -19   3   2 237.760 8.83674   1
 -17  -3  -2 246.369 9.33121  -2
 -19   3   2 246.369 9.33121   1
 -15   3  -2 1038.92 29.1123  -2
 -17  -3   2 1038.92 29.1123   1
 -15  -3  -2 1004.01 27.7652  -2
 -17   3   2 1004.01 27.7652   1
 -15  -3  -2 1009.11 27.2514  -2
 -17   3   2 1009.11 27.2514   1
 -15  -3  -2 969.272 27.1939  -2
 -17   3   2 969.272 27.1939   1
 -13   3  -2 121.293 7.01307  -2
 -15  -3   2 121.293 7.01307   1
 -13  -3  -2 134.905 5.99778  -2
 -15   3   2 134.905 5.99778   1
  13  -3   2 136.215 6.93878  -2
  15   3  -2 136.215 6.93878   1
 -13  -3  -2 133.161 5.70470  -2
 -15   3   2 133.161 5.70470   1
 -13  -3  -2 135.270 5.76581  -2
 -15   3   2 135.270 5.76581   1
 -11   3  -2 131.657 7.16922  -2
 -13  -3   2 131.657 7.16922   1
  11   3   2 149.221 6.19972  -2
  13  -3  -2 149.221 6.19972   1
 -11  -3  -2 143.680 5.63451  -2
 -13   3   2 143.680 5.63451   1
 -11  -3  -2 146.823 5.91613  -2
 -13   3   2 146.823 5.91613   1
  11  -3   2 140.677 6.99126  -2
  13   3  -2 140.677 6.99126   1
 -11  -3  -2 140.107 5.81027  -2
 -13   3   2 140.107 5.81027   1
   9   3   2 58.8732 3.80392  -2
  11  -3  -2 58.8732 3.80392   1
  -9   3  -2 55.4455 5.25638  -2
 -11  -3   2 55.4455 5.25638   1
  -9   3  -2 55.3568 4.72363  -2
 -11  -3   2 55.3568 4.72363   1
  -9  -3  -2 67.5505 3.63076  -2
 -11   3   2 67.5505 3.63076   1
   9  -3   2 54.2753 4.57725  -2
  11   3  -2 54.2753 4.57725   1
  -9  -3  -2 56.9833 3.59464  -2
 -11   3   2 56.9833 3.59464   1
  -9  -3  -2 57.7957 3.73807  -2
 -11   3   2 57.7957 3.73807   1
  -7   3  -2 262.899 9.38953  -2
  -9  -3   2 262.899 9.38953   1
   7   3   2 249.454 7.94367  -2
   9  -3  -2 249.454 7.94367   1
   7   3   2 268.169 8.01463  -2
   9  -3  -2 268.169 8.01463   1
  -7   3  -2 242.946 9.70349  -2
  -9  -3   2 242.946 9.70349   1
   7  -3   2 240.028 9.20469  -2
   9   3  -2 240.028 9.20469   1
  -7  -3  -2 244.332 7.71300  -2
  -9   3   2 244.332 7.71300   1
   5   3   2 1747.93 44.0076  -2
   7  -3  -2 1747.93 44.0076   1
  -5   3  -2 1754.50 45.7230  -2
  -7  -3   2 1754.50 45.7230   1
  -5   3  -2 1810.94 45.8689  -2
  -7  -3   2 1810.94 45.8689   1
   5   3   2 1687.88 43.7914  -2
   7  -3  -2 1687.88 43.7914   1
  -5   3  -2 1712.12 45.1122  -2
  -7  -3   2 1712.12 45.1122   1
   5   3   2 1698.88 43.2576  -2
   7  -3  -2 1698.88 43.2576   1
  -5  -3  -2 1684.30 43.3958  -2
  -7   3   2 1684.30 43.3958   1
   5  -3   2 1713.38 44.5643  -2
   7   3  -2 1713.38 44.5643   1
   5  -3   2 1667.70 45.2028  -2
   7   3  -2 1667.70 45.2028   1
  -3   3  -2 251.755 9.18015  -2
  -5  -3   2 251.755 9.18015   1
  -3   3  -2 240.707 9.42527  -2
  -5  -3   2 240.707 9.42527   1
   3  -3   2 250.706 9.08131  -2
   5   3  -2 250.706 9.08131   1
   3  -3   2 262.818 8.75532  -2
   5   3  -2 262.818 8.75532   1
  -1   3  -2 207.750 8.61636  -2
  -3  -3   2 207.750 8.61636   1
  -1   3  -2 241.236 8.86105  -2
  -3  -3   2 241.236 8.86105   1
   1  -3   2 229.724 8.33915  -2
   3   3  -2 229.724 8.33915   1
   1  -3   2 228.988 8.24531  -2
   3   3  -2 228.988 8.24531   1
   1   3  -2 137.546 6.68171  -2
  -1  -3   2 137.546 6.68171   1
   1   3  -2 129.674 6.54176  -2
  -1  -3   2 129.674 6.54176   1
  -1  -3   2 134.644 5.97583  -2
   1   3  -2 134.644 5.97583   1
  -1  -3   2 127.711 6.26737  -2
   1   3  -2 127.711 6.26737   1
   3   3  -2 194.823 7.94924  -2
   1  -3   2 194.823 7.94924   1
   3   3  -2 204.108 8.03507  -2
   1  -3   2 204.108 8.03507   1
  -3  -3   2 199.306 7.33319  -2
  -1   3  -2 199.306 7.33319   1
  -3  -3   2 184.876 7.83153  -2
  -1   3  -2 184.876 7.83153   1
   5   3  -2 295.384 10.2544  -2
   3  -3   2 295.384 10.2544   1
   5   3  -2 308.276 10.6130  -2
   3  -3   2 308.276 10.6130   1
  -5  -3   2 312.148 10.7150  -2
  -3   3  -2 312.148 10.7150   1
  -5  -3   2 285.741 9.58864  -2
  -3   3  -2 285.741 9.58864   1
   7   3  -2 3364.58 87.4389  -2
   5  -3   2 3364.58 87.4389   1
   7   3  -2 3327.60 87.2190  -2
   5  -3   2 3327.60 87.2190   1
  -7  -3   2 3538.50 86.8854  -2
  -5   3  -2 3538.50 86.8854   1
  -7  -3   2 3464.48 86.6686  -2
  -5   3  -2 3464.48 86.6686   1
  -7  -3   2 3397.11 87.6672  -2
  -5   3  -2 3397.11 87.6672   1
  -9   3   2 133.945 4.78654  -2
  -7  -3  -2 133.945 4.78654   1
   9   3  -2 140.110 6.71892  -2
   7  -3   2 140.110 6.71892   1
   9   3  -2 128.093 6.44493  -2
   7  -3   2 128.093 6.44493   1
  -9   3   2 127.787 4.83318  -2
  -7  -3  -2 127.787 4.83318   1
  -9  -3   2 144.913 5.84224  -2
  -7   3  -2 144.913 5.84224   1
  -9  -3   2 134.889 7.06616  -2
  -7   3  -2 134.889 7.06616   1
  -9  -3   2 141.192 7.10623  -2
  -7   3  -2 141.192 7.10623   1
 -11   3   2 36.8977 3.20957  -2
  -9  -3  -2 36.8977 3.20957   1
 -11   3   2 35.1085 2.76219  -2
  -9  -3  -2 35.1085 2.76219   1
  11   3  -2 41.9942 4.48971  -2
   9  -3   2 41.9942 4.48971   1
  11   3  -2 40.8406 4.43794  -2
   9  -3   2 40.8406 4.43794   1
  11   3  -2 38.7954 4.22417  -2
   9  -3   2 38.7954 4.22417   1
 -11  -3   2 35.2297 4.82643  -2
  -9   3  -2 35.2297 4.82643   1
 -11  -3   2 41.2123 3.35978  -2
  -9   3  -2 41.2123 3.35978   1
 -11  -3   2 41.9180 4.78817  -2
  -9   3  -2 41.9180 4.78817   1
 -13   3   2 103.020 5.01851  -2
 -11  -3  -2 103.020 5.01851   1
 -13   3   2 110.046 4.44328  -2
 -11  -3  -2 110.046 4.44328   1
  13   3  -2 108.304 5.88926  -2
  11  -3   2 108.304 5.88926   1
  13   3  -2 110.723 6.43715  -2
  11  -3   2 110.723 6.43715   1
  13  -3  -2 113.782 3.99573  -2
  11   3   2 113.782 3.99573   1
 -13  -3   2 101.789 6.62137  -2
 -11   3  -2 101.789 6.62137   1
  13  -3  -2 102.770 3.99556  -2
  11   3   2 102.770 3.99556   1
 -13  -3   2 106.418 6.56028  -2
 -11   3  -2 106.418 6.56028   1
  15   3  -2 130.471 6.87717  -2
  13  -3   2 130.471 6.87717   1
 -15   3   2 121.619 5.75489  -2
 -13  -3  -2 121.619 5.75489   1
  15   3  -2 120.972 6.36343  -2
  13  -3   2 120.972 6.36343   1
  15  -3  -2 110.684 4.77283  -2
  13   3   2 110.684 4.77283   1
 -15  -3   2 115.037 6.90851  -2
 -13   3  -2 115.037 6.90851   1
  15  -3  -2 129.886 5.07278  -2
  13   3   2 129.886 5.07278   1
  17   3  -2 571.580 17.7602  -2
  15  -3   2 571.580 17.7602   1
 -17   3   2 535.013 16.6747  -2
 -15  -3  -2 535.013 16.6747   1
  17   3  -2 536.881 17.2505  -2
  15  -3   2 536.881 17.2505   1
  17  -3  -2 564.713 15.9897  -2
  15   3   2 564.713 15.9897   1
 -17  -3   2 568.914 18.1439  -2
 -15   3  -2 568.914 18.1439   1
  17  -3  -2 550.280 15.8218  -2
  15   3   2 550.280 15.8218   1
  19   3  -2 184.197 8.23125  -2
  17  -3   2 184.197 8.23125   1
 -19   3   2 185.189 7.90962  -2
 -17  -3  -2 185.189 7.90962   1
  19   3  -2 172.313 8.41636  -2
  17  -3   2 172.313 8.41636   1
  19  -3  -2 186.333 7.22341  -2
  17   3   2 186.333 7.22341   1
 -19  -3   2 184.588 9.22623  -2
 -17   3  -2 184.588 9.22623   1
  19  -3  -2 167.649 6.82337  -2
  17   3   2 167.649 6.82337   1
  21   3  -2 111.886 6.71023  -2
  19  -3   2 111.886 6.71023   1
 -21   3   2 109.433 6.43901  -2
 -19  -3  -2 109.433 6.43901   1
  21  -3  -2 104.923 5.41627  -2
  19   3   2 104.923 5.41627   1
  21  -3  -2 113.526 5.87234  -2
  19   3   2 113.526 5.87234   1
 -21  -3   2 103.195 7.57132  -2
 -19   3  -2 103.195 7.57132   1
  23   3  -2 4.14583 4.08163  -2
  21  -3   2 4.14583 4.08163   1
 -23   3   2 4.53289 3.95976  -2
 -21  -3  -2 4.53289 3.95976   1
  23  -3  -2 4.42331 2.88187  -2
  21   3   2 4.42331 2.88187   1
  23  -3  -2 -0.2388 3.66791  -2
  21   3   2 -0.2388 3.66791   1
 -23  -3   2 -0.7164 4.99576  -2
 -21   3  -2 -0.7164 4.99576   1
 -25   3   2 265.801 11.2186  -2
 -23  -3  -2 265.801 11.2186   1
  25   3  -2 274.420 11.3430  -2
  23  -3   2 274.420 11.3430   1
  25  -3  -2 247.854 10.0785  -2
  23   3   2 247.854 10.0785   1
 -25  -3   2 253.068 12.0955  -2
 -23   3  -2 253.068 12.0955   1
 -27   3   2 126.531 8.31576  -2
 -25  -3  -2 126.531 8.31576   1
  27   3  -2 141.557 8.37607  -2
  25  -3   2 141.557 8.37607   1
  27  -3  -2 128.460 7.45402  -2
  25   3   2 128.460 7.45402   1
 -27  -3   2 130.667 9.07971  -2
 -25   3  -2 130.667 9.07971   1
  29   3  -2 390.211 15.0841  -2
  27  -3   2 390.211 15.0841   1
 -29   3   2 412.952 15.5773  -2
 -27  -3  -2 412.952 15.5773   1
  29  -3  -2 387.742 13.9131  -2
  27   3   2 387.742 13.9131   1
 -29  -3   2 382.234 16.1256  -2
 -27   3  -2 382.234 16.1256   1
 -31   3   2 8.52478 5.71623  -2
 -29  -3  -2 8.52478 5.71623   1
  31   3  -2 9.50442 5.53116  -2
  29  -3   2 9.50442 5.53116   1
 -31  -3   2 8.09527 6.30935  -2
 -29   3  -2 8.09527 6.30935   1
  31  -3  -2 14.8732 5.32479  -2
  29   3   2 14.8732 5.32479   1
 -33   3   2 58.1902 7.80493  -2
 -31  -3  -2 58.1902 7.80493   1
  33   3  -2 46.2508 6.86890  -2
  31  -3   2 46.2508 6.86890   1
 -33  -3   2 59.7203 8.01210  -2
 -31   3  -2 59.7203 8.01210   1
  33  -3  -2 52.0719 6.45883  -2
  31   3   2 52.0719 6.45883   1
  35   3  -2 60.3410 7.57302  -2
  33  -3   2 60.3410 7.57302   1
 -35   3   2 57.7121 8.11580  -2
 -33  -3  -2 57.7121 8.11580   1
  35  -3  -2 58.2273 7.08496  -2
  33   3   2 58.2273 7.08496   1
 -35  -3   2 47.8971 8.17734  -2
 -33   3  -2 47.8971 8.17734   1
  37   3  -2 16.9344 6.72293  -2
  35  -3   2 16.9344 6.72293   1
 -37   3   2 10.6890 7.37386  -2
 -35  -3  -2 10.6890 7.37386   1
  37  -3  -2 3.19658 6.26316  -2
  35   3   2 3.19658 6.26316   1
 -37  -3   2 13.7958 7.24232  -2
 -35   3  -2 13.7958 7.24232   1
 -39   3   2 13.9648 8.16834  -2
 -37  -3  -2 13.9648 8.16834   1
  39   3  -2 34.4986 7.68157  -2
  37  -3   2 34.4986 7.68157   1
  39  -3  -2 30.0591 7.29755  -2
  37   3   2 30.0591 7.29755   1
 -39  -3   2 23.3571 7.84510  -2
 -37   3  -2 23.3571 7.84510   1
 -36   4  -2 2.95102 8.14032  -2
 -38  -4   2 2.95102 8.14032   1
 -36  -4  -2 21.5775 7.24262  -2
 -38   4   2 21.5775 7.24262   1
 -34   4  -2 9.71368 7.74862  -2
 -36  -4   2 9.71368 7.74862   1
 -34  -4  -2 5.29785 6.49860  -2
 -36   4   2 5.29785 6.49860   1
 -32   4  -2 24.2607 7.50944  -2
 -34  -4   2 24.2607 7.50944   1
 -32  -4  -2 27.2529 6.81839  -2
 -34   4   2 27.2529 6.81839   1
 -30   4  -2 -1.8475 6.60031  -2
 -32  -4   2 -1.8475 6.60031   1
 -30  -4  -2 11.1258 5.98825  -2
 -32   4   2 11.1258 5.98825   1
 -28   4  -2 20.9968 7.05266  -2
 -30  -4   2 20.9968 7.05266   1
 -28  -4  -2 23.7485 6.10495  -2
 -30   4   2 23.7485 6.10495   1
 -26   4  -2 153.663 9.98340  -2
 -28  -4   2 153.663 9.98340   1
 -26  -4  -2 155.526 9.03718  -2
 -28   4   2 155.526 9.03718   1
 -24   4  -2 673.174 22.0579  -2
 -26  -4   2 673.174 22.0579   1
 -24  -4  -2 609.164 20.4253  -2
 -26   4   2 609.164 20.4253   1
 -22   4  -2 198.390 10.3184  -2
 -24  -4   2 198.390 10.3184   1
 -22  -4  -2 160.859 8.54503  -2
 -24   4   2 160.859 8.54503   1
 -20   4  -2 200.071 9.84114  -2
 -22  -4   2 200.071 9.84114   1
 -20  -4  -2 195.360 8.52266  -2
 -22   4   2 195.360 8.52266   1
 -20  -4  -2 184.661 8.62667  -2
 -22   4   2 184.661 8.62667   1
 -18   4  -2 229.116 10.4049  -2
 -20  -4   2 229.116 10.4049   1
 -18  -4  -2 227.331 9.12938  -2
 -20   4   2 227.331 9.12938   1
 -18  -4  -2 223.668 9.03249  -2
 -20   4   2 223.668 9.03249   1
 -18  -4  -2 220.421 8.33549  -2
 -20   4   2 220.421 8.33549   1
 -16   4  -2 91.8975 6.48035  -2
 -18  -4   2 91.8975 6.48035   1
 -16  -4  -2 95.4446 5.67461  -2
 -18   4   2 95.4446 5.67461   1
 -16  -4  -2 100.817 5.51860  -2
 -18   4   2 100.817 5.51860   1
 -16  -4  -2 87.1708 4.82459  -2
 -18   4   2 87.1708 4.82459   1
 -14   4  -2 10.4242 4.39911  -2
 -16  -4   2 10.4242 4.39911   1
 -14  -4  -2 11.7173 2.93923  -2
 -16   4   2 11.7173 2.93923   1
 -14  -4  -2 3.94228 3.44502  -2
 -16   4   2 3.94228 3.44502   1
 -14  -4  -2 5.69983 2.97047  -2
 -16   4   2 5.69983 2.97047   1
 -12   4  -2 214.888 9.37724  -2
 -14  -4   2 214.888 9.37724   1
  12   4   2 222.875 8.16793  -2
  14  -4  -2 222.875 8.16793   1
  12  -4   2 210.035 8.80859  -2
  14   4  -2 210.035 8.80859   1
 -12  -4  -2 219.105 7.46949  -2
 -14   4   2 219.105 7.46949   1
 -12  -4  -2 210.426 7.91203  -2
 -14   4   2 210.426 7.91203   1
 -12  -4  -2 219.488 7.19152  -2
 -14   4   2 219.488 7.19152   1
 -10   4  -2 156.471 7.94135  -2
 -12  -4   2 156.471 7.94135   1
  10   4   2 159.972 6.32706  -2
  12  -4  -2 159.972 6.32706   1
 -10  -4  -2 162.573 6.36618  -2
 -12   4   2 162.573 6.36618   1
  10  -4   2 153.321 7.27726  -2
  12   4  -2 153.321 7.27726   1
   8   4   2 251.566 7.72608  -2
  10  -4  -2 251.566 7.72608   1
   8   4   2 243.239 8.10041  -2
  10  -4  -2 243.239 8.10041   1
  -8   4  -2 252.903 10.1932  -2
 -10  -4   2 252.903 10.1932   1
  -8  -4  -2 262.380 8.35615  -2
 -10   4   2 262.380 8.35615   1
   8  -4   2 238.113 9.28570  -2
  10   4  -2 238.113 9.28570   1
   6   4   2 348.273 9.84982  -2
   8  -4  -2 348.273 9.84982   1
   6   4   2 326.961 9.60467  -2
   8  -4  -2 326.961 9.60467   1
   6   4   2 342.542 9.89109  -2
   8  -4  -2 342.542 9.89109   1
  -6   4  -2 356.464 11.6146  -2
  -8  -4   2 356.464 11.6146   1
  -6   4  -2 354.092 13.2097  -2
  -8  -4   2 354.092 13.2097   1
  -6   4  -2 341.093 12.2164  -2
  -8  -4   2 341.093 12.2164   1
   6  -4   2 311.368 11.3182  -2
   8   4  -2 311.368 11.3182   1
  -6  -4  -2 353.609 10.2237  -2
  -8   4   2 353.609 10.2237   1
  -4   4  -2 602.900 17.4412  -2
  -6  -4   2 602.900 17.4412   1
  -4   4  -2 575.167 17.7455  -2
  -6  -4   2 575.167 17.7455   1
   4   4   2 572.519 15.5648  -2
   6  -4  -2 572.519 15.5648   1
  -4   4  -2 618.965 18.8210  -2
  -6  -4   2 618.965 18.8210   1
  -4  -4  -2 530.274 15.5216  -2
  -6   4   2 530.274 15.5216   1
   4  -4   2 580.511 17.0586  -2
   6   4  -2 580.511 17.0586   1
   4  -4   2 569.940 16.3834  -2
   6   4  -2 569.940 16.3834   1
  -2   4  -2 399.201 12.7203  -2
  -4  -4   2 399.201 12.7203   1
  -2   4  -2 383.408 13.8755  -2
  -4  -4   2 383.408 13.8755   1
  -2   4  -2 376.442 12.8158  -2
  -4  -4   2 376.442 12.8158   1
   2  -4   2 377.709 11.8006  -2
   4   4  -2 377.709 11.8006   1
   2  -4   2 375.555 12.0661  -2
   4   4  -2 375.555 12.0661   1
   0   4  -2 548.966 16.9778  -2
  -2  -4   2 548.966 16.9778   1
   0   4  -2 566.209 16.9684  -2
  -2  -4   2 566.209 16.9684   1
   0  -4   2 545.923 16.1985  -2
   2   4  -2 545.923 16.1985   1
   0  -4   2 553.957 16.1435  -2
   2   4  -2 553.957 16.1435   1
   2   4  -2 512.208 16.0026  -2
   0  -4   2 512.208 16.0026   1
   2   4  -2 538.043 16.2657  -2
   0  -4   2 538.043 16.2657   1
  -2  -4   2 509.478 15.5079  -2
   0   4  -2 509.478 15.5079   1
  -2  -4   2 519.754 15.1716  -2
   0   4  -2 519.754 15.1716   1
   4   4  -2 527.879 15.9831  -2
   2  -4   2 527.879 15.9831   1
   4   4  -2 509.588 16.1797  -2
   2  -4   2 509.588 16.1797   1
  -4  -4   2 502.003 14.9532  -2
  -2   4  -2 502.003 14.9532   1
  -4  -4   2 527.831 16.9321  -2
  -2   4  -2 527.831 16.9321   1
  -4  -4   2 528.073 15.8688  -2
  -2   4  -2 528.073 15.8688   1
   6   4  -2 807.062 24.0954  -2
   4  -4   2 807.062 24.0954   1
   6   4  -2 851.684 23.9415  -2
   4  -4   2 851.684 23.9415   1
  -6  -4   2 817.434 23.8727  -2
  -4   4  -2 817.434 23.8727   1
  -6  -4   2 872.683 23.0630  -2
  -4   4  -2 872.683 23.0630   1
  -6  -4   2 854.776 24.9226  -2
  -4   4  -2 854.776 24.9226   1
   8   4  -2 649.115 20.1167  -2
   6  -4   2 649.115 20.1167   1
   8   4  -2 640.742 19.2905  -2
   6  -4   2 640.742 19.2905   1
   8   4  -2 632.378 19.6207  -2
   6  -4   2 632.378 19.6207   1
  -8  -4   2 703.577 18.4728  -2
  -6   4  -2 703.577 18.4728   1
  -8  -4   2 633.626 19.6317  -2
  -6   4  -2 633.626 19.6317   1
  -8  -4   2 655.742 20.5141  -2
  -6   4  -2 655.742 20.5141   1
 -10   4   2 397.237 10.9322  -2
  -8  -4  -2 397.237 10.9322   1
  10   4  -2 387.025 13.0556  -2
   8  -4   2 387.025 13.0556   1
  10   4  -2 392.611 13.8382  -2
   8  -4   2 392.611 13.8382   1
 -10   4   2 385.877 11.2161  -2
  -8  -4  -2 385.877 11.2161   1
 -10  -4   2 403.536 14.2799  -2
  -8   4  -2 403.536 14.2799   1
 -10  -4   2 404.236 11.9353  -2
  -8   4  -2 404.236 11.9353   1
 -10  -4   2 385.381 13.4704  -2
  -8   4  -2 385.381 13.4704   1
 -12   4   2 243.496 7.48184  -2
 -10  -4  -2 243.496 7.48184   1
  12   4  -2 249.221 9.48917  -2
  10  -4   2 249.221 9.48917   1
  12   4  -2 248.083 10.1474  -2
  10  -4   2 248.083 10.1474   1
 -12   4   2 236.000 8.11820  -2
 -10  -4  -2 236.000 8.11820   1
 -12  -4   2 247.678 10.1301  -2
 -10   4  -2 247.678 10.1301   1
 -12  -4   2 257.061 10.6067  -2
 -10   4  -2 257.061 10.6067   1
  14   4  -2 231.133 9.27210  -2
  12  -4   2 231.133 9.27210   1
  14   4  -2 231.990 9.89577  -2
  12  -4   2 231.990 9.89577   1
 -14   4   2 238.800 8.30684  -2
 -12  -4  -2 238.800 8.30684   1
 -14  -4   2 228.938 9.95999  -2
 -12   4  -2 228.938 9.95999   1
 -16   4   2 9.16088 3.25656  -2
 -14  -4  -2 9.16088 3.25656   1
  16   4  -2 11.1931 3.72268  -2
  14  -4   2 11.1931 3.72268   1
  16   4  -2 8.97555 4.07926  -2
  14  -4   2 8.97555 4.07926   1
 -16  -4   2 8.38621 4.46676  -2
 -14   4  -2 8.38621 4.46676   1
 -18   4   2 152.378 7.01750  -2
 -16  -4  -2 152.378 7.01750   1
  18   4  -2 159.771 8.16580  -2
  16  -4   2 159.771 8.16580   1
  18   4  -2 159.931 7.75165  -2
  16  -4   2 159.931 7.75165   1
 -18  -4   2 156.079 8.62283  -2
 -16   4  -2 156.079 8.62283   1
  18  -4  -2 163.873 5.68302  -2
  16   4   2 163.873 5.68302   1
  18  -4  -2 154.585 5.49694  -2
  16   4   2 154.585 5.49694   1
  20   4  -2 161.394 8.45315  -2
  18  -4   2 161.394 8.45315   1
  20   4  -2 160.708 8.10596  -2
  18  -4   2 160.708 8.10596   1
 -20   4   2 152.638 7.56672  -2
 -18  -4  -2 152.638 7.56672   1
  20  -4  -2 169.367 6.37468  -2
  18   4   2 169.367 6.37468   1
 -20  -4   2 164.560 8.95617  -2
 -18   4  -2 164.560 8.95617   1
  20  -4  -2 174.908 6.55384  -2
  18   4   2 174.908 6.55384   1
  22   4  -2 217.306 9.90013  -2
  20  -4   2 217.306 9.90013   1
  22   4  -2 231.719 9.98277  -2
  20  -4   2 231.719 9.98277   1
 -22   4   2 206.257 9.27358  -2
 -20  -4  -2 206.257 9.27358   1
  22  -4  -2 224.668 8.20238  -2
  20   4   2 224.668 8.20238   1
 -22  -4   2 200.438 10.3716  -2
 -20   4  -2 200.438 10.3716   1
  22  -4  -2 221.903 8.09496  -2
  20   4   2 221.903 8.09496   1
  24   4  -2 103.420 7.21549  -2
  22  -4   2 103.420 7.21549   1
 -24   4   2 111.763 7.29710  -2
 -22  -4  -2 111.763 7.29710   1
  24  -4  -2 105.945 5.60572  -2
  22   4   2 105.945 5.60572   1
  24  -4  -2 113.838 6.13671  -2
  22   4   2 113.838 6.13671   1
 -24  -4   2 95.3891 7.81206  -2
 -22   4  -2 95.3891 7.81206   1
  26   4  -2 348.346 13.8586  -2
  24  -4   2 348.346 13.8586   1
 -26   4   2 353.869 13.7357  -2
 -24  -4  -2 353.869 13.7357   1
 -26  -4   2 332.614 14.5602  -2
 -24   4  -2 332.614 14.5602   1
  26  -4  -2 334.584 11.9911  -2
  24   4   2 334.584 11.9911   1
  26  -4  -2 352.862 12.1567  -2
  24   4   2 352.862 12.1567   1
 -28   4   2 181.077 9.99356  -2
 -26  -4  -2 181.077 9.99356   1
  28   4  -2 192.058 10.0306  -2
  26  -4   2 192.058 10.0306   1
  28  -4  -2 179.657 8.49930  -2
  26   4   2 179.657 8.49930   1
 -28  -4   2 175.815 10.8679  -2
 -26   4  -2 175.815 10.8679   1
  30   4  -2 54.1399 6.81971  -2
  28  -4   2 54.1399 6.81971   1
 -30   4   2 49.8609 7.16231  -2
 -28  -4  -2 49.8609 7.16231   1
 -30  -4   2 49.0626 7.71131  -2
 -28   4  -2 49.0626 7.71131   1
  30  -4  -2 49.3216 6.03582  -2
  28   4   2 49.3216 6.03582   1
 -32   4   2 7.80761 6.32816  -2
 -30  -4  -2 7.80761 6.32816   1
  32   4  -2 11.8459 6.02421  -2
  30  -4   2 11.8459 6.02421   1
 -32  -4   2 17.7903 6.85940  -2
 -30   4  -2 17.7903 6.85940   1
  32  -4  -2 10.1899 5.43140  -2
  30   4   2 10.1899 5.43140   1
 -34   4   2 61.6589 8.12385  -2
 -32  -4  -2 61.6589 8.12385   1
  34   4  -2 62.2641 7.76472  -2
  32  -4   2 62.2641 7.76472   1
  34  -4  -2 51.0115 6.59556  -2
  32   4   2 51.0115 6.59556   1
 -34  -4   2 54.6289 8.31514  -2
 -32   4  -2 54.6289 8.31514   1
  36   4  -2 -1.5934 6.12396  -2
  34  -4   2 -1.5934 6.12396   1
 -36   4   2 5.97356 7.08977  -2
 -34  -4  -2 5.97356 7.08977   1
 -36  -4   2 7.48527 6.98118  -2
 -34   4  -2 7.48527 6.98118   1
  36  -4  -2 5.39697 5.83373  -2
  34   4   2 5.39697 5.83373   1
 -38   4   2 19.5719 7.87173  -2
 -36  -4  -2 19.5719 7.87173   1
  38   4  -2 6.08271 6.76804  -2
  36  -4   2 6.08271 6.76804   1
 -38  -4   2 15.4027 7.65526  -2
 -36   4  -2 15.4027 7.65526   1
  38  -4   2 28.3668 5.76211   1
 -38  -4  -2 37.9048 6.71148   1
 -38   4  -2 30.9436 6.56703   1
 -35   5  -2 12.8562 7.88483  -2
 -37  -5   2 12.8562 7.88483   1
 -35  -5  -2 15.3208 6.88678  -2
 -37   5   2 15.3208 6.88678   1
 -33   5  -2 24.9171 7.97162  -2
 -35  -5   2 24.9171 7.97162   1
 -33  -5  -2 32.1986 7.13778  -2
 -35   5   2 32.1986 7.13778   1
 -31   5  -2 202.254 12.3142  -2
 -33  -5   2 202.254 12.3142   1
 -31  -5  -2 199.407 11.1222  -2
 -33   5   2 199.407 11.1222   1
 -29   5  -2 140.561 10.2219  -2
 -31  -5   2 140.561 10.2219   1
 -29  -5  -2 128.899 8.83658  -2
 -31   5   2 128.899 8.83658   1
 -27   5  -2 15.3589 6.97297  -2
 -29  -5   2 15.3589 6.97297   1
 -27  -5  -2 13.4255 5.65961  -2
 -29   5   2 13.4255 5.65961   1
 -25   5  -2 25.9125 6.91219  -2
 -27  -5   2 25.9125 6.91219   1
 -25  -5  -2 21.8502 5.42543  -2
 -27   5   2 21.8502 5.42543   1
 -23   5  -2 129.610 8.86596  -2
 -25  -5   2 129.610 8.86596   1
 -23  -5  -2 120.948 7.59317  -2
 -25   5   2 120.948 7.59317   1
 -21   5  -2 79.1391 7.19108  -2
 -23  -5   2 79.1391 7.19108   1
 -21  -5  -2 81.2586 6.09382  -2
 -23   5   2 81.2586 6.09382   1
 -21  -5  -2 86.3212 5.26903  -2
 -23   5   2 86.3212 5.26903   1
 -19   5  -2 46.7664 6.13824  -2
 -21  -5   2 46.7664 6.13824   1
 -19  -5  -2 58.8449 5.06669  -2
 -21   5   2 58.8449 5.06669   1
 -19  -5  -2 62.1098 5.36287  -2
 -21   5   2 62.1098 5.36287   1
 -19  -5  -2 50.2425 4.32648  -2
 -21   5   2 50.2425 4.32648   1
 -17   5  -2 2.29630 4.77445  -2
 -19  -5   2 2.29630 4.77445   1
 -17  -5  -2 -2.4399 3.36818  -2
 -19   5   2 -2.4399 3.36818   1
 -17  -5  -2 1.03234 3.60568  -2
 -19   5   2 1.03234 3.60568   1
 -17  -5  -2 4.13688 3.02673  -2
 -19   5   2 4.13688 3.02673   1
 -15   5  -2 13.8427 4.95648  -2
 -17  -5   2 13.8427 4.95648   1
 -15  -5  -2 10.6501 2.71054  -2
 -17   5   2 10.6501 2.71054   1
 -15  -5  -2 7.34451 3.14171  -2
 -17   5   2 7.34451 3.14171   1
 -15  -5  -2 11.5351 3.58153  -2
 -17   5   2 11.5351 3.58153   1
 -13   5  -2 0.22219 4.43075  -2
 -15  -5   2 0.22219 4.43075   1
 -13  -5  -2 8.93463 3.37252  -2
 -15   5   2 8.93463 3.37252   1
  13  -5   2 5.68617 3.24572  -2
  15   5  -2 5.68617 3.24572   1
 -11   5  -2 3.65474 4.34472  -2
 -13  -5   2 3.65474 4.34472   1
  11   5   2 -0.7745 2.34394  -2
  13  -5  -2 -0.7745 2.34394   1
  11   5   2 1.52047 2.78372  -2
  13  -5  -2 1.52047 2.78372   1
  11  -5   2 -1.3974 2.99715  -2
  13   5  -2 -1.3974 2.99715   1
 -11  -5  -2 5.48002 3.17687  -2
 -13   5   2 5.48002 3.17687   1
   9   5   2 102.319 4.69320  -2
  11  -5  -2 102.319 4.69320   1
  -9   5  -2 95.4994 6.76118  -2
 -11  -5   2 95.4994 6.76118   1
   9   5   2 106.704 4.94227  -2
  11  -5  -2 106.704 4.94227   1
  -9   5  -2 96.2783 7.51648  -2
 -11  -5   2 96.2783 7.51648   1
  -9  -5  -2 106.555 5.28681  -2
 -11   5   2 106.555 5.28681   1
   9  -5   2 97.5337 5.73094  -2
  11   5  -2 97.5337 5.73094   1
  -7   5  -2 480.301 16.8538  -2
  -9  -5   2 480.301 16.8538   1
   7   5   2 470.262 13.3546  -2
   9  -5  -2 470.262 13.3546   1
  -7   5  -2 460.863 15.6259  -2
  -9  -5   2 460.863 15.6259   1
   7   5   2 486.980 13.5792  -2
   9  -5  -2 486.980 13.5792   1
   7  -5   2 452.179 14.4128  -2
   9   5  -2 452.179 14.4128   1
  -7  -5  -2 448.504 13.7548  -2
  -9   5   2 448.504 13.7548   1
   5   5   2 582.001 15.7185  -2
   7  -5  -2 582.001 15.7185   1
  -5   5  -2 584.846 18.2969  -2
  -7  -5   2 584.846 18.2969   1
   5   5   2 605.691 15.4774  -2
   7  -5  -2 605.691 15.4774   1
  -5   5  -2 587.383 19.5665  -2
  -7  -5   2 587.383 19.5665   1
   5   5   2 578.786 16.2905  -2
   7  -5  -2 578.786 16.2905   1
   5  -5   2 582.843 17.1441  -2
   7   5  -2 582.843 17.1441   1
  -5  -5  -2 539.290 16.2820  -2
  -7   5   2 539.290 16.2820   1
  -3   5  -2 265.549 10.6517  -2
  -5  -5   2 265.549 10.6517   1
   3   5   2 291.362 9.40383  -2
   5  -5  -2 291.362 9.40383   1
  -3   5  -2 300.731 12.3173  -2
  -5  -5   2 300.731 12.3173   1
  -3   5  -2 297.451 10.7937  -2
  -5  -5   2 297.451 10.7937   1
   3  -5   2 292.079 9.73300  -2
   5   5  -2 292.079 9.73300   1
   3  -5   2 285.898 9.31130  -2
   5   5  -2 285.898 9.31130   1
  -1   5  -2 408.019 15.2344  -2
  -3  -5   2 408.019 15.2344   1
  -1   5  -2 409.763 14.0202  -2
  -3  -5   2 409.763 14.0202   1
   1   5   2 419.794 12.6690  -2
   3  -5  -2 419.794 12.6690   1
  -1   5  -2 433.411 13.9329  -2
  -3  -5   2 433.411 13.9329   1
   1  -5   2 432.683 12.7924  -2
   3   5  -2 432.683 12.7924   1
   1  -5   2 417.343 14.7379  -2
   3   5  -2 417.343 14.7379   1
   1  -5   2 398.357 12.4370  -2
   3   5  -2 398.357 12.4370   1
   1   5  -2 74.7868 5.68445  -2
  -1  -5   2 74.7868 5.68445   1
   1   5  -2 79.1829 5.76528  -2
  -1  -5   2 79.1829 5.76528   1
   1   5  -2 77.3615 6.33589  -2
  -1  -5   2 77.3615 6.33589   1
  -1   5   2 85.1733 4.72931  -2
   1  -5  -2 85.1733 4.72931   1
  -1  -5   2 70.2781 4.70958  -2
   1   5  -2 70.2781 4.70958   1
  -1  -5   2 78.6368 5.89686  -2
   1   5  -2 78.6368 5.89686   1
  -1  -5   2 83.7719 4.34038  -2
   1   5  -2 83.7719 4.34038   1
   3   5  -2 823.211 23.3549  -2
   1  -5   2 823.211 23.3549   1
   3   5  -2 794.546 24.1169  -2
   1  -5   2 794.546 24.1169   1
   3   5  -2 763.789 22.8185  -2
   1  -5   2 763.789 22.8185   1
  -3   5   2 768.899 22.1164  -2
  -1  -5  -2 768.899 22.1164   1
  -3  -5   2 812.019 21.6118  -2
  -1   5  -2 812.019 21.6118   1
  -3  -5   2 793.517 23.9390  -2
  -1   5  -2 793.517 23.9390   1
  -3  -5   2 747.400 22.0085  -2
  -1   5  -2 747.400 22.0085   1
   5   5  -2 266.602 10.3132  -2
   3  -5   2 266.602 10.3132   1
   5   5  -2 251.203 11.0237  -2
   3  -5   2 251.203 11.0237   1
   5   5  -2 251.340 9.84913  -2
   3  -5   2 251.340 9.84913   1
  -5  -5   2 278.329 11.4462  -2
  -3   5  -2 278.329 11.4462   1
  -5  -5   2 242.690 9.42550  -2
  -3   5  -2 242.690 9.42550   1
  -5  -5   2 269.407 8.64974  -2
  -3   5  -2 269.407 8.64974   1
   7   5  -2 474.307 15.4985  -2
   5  -5   2 474.307 15.4985   1
   7   5  -2 477.468 16.5339  -2
   5  -5   2 477.468 16.5339   1
  -7  -5   2 478.907 15.3744  -2
  -5   5  -2 478.907 15.3744   1
  -7  -5   2 499.559 14.1802  -2
  -5   5  -2 499.559 14.1802   1
  -7  -5   2 518.203 17.0160  -2
  -5   5  -2 518.203 17.0160   1
   9   5  -2 840.008 24.9932  -2
   7  -5   2 840.008 24.9932   1
   9   5  -2 811.472 23.8753  -2
   7  -5   2 811.472 23.8753   1
  -9  -5   2 791.324 23.8052  -2
  -7   5  -2 791.324 23.8052   1
  -9  -5   2 846.781 22.4341  -2
  -7   5  -2 846.781 22.4341   1
 -11   5   2 194.549 5.88244  -2
  -9  -5  -2 194.549 5.88244   1
  11   5  -2 194.851 8.42262  -2
   9  -5   2 194.851 8.42262   1
 -11   5   2 177.597 6.48378  -2
  -9  -5  -2 177.597 6.48378   1
  11   5  -2 185.640 9.25584  -2
   9  -5   2 185.640 9.25584   1
 -11  -5   2 196.516 8.83489  -2
  -9   5  -2 196.516 8.83489   1
  13   5  -2 -1.0950 3.59724  -2
  11  -5   2 -1.0950 3.59724   1
  13   5  -2 2.39598 3.62461  -2
  11  -5   2 2.39598 3.62461   1
 -13   5   2 1.90846 2.68165  -2
 -11  -5  -2 1.90846 2.68165   1
 -13  -5   2 6.27389 4.78902  -2
 -11   5  -2 6.27389 4.78902   1
  15   5  -2 -3.0758 3.49490  -2
  13  -5   2 -3.0758 3.49490   1
  15   5  -2 -0.6933 3.66903  -2
  13  -5   2 -0.6933 3.66903   1
 -15   5   2 2.28270 3.13682  -2
 -13  -5  -2 2.28270 3.13682   1
 -15  -5   2 0.10299 4.30765  -2
 -13   5  -2 0.10299 4.30765   1
 -17   5   2 16.5764 3.65016  -2
 -15  -5  -2 16.5764 3.65016   1
  17   5  -2 15.4439 4.08831  -2
  15  -5   2 15.4439 4.08831   1
  17   5  -2 13.8334 4.30297  -2
  15  -5   2 13.8334 4.30297   1
 -17  -5   2 18.7983 5.30250  -2
 -15   5  -2 18.7983 5.30250   1
  19   5  -2 6.18291 4.11258  -2
  17  -5   2 6.18291 4.11258   1
  19   5  -2 -0.1673 4.02818  -2
  17  -5   2 -0.1673 4.02818   1
 -19   5   2 7.38804 3.67975  -2
 -17  -5  -2 7.38804 3.67975   1
 -19  -5   2 -0.8932 4.72121  -2
 -17   5  -2 -0.8932 4.72121   1
  21   5  -2 34.3814 5.27435  -2
  19  -5   2 34.3814 5.27435   1
 -21   5   2 35.8961 4.62069  -2
 -19  -5  -2 35.8961 4.62069   1
  21   5  -2 37.2267 5.29220  -2
  19  -5   2 37.2267 5.29220   1
 -21  -5   2 34.9267 5.90524  -2
 -19   5  -2 34.9267 5.90524   1
 -23   5   2 142.157 7.62612  -2
 -21  -5  -2 142.157 7.62612   1
  23   5  -2 142.942 8.33302  -2
  21  -5   2 142.942 8.33302   1
  23   5  -2 132.883 8.38376  -2
  21  -5   2 132.883 8.38376   1
 -23  -5   2 125.305 8.96117  -2
 -21   5  -2 125.305 8.96117   1
 -25   5   2 217.356 10.3211  -2
 -23  -5  -2 217.356 10.3211   1
  25   5  -2 240.123 11.0856  -2
  23  -5   2 240.123 11.0856   1
  25  -5  -2 251.681 8.52362  -2
  23   5   2 251.681 8.52362   1
 -25  -5   2 218.887 11.7121  -2
 -23   5  -2 218.887 11.7121   1
  27   5  -2 46.0727 6.31936  -2
  25  -5   2 46.0727 6.31936   1
 -27   5   2 44.1345 6.30615  -2
 -25  -5  -2 44.1345 6.30615   1
 -27  -5   2 32.2583 7.03424  -2
 -25   5  -2 32.2583 7.03424   1
  27  -5  -2 41.1915 4.46490  -2
  25   5   2 41.1915 4.46490   1
  29   5  -2 14.1573 5.88974  -2
  27  -5   2 14.1573 5.88974   1
 -29   5   2 26.3956 6.27646  -2
 -27  -5  -2 26.3956 6.27646   1
 -29  -5   2 3.86031 6.46242  -2
 -27   5  -2 3.86031 6.46242   1
  29  -5  -2 29.1827 4.61631  -2
  27   5   2 29.1827 4.61631   1
  31   5  -2 100.650 8.68192  -2
  29  -5   2 100.650 8.68192   1
 -31   5   2 100.613 8.77570  -2
 -29  -5  -2 100.613 8.77570   1
 -31  -5   2 98.8943 9.32870  -2
 -29   5  -2 98.8943 9.32870   1
 -33   5   2 135.881 10.2346  -2
 -31  -5  -2 135.881 10.2346   1
  33   5  -2 148.053 10.2740  -2
  31  -5   2 148.053 10.2740   1
 -33  -5   2 133.936 10.7063  -2
 -31   5  -2 133.936 10.7063   1
  35   5  -2 18.9271 7.15226  -2
  33  -5   2 18.9271 7.15226   1
 -35   5   2 23.6606 7.50155  -2
 -33  -5  -2 23.6606 7.50155   1
 -35  -5   2 32.3043 8.11556  -2
 -33   5  -2 32.3043 8.11556   1
 -37   5   2 43.7667 8.32790  -2
 -35  -5  -2 43.7667 8.32790   1
  37   5  -2 45.7077 8.24680  -2
  35  -5   2 45.7077 8.24680   1
 -37  -5   2 29.1482 8.37225  -2
 -35   5  -2 29.1482 8.37225   1
 -34   6  -2 204.854 13.1290  -2
 -36  -6   2 204.854 13.1290   1
 -32   6  -2 93.1216 9.77585  -2
 -34  -6   2 93.1216 9.77585   1
 -30   6  -2 46.3400 8.17334  -2
 -32  -6   2 46.3400 8.17334   1
 -30  -6  -2 29.0452 6.12257  -2
 -32   6   2 29.0452 6.12257   1
 -28   6  -2 47.3907 8.13953  -2
 -30  -6   2 47.3907 8.13953   1
 -28  -6  -2 40.3475 6.02307  -2
 -30   6   2 40.3475 6.02307   1
 -26   6  -2 29.5655 7.23325  -2
 -28  -6   2 29.5655 7.23325   1
 -26  -6  -2 20.7001 5.13862  -2
 -28   6   2 20.7001 5.13862   1
 -24   6  -2 90.6245 8.30449  -2
 -26  -6   2 90.6245 8.30449   1
 -24  -6  -2 67.0313 5.92469  -2
 -26   6   2 67.0313 5.92469   1
 -22   6  -2 4.42175 5.82393  -2
 -24  -6   2 4.42175 5.82393   1
 -22  -6  -2 4.10090 3.97999  -2
 -24   6   2 4.10090 3.97999   1
 -20   6  -2 21.2568 5.84249  -2
 -22  -6   2 21.2568 5.84249   1
 -20  -6  -2 6.88966 3.77088  -2
 -22   6   2 6.88966 3.77088   1
 -18   6  -2 99.7172 8.09471  -2
 -20  -6   2 99.7172 8.09471   1
 -18  -6  -2 105.822 6.90424  -2
 -20   6   2 105.822 6.90424   1
 -18  -6  -2 119.131 4.85255  -2
 -20   6   2 119.131 4.85255   1
 -16   6  -2 2.30861 5.34291  -2
 -18  -6   2 2.30861 5.34291   1
 -16  -6  -2 -4.3216 3.82513  -2
 -18   6   2 -4.3216 3.82513   1
 -14   6  -2 61.2777 6.45880  -2
 -16  -6   2 61.2777 6.45880   1
  14   6   2 64.3857 4.33173  -2
  16  -6  -2 64.3857 4.33173   1
  14  -6   2 61.9564 4.83421  -2
  16   6  -2 61.9564 4.83421   1
 -14  -6  -2 69.5436 5.43248  -2
 -16   6   2 69.5436 5.43248   1
 -12   6  -2 77.8438 6.92683  -2
 -14  -6   2 77.8438 6.92683   1
  12   6   2 100.461 5.11813  -2
  14  -6  -2 100.461 5.11813   1
 -12  -6  -2 107.429 6.15483  -2
 -14   6   2 107.429 6.15483   1
  12  -6   2 107.323 5.76062  -2
  14   6  -2 107.323 5.76062   1
 -10   6  -2 111.763 8.48404  -2
 -12  -6   2 111.763 8.48404   1
  10   6   2 113.815 5.39360  -2
  12  -6  -2 113.815 5.39360   1
  10   6   2 116.662 5.41796  -2
  12  -6  -2 116.662 5.41796   1
 -10   6  -2 114.391 7.51179  -2
 -12  -6   2 114.391 7.51179   1
  10  -6   2 120.269 5.87533  -2
  12   6  -2 120.269 5.87533   1
 -10  -6  -2 116.444 6.13191  -2
 -12   6   2 116.444 6.13191   1
  -8   6  -2 26.6623 4.95734  -2
 -10  -6   2 26.6623 4.95734   1
   8   6   2 24.0422 3.23108  -2
  10  -6  -2 24.0422 3.23108   1
  -8   6  -2 19.3421 4.88035  -2
 -10  -6   2 19.3421 4.88035   1
   8   6   2 27.2920 2.92419  -2
  10  -6  -2 27.2920 2.92419   1
   8  -6   2 21.6222 3.16564  -2
  10   6  -2 21.6222 3.16564   1
  -8  -6  -2 29.5446 3.65090  -2
 -10   6   2 29.5446 3.65090   1
  -6   6  -2 566.986 19.4356  -2
  -8  -6   2 566.986 19.4356   1
   6   6   2 551.481 15.2022  -2
   8  -6  -2 551.481 15.2022   1
   6   6   2 543.033 15.9493  -2
   8  -6  -2 543.033 15.9493   1
  -6   6  -2 509.494 17.3986  -2
  -8  -6   2 509.494 17.3986   1
  -6  -6  -2 540.543 16.0878  -2
  -8   6   2 540.543 16.0878   1
   6  -6   2 541.316 15.9940  -2
   8   6  -2 541.316 15.9940   1
  -4   6  -2 1114.19 33.0618  -2
  -6  -6   2 1114.19 33.0618   1
  -4   6  -2 1096.18 31.3248  -2
  -6  -6   2 1096.18 31.3248   1
   4   6   2 1089.13 29.5847  -2
   6  -6  -2 1089.13 29.5847   1
   4  -6   2 1093.08 29.4572  -2
   6   6  -2 1093.08 29.4572   1
  -2   6  -2 522.813 18.6757  -2
  -4  -6   2 522.813 18.6757   1
  -2   6  -2 519.807 16.9006  -2
  -4  -6   2 519.807 16.9006   1
   2   6   2 507.724 15.7108  -2
   4  -6  -2 507.724 15.7108   1
   2  -6   2 527.233 15.0410  -2
   4   6  -2 527.233 15.0410   1
   2  -6   2 524.900 14.8455  -2
   4   6  -2 524.900 14.8455   1
   0   6  -2 189.001 9.84550  -2
  -2  -6   2 189.001 9.84550   1
   0   6  -2 172.001 8.32056  -2
  -2  -6   2 172.001 8.32056   1
   0   6   2 187.811 7.77567  -2
   2  -6  -2 187.811 7.77567   1
   0  -6   2 184.892 6.60674  -2
   2   6  -2 184.892 6.60674   1
   0  -6   2 178.577 6.67776  -2
   2   6  -2 178.577 6.67776   1
   2   6  -2 127.459 8.24384  -2
   0  -6   2 127.459 8.24384   1
   2   6  -2 119.916 6.81818  -2
   0  -6   2 119.916 6.81818   1
  -2   6   2 125.043 6.43144  -2
   0  -6  -2 125.043 6.43144   1
  -2  -6   2 121.681 5.11569  -2
   0   6  -2 121.681 5.11569   1
  -2  -6   2 131.889 5.67480  -2
   0   6  -2 131.889 5.67480   1
   4   6  -2 241.037 10.0586  -2
   2  -6   2 241.037 10.0586   1
  -4   6   2 283.380 10.3561  -2
  -2  -6  -2 283.380 10.3561   1
   4   6  -2 277.260 11.7499  -2
   2  -6   2 277.260 11.7499   1
  -4  -6   2 259.750 9.21877  -2
  -2   6  -2 259.750 9.21877   1
  -4  -6   2 276.049 8.57563  -2
  -2   6  -2 276.049 8.57563   1
   6   6  -2 598.168 18.8757  -2
   4  -6   2 598.168 18.8757   1
   6   6  -2 611.839 20.1450  -2
   4  -6   2 611.839 20.1450   1
  -6  -6   2 604.808 17.9331  -2
  -4   6  -2 604.808 17.9331   1
  -6  -6   2 622.379 16.9906  -2
  -4   6  -2 622.379 16.9906   1
   8   6  -2 957.488 28.4610  -2
   6  -6   2 957.488 28.4610   1
   8   6  -2 928.053 26.8772  -2
   6  -6   2 928.053 26.8772   1
  -8  -6   2 912.896 26.2742  -2
  -6   6  -2 912.896 26.2742   1
  10   6  -2 26.4687 4.91205  -2
   8  -6   2 26.4687 4.91205   1
 -10   6   2 35.2318 2.82714  -2
  -8  -6  -2 35.2318 2.82714   1
  10   6  -2 34.2816 4.71853  -2
   8  -6   2 34.2816 4.71853   1
 -10  -6   2 24.1372 4.56162  -2
  -8   6  -2 24.1372 4.56162   1
  12   6  -2 184.607 8.51835  -2
  10  -6   2 184.607 8.51835   1
  12   6  -2 189.263 9.37471  -2
  10  -6   2 189.263 9.37471   1
 -12   6   2 165.466 6.39967  -2
 -10  -6  -2 165.466 6.39967   1
 -12  -6   2 169.567 8.28237  -2
 -10   6  -2 169.567 8.28237   1
 -14   6   2 127.988 5.87989  -2
 -12  -6  -2 127.988 5.87989   1
  14   6  -2 137.323 7.44123  -2
  12  -6   2 137.323 7.44123   1
  14   6  -2 143.070 8.19281  -2
  12  -6   2 143.070 8.19281   1
 -14  -6   2 120.620 7.55147  -2
 -12   6  -2 120.620 7.55147   1
 -16   6   2 97.1131 5.54254  -2
 -14  -6  -2 97.1131 5.54254   1
  16   6  -2 106.614 6.90991  -2
  14  -6   2 106.614 6.90991   1
  16   6  -2 89.0323 7.07462  -2
  14  -6   2 89.0323 7.07462   1
 -16  -6   2 107.056 7.39810  -2
 -14   6  -2 107.056 7.39810   1
  18   6  -2 -1.9734 4.09186  -2
  16  -6   2 -1.9734 4.09186   1
 -18   6   2 -1.3763 3.60568  -2
 -16  -6  -2 -1.3763 3.60568   1
  18   6  -2 9.24323 4.57976  -2
  16  -6   2 9.24323 4.57976   1
 -18  -6   2 -3.2727 5.15428  -2
 -16   6  -2 -3.2727 5.15428   1
 -20   6   2 125.558 7.00429  -2
 -18  -6  -2 125.558 7.00429   1
  20   6  -2 131.957 8.36460  -2
  18  -6   2 131.957 8.36460   1
  20   6  -2 135.682 8.06543  -2
  18  -6   2 135.682 8.06543   1
 -20  -6   2 133.296 8.60528  -2
 -18   6  -2 133.296 8.60528   1
  22   6  -2 25.4581 5.35821  -2
  20  -6   2 25.4581 5.35821   1
  22   6  -2 27.1850 5.56566  -2
  20  -6   2 27.1850 5.56566   1
 -22   6   2 16.9270 4.66375  -2
 -20  -6  -2 16.9270 4.66375   1
 -22  -6   2 20.8513 6.40166  -2
 -20   6  -2 20.8513 6.40166   1
 -24   6   2 9.68566 4.78860  -2
 -22  -6  -2 9.68566 4.78860   1
  24   6  -2 0.98103 4.59872  -2
  22  -6   2 0.98103 4.59872   1
  24   6  -2 19.8463 5.65504  -2
  22  -6   2 19.8463 5.65504   1
 -24  -6   2 13.5673 6.28069  -2
 -22   6  -2 13.5673 6.28069   1
  26   6  -2 77.5799 7.57095  -2
  24  -6   2 77.5799 7.57095   1
  26   6  -2 73.2546 7.08286  -2
  24  -6   2 73.2546 7.08286   1
 -26   6   2 71.2098 6.85433  -2
 -24  -6  -2 71.2098 6.85433   1
 -26  -6   2 75.3671 8.17933  -2
 -24   6  -2 75.3671 8.17933   1
 -28   6   2 17.5862 5.79689  -2
 -26  -6  -2 17.5862 5.79689   1
  28   6  -2 18.7834 6.16932  -2
  26  -6   2 18.7834 6.16932   1
 -28  -6   2 18.5510 6.81786  -2
 -26   6  -2 18.5510 6.81786   1
  30   6  -2 56.0913 7.58422  -2
  28  -6   2 56.0913 7.58422   1
 -30   6   2 50.0473 7.18671  -2
 -28  -6  -2 50.0473 7.18671   1
 -30  -6   2 54.0239 8.16092  -2
 -28   6  -2 54.0239 8.16092   1
 -32   6   2 34.2896 7.21908  -2
 -30  -6  -2 34.2896 7.21908   1
  32   6  -2 31.7230 7.30669  -2
  30  -6   2 31.7230 7.30669   1
 -32  -6   2 23.2832 7.58202  -2
 -30   6  -2 23.2832 7.58202   1
 -34   6   2 45.6677 8.16711  -2
 -32  -6  -2 45.6677 8.16711   1
  34   6  -2 53.3235 8.24193  -2
  32  -6   2 53.3235 8.24193   1
 -34  -6   2 47.2176 8.60836  -2
 -32   6  -2 47.2176 8.60836   1
 -36   6   2 105.870 10.4598  -2
 -34  -6  -2 105.870 10.4598   1
  36   6  -2 128.395 10.7550  -2
  34  -6   2 128.395 10.7550   1
 -36  -6   2 138.944 11.3152  -2
 -34   6  -2 138.944 11.3152   1
 -33   7  -2 158.049 11.9524  -2
 -35  -7   2 158.049 11.9524   1
 -31   7  -2 44.9844 8.65765  -2
 -33  -7   2 44.9844 8.65765   1
 -29   7  -2 23.1753 7.88863  -2
 -31  -7   2 23.1753 7.88863   1
 -27   7  -2 9.29016 6.93780  -2
 -29  -7   2 9.29016 6.93780   1
 -25   7  -2 32.2738 7.18474  -2
 -27  -7   2 32.2738 7.18474   1
 -23   7  -2 39.0014 7.17033  -2
 -25  -7   2 39.0014 7.17033   1
 -21   7  -2 31.0847 6.60468  -2
 -23  -7   2 31.0847 6.60468   1
 -19   7  -2 77.2127 7.94012  -2
 -21  -7   2 77.2127 7.94012   1
 -17   7  -2 32.7122 6.56155  -2
 -19  -7   2 32.7122 6.56155   1
  17  -7   2 22.0652 3.76773  -2
  19   7  -2 22.0652 3.76773   1
 -17  -7  -2 27.8389 4.92607  -2
 -19   7   2 27.8389 4.92607   1
  15   7   2 37.0659 4.04251  -2
  17  -7  -2 37.0659 4.04251   1
 -15   7  -2 22.8394 6.18599  -2
 -17  -7   2 22.8394 6.18599   1
 -15  -7  -2 32.2953 4.97294  -2
 -17   7   2 32.2953 4.97294   1
  15  -7   2 26.9091 3.70475  -2
  17   7  -2 26.9091 3.70475   1
  13   7   2 47.6537 4.20651  -2
  15  -7  -2 47.6537 4.20651   1
 -13   7  -2 32.4737 7.07095  -2
 -15  -7   2 32.4737 7.07095   1
 -13   7  -2 36.7635 6.24410  -2
 -15  -7   2 36.7635 6.24410   1
 -13  -7  -2 45.8059 4.98197  -2
 -15   7   2 45.8059 4.98197   1
  13  -7   2 35.4194 3.77996  -2
  15   7  -2 35.4194 3.77996   1
 -11   7  -2 35.8382 6.04118  -2
 -13  -7   2 35.8382 6.04118   1
 -11   7  -2 36.5657 6.16991  -2
 -13  -7   2 36.5657 6.16991   1
  11   7   2 28.2254 3.66674  -2
  13  -7  -2 28.2254 3.66674   1
  11  -7   2 33.8981 3.47609  -2
  13   7  -2 33.8981 3.47609   1
 -11  -7  -2 35.0416 4.42865  -2
 -13   7   2 35.0416 4.42865   1
  -9   7  -2 22.7379 5.46428  -2
 -11  -7   2 22.7379 5.46428   1
   9   7   2 16.4819 3.13963  -2
  11  -7  -2 16.4819 3.13963   1
   9   7   2 18.7725 3.48792  -2
  11  -7  -2 18.7725 3.48792   1
  -9   7  -2 17.0598 5.23478  -2
 -11  -7   2 17.0598 5.23478   1
   9  -7   2 15.3017 2.92040  -2
  11   7  -2 15.3017 2.92040   1
  -9  -7  -2 20.8918 3.92834  -2
 -11   7   2 20.8918 3.92834   1
  -7   7  -2 33.3408 6.41053  -2
  -9  -7   2 33.3408 6.41053   1
  -7   7  -2 23.2748 5.33086  -2
  -9  -7   2 23.2748 5.33086   1
   7   7   2 23.8407 3.65665  -2
   9  -7  -2 23.8407 3.65665   1
   7   7   2 23.9600 3.06752  -2
   9  -7  -2 23.9600 3.06752   1
  -7  -7  -2 26.6558 3.97942  -2
  -9   7   2 26.6558 3.97942   1
   7  -7   2 26.9119 2.93834  -2
   9   7  -2 26.9119 2.93834   1
  -5   7  -2 799.927 24.5899  -2
  -7  -7   2 799.927 24.5899   1
  -5   7  -2 794.477 26.6787  -2
  -7  -7   2 794.477 26.6787   1
   5   7   2 825.651 21.9422  -2
   7  -7  -2 825.651 21.9422   1
   5   7   2 806.625 23.2515  -2
   7  -7  -2 806.625 23.2515   1
   5  -7   2 809.501 21.9524  -2
   7   7  -2 809.501 21.9524   1
   3   7   2 108.064 6.27800  -2
   5  -7  -2 108.064 6.27800   1
  -3   7  -2 140.157 9.22159  -2
  -5  -7   2 140.157 9.22159   1
  -3   7  -2 116.976 7.13929  -2
  -5  -7   2 116.976 7.13929   1
   3  -7   2 127.107 4.96821  -2
   5   7  -2 127.107 4.96821   1
   1   7   2 2.06693 3.19234  -2
   3  -7  -2 2.06693 3.19234   1
  -1   7  -2 2.76749 4.22999  -2
  -3  -7   2 2.76749 4.22999   1
  -1   7  -2 4.63849 5.03395  -2
  -3  -7   2 4.63849 5.03395   1
   1  -7   2 6.29457 2.04989  -2
   3   7  -2 6.29457 2.04989   1
   1   7  -2 51.2458 6.56041  -2
  -1  -7   2 51.2458 6.56041   1
  -1   7   2 50.3710 4.98396  -2
   1  -7  -2 50.3710 4.98396   1
   1   7  -2 48.1635 5.30301  -2
  -1  -7   2 48.1635 5.30301   1
  -1  -7   2 53.6640 2.99800  -2
   1   7  -2 53.6640 2.99800   1
  -1  -7   2 55.2066 3.47059  -2
   1   7  -2 55.2066 3.47059   1
  -3   7   2 11.1984 4.13678  -2
  -1  -7  -2 11.1984 4.13678   1
   3   7  -2 11.8012 5.06139  -2
   1  -7   2 11.8012 5.06139   1
   3   7  -2 11.9450 4.13021  -2
   1  -7   2 11.9450 4.13021   1
  -3  -7   2 12.7440 2.02873  -2
  -1   7  -2 12.7440 2.02873   1
  -3  -7   2 11.4551 2.81933  -2
  -1   7  -2 11.4551 2.81933   1
  -5   7   2 233.769 10.0230  -2
  -3  -7  -2 233.769 10.0230   1
   5   7  -2 217.316 9.66632  -2
   3  -7   2 217.316 9.66632   1
   5   7  -2 251.720 11.6431  -2
   3  -7   2 251.720 11.6431   1
  -5  -7   2 225.131 8.09142  -2
  -3   7  -2 225.131 8.09142   1
   7   7  -2 481.598 16.1721  -2
   5  -7   2 481.598 16.1721   1
   7   7  -2 475.061 17.4165  -2
   5  -7   2 475.061 17.4165   1
  -7  -7   2 477.122 14.4717  -2
  -5   7  -2 477.122 14.4717   1
   9   7  -2 15.2933 4.74092  -2
   7  -7   2 15.2933 4.74092   1
   9   7  -2 19.8768 4.55519  -2
   7  -7   2 19.8768 4.55519   1
  -9   7   2 18.8469 2.21158  -2
  -7  -7  -2 18.8469 2.21158   1
  -9  -7   2 24.8696 3.89348  -2
  -7   7  -2 24.8696 3.89348   1
  11   7  -2 35.7349 5.50768  -2
   9  -7   2 35.7349 5.50768   1
 -11   7   2 32.3061 3.39719  -2
  -9  -7  -2 32.3061 3.39719   1
  11   7  -2 33.8119 5.19964  -2
   9  -7   2 33.8119 5.19964   1
 -11  -7   2 41.8422 4.76389  -2
  -9   7  -2 41.8422 4.76389   1
  13   7  -2 24.8055 5.45309  -2
  11  -7   2 24.8055 5.45309   1
 -13   7   2 26.0072 3.48542  -2
 -11  -7  -2 26.0072 3.48542   1
  13   7  -2 41.1619 5.55510  -2
  11  -7   2 41.1619 5.55510   1
 -13  -7   2 28.2703 4.85306  -2
 -11   7  -2 28.2703 4.85306   1
  15   7  -2 51.9916 6.51873  -2
  13  -7   2 51.9916 6.51873   1
  15   7  -2 43.1877 5.73835  -2
  13  -7   2 43.1877 5.73835   1
 -15   7   2 49.2819 4.38188  -2
 -13  -7  -2 49.2819 4.38188   1
 -15  -7   2 54.6895 5.69990  -2
 -13   7  -2 54.6895 5.69990   1
  17   7  -2 13.1672 5.25102  -2
  15  -7   2 13.1672 5.25102   1
  17   7  -2 19.0330 5.08071  -2
  15  -7   2 19.0330 5.08071   1
 -17   7   2 19.6894 3.97994  -2
 -15  -7  -2 19.6894 3.97994   1
 -17  -7   2 8.85419 5.17302  -2
 -15   7  -2 8.85419 5.17302   1
 -19   7   2 18.5889 4.51947  -2
 -17  -7  -2 18.5889 4.51947   1
  19   7  -2 22.3839 5.34951  -2
  17  -7   2 22.3839 5.34951   1
  19   7  -2 18.4409 5.61187  -2
  17  -7   2 18.4409 5.61187   1
 -19  -7   2 20.8559 5.79307  -2
 -17   7  -2 20.8559 5.79307   1
 -21   7   2 59.5423 5.78642  -2
 -19  -7  -2 59.5423 5.78642   1
  21   7  -2 73.7534 7.00266  -2
  19  -7   2 73.7534 7.00266   1
  21   7  -2 59.0378 6.90572  -2
  19  -7   2 59.0378 6.90572   1
 -21  -7   2 60.8965 6.98607  -2
 -19   7  -2 60.8965 6.98607   1
  23   7  -2 33.2005 6.35716  -2
  21  -7   2 33.2005 6.35716   1
 -23   7   2 19.9167 5.15273  -2
 -21  -7  -2 19.9167 5.15273   1
  23   7  -2 18.1883 5.52136  -2
  21  -7   2 18.1883 5.52136   1
 -23  -7   2 18.7483 6.65558  -2
 -21   7  -2 18.7483 6.65558   1
  25   7  -2 29.1058 6.24827  -2
  23  -7   2 29.1058 6.24827   1
 -25   7   2 18.9802 5.41847  -2
 -23  -7  -2 18.9802 5.41847   1
  25   7  -2 34.1635 6.68974  -2
  23  -7   2 34.1635 6.68974   1
 -25  -7   2 22.8843 7.03826  -2
 -23   7  -2 22.8843 7.03826   1
  27   7  -2 22.5915 6.60731  -2
  25  -7   2 22.5915 6.60731   1
 -27   7   2 20.2318 5.77660  -2
 -25  -7  -2 20.2318 5.77660   1
  27   7  -2 18.4472 5.65090  -2
  25  -7   2 18.4472 5.65090   1
 -27  -7   2 8.51984 6.44123  -2
 -25   7  -2 8.51984 6.44123   1
 -29   7   2 1.66765 5.66446  -2
 -27  -7  -2 1.66765 5.66446   1
  29   7  -2 10.9445 6.60795  -2
  27  -7   2 10.9445 6.60795   1
 -29  -7   2 5.77298 6.83653  -2
 -27   7  -2 5.77298 6.83653   1
  31   7  -2 16.1981 7.14092  -2
  29  -7   2 16.1981 7.14092   1
 -31   7   2 17.1030 6.35298  -2
 -29  -7  -2 17.1030 6.35298   1
 -31  -7   2 22.6204 7.53693  -2
 -29   7  -2 22.6204 7.53693   1
  33   7  -2 41.6622 8.28407  -2
  31  -7   2 41.6622 8.28407   1
 -33   7   2 30.8054 7.66596  -2
 -31  -7  -2 30.8054 7.66596   1
 -33  -7   2 58.8812 8.68870  -2
 -31   7  -2 58.8812 8.68870   1
 -35   7   2 120.311 10.5384  -2
 -33  -7  -2 120.311 10.5384   1
  35   7  -2 120.998 10.8954  -2
  33  -7   2 120.998 10.8954   1
 -35  -7   2 102.202 10.4754  -2
 -33   7  -2 102.202 10.4754   1
 -30   8  -2 209.388 13.1186  -2
 -32  -8   2 209.388 13.1186   1
 -28   8  -2 78.3351 9.30796  -2
 -30  -8   2 78.3351 9.30796   1
 -26   8  -2 13.6300 6.94578  -2
 -28  -8   2 13.6300 6.94578   1
 -24   8  -2 10.6783 6.53464  -2
 -26  -8   2 10.6783 6.53464   1
 -22   8  -2 1.81973 6.07897  -2
 -24  -8   2 1.81973 6.07897   1
 -20   8  -2 12.5403 6.64986  -2
 -22  -8   2 12.5403 6.64986   1
 -18   8  -2 1.95309 6.13218  -2
 -20  -8   2 1.95309 6.13218   1
  18   8   2 -2.3119 3.54390  -2
  20  -8  -2 -2.3119 3.54390   1
 -16   8  -2 59.4700 8.97222  -2
 -18  -8   2 59.4700 8.97222   1
  16   8   2 89.6783 5.80346  -2
  18  -8  -2 89.6783 5.80346   1
 -16   8  -2 91.2298 8.24582  -2
 -18  -8   2 91.2298 8.24582   1
 -14   8  -2 59.5905 8.46887  -2
 -16  -8   2 59.5905 8.46887   1
 -14   8  -2 66.9283 7.25508  -2
 -16  -8   2 66.9283 7.25508   1
  14   8   2 53.0254 4.96304  -2
  16  -8  -2 53.0254 4.96304   1
 -12   8  -2 24.4859 7.00565  -2
 -14  -8   2 24.4859 7.00565   1
  12   8   2 19.2536 3.81677  -2
  14  -8  -2 19.2536 3.81677   1
 -12   8  -2 21.3415 6.35102  -2
 -14  -8   2 21.3415 6.35102   1
 -12  -8  -2 17.8921 4.37340  -2
 -14   8   2 17.8921 4.37340   1
 -10   8  -2 16.3576 5.74360  -2
 -12  -8   2 16.3576 5.74360   1
 -10   8  -2 15.5891 6.63306  -2
 -12  -8   2 15.5891 6.63306   1
  10   8   2 21.6201 3.96799  -2
  12  -8  -2 21.6201 3.96799   1
  10  -8   2 20.0969 2.51268  -2
  12   8  -2 20.0969 2.51268   1
 -10  -8  -2 22.6368 4.32662  -2
 -12   8   2 22.6368 4.32662   1
  -8   8  -2 50.4229 6.59674  -2
 -10  -8   2 50.4229 6.59674   1
   8   8   2 54.7853 4.91560  -2
  10  -8  -2 54.7853 4.91560   1
  -8   8  -2 69.0818 8.39746  -2
 -10  -8   2 69.0818 8.39746   1
   8   8   2 69.9324 4.56756  -2
  10  -8  -2 69.9324 4.56756   1
   8  -8   2 64.7637 3.27959  -2
  10   8  -2 64.7637 3.27959   1
  -8  -8  -2 65.7781 5.36248  -2
 -10   8   2 65.7781 5.36248   1
  -6   8  -2 554.841 19.2587  -2
  -8  -8   2 554.841 19.2587   1
   6   8   2 610.538 18.4325  -2
   8  -8  -2 610.538 18.4325   1
   6   8   2 585.295 16.8951  -2
   8  -8  -2 585.295 16.8951   1
  -6   8  -2 545.893 21.5286  -2
  -8  -8   2 545.893 21.5286   1
   4   8   2 339.008 10.2228  -2
   6  -8  -2 339.008 10.2228   1
  -4   8  -2 335.371 15.3311  -2
  -6  -8   2 335.371 15.3311   1
   4   8   2 322.342 12.0664  -2
   6  -8  -2 322.342 12.0664   1
  -4   8  -2 306.112 12.6266  -2
  -6  -8   2 306.112 12.6266   1
   2   8   2 27.7265 4.46111  -2
   4  -8  -2 27.7265 4.46111   1
  -2   8  -2 23.6296 6.18893  -2
  -4  -8   2 23.6296 6.18893   1
  -2   8  -2 30.7252 5.10440  -2
  -4  -8   2 30.7252 5.10440   1
   0   8   2 186.504 9.12653  -2
   2  -8  -2 186.504 9.12653   1
   0   8  -2 187.903 11.2004  -2
  -2  -8   2 187.903 11.2004   1
   0   8  -2 199.048 9.51859  -2
  -2  -8   2 199.048 9.51859   1
   2   8  -2 145.656 8.06511  -2
   0  -8   2 145.656 8.06511   1
   2   8  -2 145.243 9.78259  -2
   0  -8   2 145.243 9.78259   1
  -2   8   2 154.086 8.48568  -2
   0  -8  -2 154.086 8.48568   1
   4   8  -2 41.2529 5.43554  -2
   2  -8   2 41.2529 5.43554   1
   4   8  -2 47.2837 6.70789  -2
   2  -8   2 47.2837 6.70789   1
  -4   8   2 39.7376 5.40752  -2
  -2  -8  -2 39.7376 5.40752   1
   6   8  -2 265.289 12.4586  -2
   4  -8   2 265.289 12.4586   1
   6   8  -2 222.250 10.4023  -2
   4  -8   2 222.250 10.4023   1
  -6   8   2 249.631 11.1728  -2
  -4  -8  -2 249.631 11.1728   1
  -6  -8   2 243.207 7.94330  -2
  -4   8  -2 243.207 7.94330   1
  -8   8   2 358.798 10.3787  -2
  -6  -8  -2 358.798 10.3787   1
   8   8  -2 349.580 14.9152  -2
   6  -8   2 349.580 14.9152   1
  -8   8   2 349.235 14.0016  -2
  -6  -8  -2 349.235 14.0016   1
   8   8  -2 339.655 13.4842  -2
   6  -8   2 339.655 13.4842   1
  -8  -8   2 361.145 11.1272  -2
  -6   8  -2 361.145 11.1272   1
 -10   8   2 50.9098 3.69651  -2
  -8  -8  -2 50.9098 3.69651   1
  10   8  -2 44.9532 5.92134  -2
   8  -8   2 44.9532 5.92134   1
  10   8  -2 48.7627 6.56837  -2
   8  -8   2 48.7627 6.56837   1
 -10  -8   2 42.4552 4.00862  -2
  -8   8  -2 42.4552 4.00862   1
  12   8  -2 11.0658 5.20276  -2
  10  -8   2 11.0658 5.20276   1
  12   8  -2 15.7167 5.29941  -2
  10  -8   2 15.7167 5.29941   1
 -12   8   2 12.9954 3.52440  -2
 -10  -8  -2 12.9954 3.52440   1
 -12  -8   2 12.8455 3.75640  -2
 -10   8  -2 12.8455 3.75640   1
  14   8  -2 23.3787 5.55127  -2
  12  -8   2 23.3787 5.55127   1
 -14   8   2 22.9975 3.82945  -2
 -12  -8  -2 22.9975 3.82945   1
  14   8  -2 23.0329 6.03158  -2
  12  -8   2 23.0329 6.03158   1
 -14  -8   2 17.4065 4.53797  -2
 -12   8  -2 17.4065 4.53797   1
  16   8  -2 81.0875 7.42834  -2
  14  -8   2 81.0875 7.42834   1
  16   8  -2 82.5751 7.78337  -2
  14  -8   2 82.5751 7.78337   1
 -16   8   2 72.7335 5.43367  -2
 -14  -8  -2 72.7335 5.43367   1
 -16  -8   2 77.6227 6.21098  -2
 -14   8  -2 77.6227 6.21098   1
  18   8  -2 54.8798 6.67556  -2
  16  -8   2 54.8798 6.67556   1
 -18   8   2 52.3095 5.18795  -2
 -16  -8  -2 52.3095 5.18795   1
  18   8  -2 68.2943 7.37503  -2
  16  -8   2 68.2943 7.37503   1
 -18  -8   2 65.7977 6.31428  -2
 -16   8  -2 65.7977 6.31428   1
  20   8  -2 -0.6845 4.89828  -2
  18  -8   2 -0.6845 4.89828   1
  20   8  -2 2.72746 5.78398  -2
  18  -8   2 2.72746 5.78398   1
 -20   8   2 4.13402 4.55110  -2
 -18  -8  -2 4.13402 4.55110   1
 -20  -8   2 -4.1705 5.31972  -2
 -18   8  -2 -4.1705 5.31972   1
  22   8  -2 10.6671 5.32234  -2
  20  -8   2 10.6671 5.32234   1
  22   8  -2 13.6667 6.26445  -2
  20  -8   2 13.6667 6.26445   1
 -22   8   2 11.0259 4.86298  -2
 -20  -8  -2 11.0259 4.86298   1
 -22  -8   2 15.2749 5.69074  -2
 -20   8  -2 15.2749 5.69074   1
  24   8  -2 5.70302 6.18955  -2
  22  -8   2 5.70302 6.18955   1
  24   8  -2 0.79532 5.06665  -2
  22  -8   2 0.79532 5.06665   1
 -24   8   2 -4.5706 4.76976  -2
 -22  -8  -2 -4.5706 4.76976   1
 -24  -8   2 -1.9125 5.63579  -2
 -22   8  -2 -1.9125 5.63579   1
  26   8  -2 6.75832 6.54081  -2
  24  -8   2 6.75832 6.54081   1
 -26   8   2 4.91898 5.36989  -2
 -24  -8  -2 4.91898 5.36989   1
  26   8  -2 5.10508 5.44724  -2
  24  -8   2 5.10508 5.44724   1
 -26  -8   2 12.9867 6.26449  -2
 -24   8  -2 12.9867 6.26449   1
  28   8  -2 31.2811 6.44044  -2
  26  -8   2 31.2811 6.44044   1
 -28   8   2 35.2945 6.46577  -2
 -26  -8  -2 35.2945 6.46577   1
  28   8  -2 40.2929 7.70373  -2
  26  -8   2 40.2929 7.70373   1
 -28  -8   2 37.1931 7.84433  -2
 -26   8  -2 37.1931 7.84433   1
 -30   8   2 80.9610 8.10029  -2
 -28  -8  -2 80.9610 8.10029   1
  30   8  -2 91.6455 9.51541  -2
  28  -8   2 91.6455 9.51541   1
 -30  -8   2 80.8562 9.37480  -2
 -28   8  -2 80.8562 9.37480   1
 -32   8   2 94.9131 8.84243  -2
 -30  -8  -2 94.9131 8.84243   1
  32   8  -2 104.483 10.2392  -2
  30  -8   2 104.483 10.2392   1
 -32  -8   2 98.9889 9.95751  -2
 -30   8  -2 98.9889 9.95751   1
 -27   9  -2 5.91578 7.16539  -2
 -29  -9   2 5.91578 7.16539   1
 -25   9  -2 34.9730 7.62567  -2
 -27  -9   2 34.9730 7.62567   1
 -23   9  -2 29.4820 7.11574  -2
 -25  -9   2 29.4820 7.11574   1
 -21   9  -2 39.2488 7.99361  -2
 -23  -9   2 39.2488 7.99361   1
 -21   9  -2 47.6025 7.94028  -2
 -23  -9   2 47.6025 7.94028   1
  19   9   2 -0.9952 3.62350  -2
  21  -9  -2 -0.9952 3.62350   1
 -19   9  -2 8.56872 6.63980  -2
 -21  -9   2 8.56872 6.63980   1
 -19   9  -2 2.02759 7.37085  -2
 -21  -9   2 2.02759 7.37085   1
  17   9   2 28.5250 4.41526  -2
  19  -9  -2 28.5250 4.41526   1
 -17   9  -2 32.0113 8.43631  -2
 -19  -9   2 32.0113 8.43631   1
 -17   9  -2 39.3858 7.38894  -2
 -19  -9   2 39.3858 7.38894   1
 -15   9  -2 126.271 11.1545  -2
 -17  -9   2 126.271 11.1545   1
  15   9   2 134.262 7.43495  -2
  17  -9  -2 134.262 7.43495   1
 -15   9  -2 117.746 9.20837  -2
 -17  -9   2 117.746 9.20837   1
 -13   9  -2 157.983 10.2718  -2
 -15  -9   2 157.983 10.2718   1
 -13   9  -2 170.640 12.2447  -2
 -15  -9   2 170.640 12.2447   1
  13   9   2 161.970 8.10247  -2
  15  -9  -2 161.970 8.10247   1
  11   9   2 61.6098 5.53598  -2
  13  -9  -2 61.6098 5.53598   1
 -11   9  -2 57.7524 8.77110  -2
 -13  -9   2 57.7524 8.77110   1
 -11   9  -2 65.7442 7.51099  -2
 -13  -9   2 65.7442 7.51099   1
  -9   9  -2 189.806 12.3950  -2
 -11  -9   2 189.806 12.3950   1
  -9   9  -2 180.560 10.2709  -2
 -11  -9   2 180.560 10.2709   1
   9   9   2 183.676 8.77634  -2
  11  -9  -2 183.676 8.77634   1
   7   9   2 264.617 10.9982  -2
   9  -9  -2 264.617 10.9982   1
  -7   9  -2 284.302 14.7577  -2
  -9  -9   2 284.302 14.7577   1
  -7   9  -2 262.076 12.2211  -2
  -9  -9   2 262.076 12.2211   1
  -5   9  -2 250.974 13.9900  -2
  -7  -9   2 250.974 13.9900   1
   5   9   2 254.774 9.19045  -2
   7  -9  -2 254.774 9.19045   1
   5   9   2 257.391 10.9564  -2
   7  -9  -2 257.391 10.9564   1
  -5   9  -2 256.734 11.6339  -2
  -7  -9   2 256.734 11.6339   1
  -3   9  -2 270.443 12.1620  -2
  -5  -9   2 270.443 12.1620   1
   3   9   2 276.258 11.7802  -2
   5  -9  -2 276.258 11.7802   1
  -3   9  -2 288.547 14.7553  -2
  -5  -9   2 288.547 14.7553   1
   3   9   2 296.004 9.61591  -2
   5  -9  -2 296.004 9.61591   1
   1   9   2 218.717 10.3308  -2
   3  -9  -2 218.717 10.3308   1
  -1   9  -2 225.734 12.6740  -2
  -3  -9   2 225.734 12.6740   1
  -1   9  -2 203.521 10.4037  -2
  -3  -9   2 203.521 10.4037   1
   1   9  -2 45.9585 7.29956  -2
  -1  -9   2 45.9585 7.29956   1
  -1   9   2 55.7503 6.00341  -2
   1  -9  -2 55.7503 6.00341   1
   1   9  -2 43.6485 6.12846  -2
  -1  -9   2 43.6485 6.12846   1
   3   9  -2 136.023 8.50679  -2
   1  -9   2 136.023 8.50679   1
  -3   9   2 158.483 9.24218  -2
  -1  -9  -2 158.483 9.24218   1
   3   9  -2 165.041 10.6807  -2
   1  -9   2 165.041 10.6807   1
  -5   9   2 146.603 9.15119  -2
  -3  -9  -2 146.603 9.15119   1
   5   9  -2 172.305 10.6736  -2
   3  -9   2 172.305 10.6736   1
   5   9  -2 134.340 8.47492  -2
   3  -9   2 134.340 8.47492   1
   7   9  -2 182.551 9.83915  -2
   5  -9   2 182.551 9.83915   1
   7   9  -2 214.550 11.6141  -2
   5  -9   2 214.550 11.6141   1
  -7   9   2 190.947 10.7364  -2
  -5  -9  -2 190.947 10.7364   1
  -7   9   2 196.983 6.77905  -2
  -5  -9  -2 196.983 6.77905   1
  -9   9   2 274.389 12.7459  -2
  -7  -9  -2 274.389 12.7459   1
   9   9  -2 279.921 12.3790  -2
   7  -9   2 279.921 12.3790   1
  -9   9   2 271.853 9.20133  -2
  -7  -9  -2 271.853 9.20133   1
   9   9  -2 288.189 13.8167  -2
   7  -9   2 288.189 13.8167   1
  11   9  -2 209.375 11.8459  -2
   9  -9   2 209.375 11.8459   1
 -11   9   2 220.096 11.5224  -2
  -9  -9  -2 220.096 11.5224   1
 -11   9   2 210.595 8.05303  -2
  -9  -9  -2 210.595 8.05303   1
  11   9  -2 209.187 10.7894  -2
   9  -9   2 209.187 10.7894   1
 -11  -9   2 199.777 7.03613  -2
  -9   9  -2 199.777 7.03613   1
 -13   9   2 29.3721 4.39948  -2
 -11  -9  -2 29.3721 4.39948   1
  13   9  -2 22.5862 6.23574  -2
  11  -9   2 22.5862 6.23574   1
  13   9  -2 27.0112 6.09025  -2
  11  -9   2 27.0112 6.09025   1
 -13  -9   2 27.9333 3.45882  -2
 -11   9  -2 27.9333 3.45882   1
  15   9  -2 87.1454 8.38876  -2
  13  -9   2 87.1454 8.38876   1
 -15   9   2 86.4831 5.84372  -2
 -13  -9  -2 86.4831 5.84372   1
  15   9  -2 99.8907 8.65740  -2
  13  -9   2 99.8907 8.65740   1
 -15  -9   2 91.0298 5.37888  -2
 -13   9  -2 91.0298 5.37888   1
  17   9  -2 74.4245 8.16318  -2
  15  -9   2 74.4245 8.16318   1
  17   9  -2 69.7733 7.45154  -2
  15  -9   2 69.7733 7.45154   1
 -17   9   2 65.6781 5.63958  -2
 -15  -9  -2 65.6781 5.63958   1
 -17  -9   2 72.9051 5.42966  -2
 -15   9  -2 72.9051 5.42966   1
  19   9  -2 28.8496 7.22519  -2
  17  -9   2 28.8496 7.22519   1
 -19   9   2 26.0719 4.81525  -2
 -17  -9  -2 26.0719 4.81525   1
  19   9  -2 28.0551 6.23670  -2
  17  -9   2 28.0551 6.23670   1
 -19  -9   2 24.5121 4.77196  -2
 -17   9  -2 24.5121 4.77196   1
  21   9  -2 -7.9268 6.37642  -2
  19  -9   2 -7.9268 6.37642   1
  21   9  -2 6.72217 5.54090  -2
  19  -9   2 6.72217 5.54090   1
 -21   9   2 2.01455 4.98619  -2
 -19  -9  -2 2.01455 4.98619   1
 -21  -9   2 8.29176 4.71883  -2
 -19   9  -2 8.29176 4.71883   1
  23   9  -2 56.2889 8.47635  -2
  21  -9   2 56.2889 8.47635   1
  23   9  -2 69.8701 8.05015  -2
  21  -9   2 69.8701 8.05015   1
 -23   9   2 64.9913 6.59094  -2
 -21  -9  -2 64.9913 6.59094   1
 -25   9   2 60.2332 6.79756  -2
 -23  -9  -2 60.2332 6.79756   1
  25   9  -2 58.7700 8.52295  -2
  23  -9   2 58.7700 8.52295   1
  25   9  -2 43.4101 7.03095  -2
  23  -9   2 43.4101 7.03095   1
  27   9  -2 82.0400 9.47225  -2
  25  -9   2 82.0400 9.47225   1
 -27   9   2 93.9144 8.12807  -2
 -25  -9  -2 93.9144 8.12807   1
  27   9  -2 76.8087 8.55625  -2
  25  -9   2 76.8087 8.55625   1
  29   9  -2 -2.9504 7.41276  -2
  27  -9   2 -2.9504 7.41276   1
  29   9  -2 6.02710 5.86825  -2
  27  -9   2 6.02710 5.86825   1
 -29   9   2 10.8936 6.25172  -2
 -27  -9  -2 10.8936 6.25172   1
 -29  -9  -2 19.2239 4.77274   1
  29  -9   2 19.6975 5.64650   1
  24  10   2 110.828 7.77115  -2
  26 -10  -2 110.828 7.77115   1
 -24  10  -2 95.3812 11.1584  -2
 -26 -10   2 95.3812 11.1584   1
 -24  10  -2 105.215 9.50258  -2
 -26 -10   2 105.215 9.50258   1
  22  10   2 13.6312 4.65366  -2
  24 -10  -2 13.6312 4.65366   1
 -22  10  -2 10.2689 7.30870  -2
 -24 -10   2 10.2689 7.30870   1
 -22  10  -2 10.2576 7.24226  -2
 -24 -10   2 10.2576 7.24226   1
  20  10   2 21.5863 4.54727  -2
  22 -10  -2 21.5863 4.54727   1
 -20  10  -2 36.0254 7.74028  -2
 -22 -10   2 36.0254 7.74028   1
 -20  10  -2 19.8300 8.80751  -2
 -22 -10   2 19.8300 8.80751   1
 -18  10  -2 26.7403 7.47644  -2
 -20 -10   2 26.7403 7.47644   1
  18  10   2 9.39373 3.90255  -2
  20 -10  -2 9.39373 3.90255   1
 -18  10  -2 25.7380 7.53744  -2
 -20 -10   2 25.7380 7.53744   1
 -16  10  -2 17.6022 7.91043  -2
 -18 -10   2 17.6022 7.91043   1
  16  10   2 6.79341 4.45357  -2
  18 -10  -2 6.79341 4.45357   1
 -16  10  -2 14.7704 6.76590  -2
 -18 -10   2 14.7704 6.76590   1
 -14  10  -2 35.8909 7.80344  -2
 -16 -10   2 35.8909 7.80344   1
  14  10   2 55.6346 5.72663  -2
  16 -10  -2 55.6346 5.72663   1
 -14  10  -2 44.2276 7.54426  -2
 -16 -10   2 44.2276 7.54426   1
 -12  10  -2 9.61609 6.55290  -2
 -14 -10   2 9.61609 6.55290   1
  12  10   2 14.5222 4.40636  -2
  14 -10  -2 14.5222 4.40636   1
 -12  10  -2 -3.9066 5.70493  -2
 -14 -10   2 -3.9066 5.70493   1
  10  10   2 80.5566 4.79601  -2
  12 -10  -2 80.5566 4.79601   1
  10  10   2 90.0401 6.68100  -2
  12 -10  -2 90.0401 6.68100   1
 -10  10  -2 100.858 8.54834  -2
 -12 -10   2 100.858 8.54834   1
 -10  10  -2 80.0520 9.80540  -2
 -12 -10   2 80.0520 9.80540   1
   8  10   2 82.5679 6.48300  -2
  10 -10  -2 82.5679 6.48300   1
  -8  10  -2 74.9326 8.72320  -2
 -10 -10   2 74.9326 8.72320   1
   8  10   2 72.8438 4.34789  -2
  10 -10  -2 72.8438 4.34789   1
  -8  10  -2 88.1544 8.09619  -2
 -10 -10   2 88.1544 8.09619   1
  -6  10  -2 18.2521 5.94890  -2
  -8 -10   2 18.2521 5.94890   1
   6  10   2 16.5098 4.78724  -2
   8 -10  -2 16.5098 4.78724   1
  -6  10  -2 14.5329 7.22631  -2
  -8 -10   2 14.5329 7.22631   1
   4  10   2 26.7548 5.02229  -2
   6 -10  -2 26.7548 5.02229   1
  -4  10  -2 31.9985 6.05773  -2
  -6 -10   2 31.9985 6.05773   1
  -4  10  -2 29.0432 6.87192  -2
  -6 -10   2 29.0432 6.87192   1
   2  10   2 46.4167 5.83052  -2
   4 -10  -2 46.4167 5.83052   1
  -2  10  -2 47.5829 6.49085  -2
  -4 -10   2 47.5829 6.49085   1
  -2  10  -2 64.3336 8.62266  -2
  -4 -10   2 64.3336 8.62266   1
   0  10  -2 77.9804 7.53328  -2
  -2 -10   2 77.9804 7.53328   1
   0  10  -2 89.2369 9.15476  -2
  -2 -10   2 89.2369 9.15476   1
   0  10   2 88.6458 7.55311  -2
   2 -10  -2 88.6458 7.55311   1
  -2  10   2 58.3709 6.89358  -2
   0 -10  -2 58.3709 6.89358   1
   2  10  -2 83.3523 9.20699  -2
   0 -10   2 83.3523 9.20699   1
   2  10  -2 70.7021 7.31043  -2
   0 -10   2 70.7021 7.31043   1
   4  10  -2 103.479 9.73247  -2
   2 -10   2 103.479 9.73247   1
  -4  10   2 102.348 8.31583  -2
  -2 -10  -2 102.348 8.31583   1
   4  10  -2 84.6205 7.64111  -2
   2 -10   2 84.6205 7.64111   1
  -6  10   2 24.9820 5.87037  -2
  -4 -10  -2 24.9820 5.87037   1
   6  10  -2 26.2857 6.78267  -2
   4 -10   2 26.2857 6.78267   1
   6  10  -2 27.5004 6.38015  -2
   4 -10   2 27.5004 6.38015   1
  -8  10   2 5.26841 5.83624  -2
  -6 -10  -2 5.26841 5.83624   1
   8  10  -2 4.36703 5.95385  -2
   6 -10   2 4.36703 5.95385   1
   8  10  -2 8.26898 5.74243  -2
   6 -10   2 8.26898 5.74243   1
  10  10  -2 150.090 9.82568  -2
   8 -10   2 150.090 9.82568   1
 -10  10   2 134.111 10.1391  -2
  -8 -10  -2 134.111 10.1391   1
  10  10  -2 153.380 10.6104  -2
   8 -10   2 153.380 10.6104   1
  12  10  -2 168.833 10.5899  -2
  10 -10   2 168.833 10.5899   1
 -12  10   2 160.644 10.6229  -2
 -10 -10  -2 160.644 10.6229   1
  12  10  -2 172.858 11.1145  -2
  10 -10   2 172.858 11.1145   1
 -14  10   2 15.9126 6.42195  -2
 -12 -10  -2 15.9126 6.42195   1
  14  10  -2 14.2371 6.74703  -2
  12 -10   2 14.2371 6.74703   1
  14  10  -2 6.97837 6.08237  -2
  12 -10   2 6.97837 6.08237   1
  16  10  -2 20.1731 6.93236  -2
  14 -10   2 20.1731 6.93236   1
  16  10  -2 26.8073 6.74796  -2
  14 -10   2 26.8073 6.74796   1
  18  10  -2 6.50915 6.93995  -2
  16 -10   2 6.50915 6.93995   1
  18  10  -2 4.01214 6.00571  -2
  16 -10   2 4.01214 6.00571   1
  20  10  -2 13.1682 5.98585  -2
  18 -10   2 13.1682 5.98585   1
  20  10  -2 11.6038 7.26052  -2
  18 -10   2 11.6038 7.26052   1
  22  10  -2 23.8096 6.52908  -2
  20 -10   2 23.8096 6.52908   1
  22  10  -2 26.4346 8.25240  -2
  20 -10   2 26.4346 8.25240   1
  24  10  -2 16.8256 6.86667  -2
  22 -10   2 16.8256 6.86667   1
  24  10  -2 7.52676 8.06604  -2
  22 -10   2 7.52676 8.06604   1
  26  10  -2 183.851 12.8240  -2
  24 -10   2 183.851 12.8240   1
  26  10  -2 190.453 12.0182  -2
  24 -10   2 190.453 12.0182   1
  26 -10   2 16.9055 5.40636   1
 -26 -10  -2 19.8985 6.75127   1
  26 -10   2 29.8629 6.66828   1
 -21  11  -2 -5.5567 6.94500  -2
 -23 -11   2 -5.5567 6.94500   1
 -21  11  -2 17.0822 7.69097  -2
 -23 -11   2 17.0822 7.69097   1
 -19  11  -2 44.1158 8.18957  -2
 -21 -11   2 44.1158 8.18957   1
 -19  11  -2 17.4727 7.78103  -2
 -21 -11   2 17.4727 7.78103   1
 -17  11  -2 109.260 9.85319  -2
 -19 -11   2 109.260 9.85319   1
 -17  11  -2 118.696 12.2500  -2
 -19 -11   2 118.696 12.2500   1
 -15  11  -2 10.0381 7.10894  -2
 -17 -11   2 10.0381 7.10894   1
 -15  11  -2 15.6099 6.84696  -2
 -17 -11   2 15.6099 6.84696   1
 -13  11  -2 41.1290 9.19245  -2
 -15 -11   2 41.1290 9.19245   1
 -13  11  -2 38.5607 7.78425  -2
 -15 -11   2 38.5607 7.78425   1
 -11  11  -2 81.7972 8.74039  -2
 -13 -11   2 81.7972 8.74039   1
 -11  11  -2 63.6912 10.0000  -2
 -13 -11   2 63.6912 10.0000   1
  -9  11  -2 141.949 10.0934  -2
 -11 -11   2 141.949 10.0934   1
  -9  11  -2 140.961 12.3041  -2
 -11 -11   2 140.961 12.3041   1
   9  11   2 129.215 8.28747  -2
  11 -11  -2 129.215 8.28747   1
  -7  11  -2 28.7375 6.96871  -2
  -9 -11   2 28.7375 6.96871   1
  -7  11  -2 30.5529 8.27006  -2
  -9 -11   2 30.5529 8.27006   1
   7  11   2 42.5123 5.69713  -2
   9 -11  -2 42.5123 5.69713   1
   5  11   2 49.6190 6.27339  -2
   7 -11  -2 49.6190 6.27339   1
  -5  11  -2 68.2715 9.12167  -2
  -7 -11   2 68.2715 9.12167   1
  -5  11  -2 60.7222 7.39955  -2
  -7 -11   2 60.7222 7.39955   1
   3  11   2 2.01882 4.47923  -2
   5 -11  -2 2.01882 4.47923   1
  -3  11  -2 4.50151 6.89368  -2
  -5 -11   2 4.50151 6.89368   1
  -3  11  -2 1.32660 5.47936  -2
  -5 -11   2 1.32660 5.47936   1
  -1  11  -2 35.6900 7.85916  -2
  -3 -11   2 35.6900 7.85916   1
  -1  11  -2 34.3076 6.53752  -2
  -3 -11   2 34.3076 6.53752   1
   1  11   2 40.9461 6.35143  -2
   3 -11  -2 40.9461 6.35143   1
  -1  11   2 5.85286 5.58822  -2
   1 -11  -2 5.85286 5.58822   1
   1  11  -2 -0.8086 6.33607  -2
  -1 -11   2 -0.8086 6.33607   1
   1  11  -2 14.2915 6.31566  -2
  -1 -11   2 14.2915 6.31566   1
  -3  11   2 26.7195 6.31544  -2
  -1 -11  -2 26.7195 6.31544   1
   3  11  -2 24.4149 7.24871  -2
   1 -11   2 24.4149 7.24871   1
   3  11  -2 29.9320 6.61301  -2
   1 -11   2 29.9320 6.61301   1
   5  11  -2 7.81256 6.26998  -2
   3 -11   2 7.81256 6.26998   1
  -5  11   2 1.72047 5.83294  -2
  -3 -11  -2 1.72047 5.83294   1
   5  11  -2 4.99910 5.97486  -2
   3 -11   2 4.99910 5.97486   1
   7  11  -2 25.1670 6.98579  -2
   5 -11   2 25.1670 6.98579   1
  -7  11   2 34.9864 7.07113  -2
  -5 -11  -2 34.9864 7.07113   1
   7  11  -2 34.6503 7.56804  -2
   5 -11   2 34.6503 7.56804   1
  -9  11   2 18.5345 6.93579  -2
  -7 -11  -2 18.5345 6.93579   1
   9  11  -2 16.9339 6.57988  -2
   7 -11   2 16.9339 6.57988   1
   9  11  -2 17.5753 6.85974  -2
   7 -11   2 17.5753 6.85974   1
 -11  11   2 104.625 9.56114  -2
  -9 -11  -2 104.625 9.56114   1
  11  11  -2 122.041 9.83955  -2
   9 -11   2 122.041 9.83955   1
  11  11  -2 96.5271 9.27748  -2
   9 -11   2 96.5271 9.27748   1
  13  11  -2 41.9915 7.80192  -2
  11 -11   2 41.9915 7.80192   1
  13  11  -2 43.7875 7.27428  -2
  11 -11   2 43.7875 7.27428   1
 -13  11   2 42.0530 7.69587  -2
 -11 -11  -2 42.0530 7.69587   1
  15  11  -2 54.5714 8.67835  -2
  13 -11   2 54.5714 8.67835   1
  15  11  -2 57.5110 7.77664  -2
  13 -11   2 57.5110 7.77664   1
 -15  11   2 61.7071 8.36246  -2
 -13 -11  -2 61.7071 8.36246   1
  17  11  -2 1.06506 7.36745  -2
  15 -11   2 1.06506 7.36745   1
 -17  11   2 15.5565 7.14056  -2
 -15 -11  -2 15.5565 7.14056   1
  17  11  -2 15.2266 6.33820  -2
  15 -11   2 15.2266 6.33820   1
  19  11  -2 69.7821 9.25437  -2
  17 -11   2 69.7821 9.25437   1
  19  11  -2 50.1509 7.98506  -2
  17 -11   2 50.1509 7.98506   1
 -19  11   2 57.6428 9.07886  -2
 -17 -11  -2 57.6428 9.07886   1
  21  11  -2 37.6938 7.29861  -2
  19 -11   2 37.6938 7.29861   1
  21  11  -2 37.7108 8.72904  -2
  19 -11   2 37.7108 8.72904   1
  23  11  -2 2.28211 8.29540  -2
  21 -11   2 2.28211 8.29540   1
  23  11  -2 -11.450 6.19949  -2
  21 -11   2 -11.450 6.19949   1
 -16  12  -2 161.588 14.1517  -2
 -18 -12   2 161.588 14.1517   1
 -16  12  -2 141.061 10.9406  -2
 -18 -12   2 141.061 10.9406   1
 -14  12  -2 18.6346 8.90884  -2
 -16 -12   2 18.6346 8.90884   1
 -14  12  -2 35.6714 8.22928  -2
 -16 -12   2 35.6714 8.22928   1
 -12  12  -2 149.273 11.3820  -2
 -14 -12   2 149.273 11.3820   1
 -12  12  -2 168.511 13.3516  -2
 -14 -12   2 168.511 13.3516   1
 -10  12  -2 23.0596 7.46648  -2
 -12 -12   2 23.0596 7.46648   1
 -10  12  -2 6.56314 7.11899  -2
 -12 -12   2 6.56314 7.11899   1
  -8  12  -2 40.6001 7.61728  -2
 -10 -12   2 40.6001 7.61728   1
  -8  12  -2 43.8499 9.22422  -2
 -10 -12   2 43.8499 9.22422   1
  -6  12  -2 5.68044 6.56084  -2
  -8 -12   2 5.68044 6.56084   1
  -6  12  -2 -4.1271 7.27298  -2
  -8 -12   2 -4.1271 7.27298   1
  -4  12  -2 7.80767 7.64926  -2
  -6 -12   2 7.80767 7.64926   1
  -4  12  -2 6.53330 6.40104  -2
  -6 -12   2 6.53330 6.40104   1
  -2  12  -2 -2.4699 6.83126  -2
  -4 -12   2 -2.4699 6.83126   1
  -2  12  -2 7.92783 6.14055  -2
  -4 -12   2 7.92783 6.14055   1
   2  12   2 -1.0225 5.64217  -2
   4 -12  -2 -1.0225 5.64217   1
   0  12   2 -4.4269 5.13000  -2
   2 -12  -2 -4.4269 5.13000   1
   0  12  -2 4.75147 6.86154  -2
  -2 -12   2 4.75147 6.86154   1
   0  12  -2 12.2201 6.28350  -2
  -2 -12   2 12.2201 6.28350   1
   2  12  -2 2.88106 6.56628  -2
   0 -12   2 2.88106 6.56628   1
   2  12  -2 -8.7401 6.26743  -2
   0 -12   2 -8.7401 6.26743   1
  -2  12   2 -5.9854 5.34664  -2
   0 -12  -2 -5.9854 5.34664   1
   4  12  -2 -1.1513 6.19057  -2
   2 -12   2 -1.1513 6.19057   1
  -4  12   2 -14.260 5.92658  -2
  -2 -12  -2 -14.260 5.92658   1
   4  12  -2 2.17636 6.72984  -2
   2 -12   2 2.17636 6.72984   1
   6  12  -2 -1.0598 6.58603  -2
   4 -12   2 -1.0598 6.58603   1
   6  12  -2 3.18444 6.08406  -2
   4 -12   2 3.18444 6.08406   1
  -6  12   2 5.99028 5.70962  -2
  -4 -12  -2 5.99028 5.70962   1
  -8  12   2 5.99303 7.01233  -2
  -6 -12  -2 5.99303 7.01233   1
   8  12  -2 2.57927 6.63254  -2
   6 -12   2 2.57927 6.63254   1
   8  12  -2 2.38543 6.21552  -2
   6 -12   2 2.38543 6.21552   1
 -10  12   2 23.4507 7.08140  -2
  -8 -12  -2 23.4507 7.08140   1
  10  12  -2 34.1422 7.48349  -2
   8 -12   2 34.1422 7.48349   1
  10  12  -2 30.4226 7.93612  -2
   8 -12   2 30.4226 7.93612   1
  12  12  -2 -6.7137 6.80826  -2
  10 -12   2 -6.7137 6.80826   1
  12  12  -2 1.53473 6.42278  -2
  10 -12   2 1.53473 6.42278   1
 -12  12   2 19.5076 7.13210  -2
 -10 -12  -2 19.5076 7.13210   1
  14  12  -2 114.679 10.6189  -2
  12 -12   2 114.679 10.6189   1
  14  12  -2 114.381 10.1770  -2
  12 -12   2 114.381 10.1770   1
 -14  12   2 117.200 10.8784  -2
 -12 -12  -2 117.200 10.8784   1
  16  12  -2 23.4966 7.19547  -2
  14 -12   2 23.4966 7.19547   1
  16  12  -2 32.5947 8.58229  -2
  14 -12   2 32.5947 8.58229   1
 -16  12   2 30.4938 8.08598  -2
 -14 -12  -2 30.4938 8.08598   1
  18  12  -2 248.836 14.2206  -2
  16 -12   2 248.836 14.2206   1
 -18  12   2 224.789 14.6600  -2
 -16 -12  -2 224.789 14.6600   1
  18  12  -2 240.115 14.5037  -2
  16 -12   2 240.115 14.5037   1
  -7  13  -2 38.9755 9.58554  -2
  -9 -13   2 38.9755 9.58554   1
  -5  13  -2 4.59680 7.76333  -2
  -7 -13   2 4.59680 7.76333   1
  -3  13  -2 7.55879 7.80904  -2
  -5 -13   2 7.55879 7.80904   1
  -1  13  -2 4.17431 7.10187  -2
  -3 -13   2 4.17431 7.10187   1
   1  13  -2 11.7531 7.98666  -2
  -1 -13   2 11.7531 7.98666   1
   3  13  -2 -10.156 7.05996  -2
   1 -13   2 -10.156 7.05996   1
   5  13  -2 9.15722 7.31198  -2
   3 -13   2 9.15722 7.31198   1
  -7  13   2 12.9881 7.43273  -2
  -5 -13  -2 12.9881 7.43273   1
   7  13  -2 13.1964 7.41444  -2
   5 -13   2 13.1964 7.41444   1
   9  13  -2 22.7242 7.62424  -2
   7 -13   2 22.7242 7.62424   1
  -9  13   2 22.3814 7.38587  -2
  -7 -13  -2 22.3814 7.38587   1
 -40   0   3 -1.5282 8.38425   1
 -38   0   3 -2.6310 7.43342   1
 -36   0   3 1.63932 7.31295   1
 -34   0   3 -3.4796 6.95262   1
 -32   0   3 -0.7245 6.63161   1
 -30   0   3 -2.5166 6.19722   1
 -28   0   3 -0.8749 5.93335   1
 -26   0   3 2.04895 5.59853   1
 -24   0   3 0.42962 5.36836   1
 -22   0   3 2.60669 5.03551   1
 -20   0   3 1.83572 4.48059   1
 -18   0   3 3.95762 4.41198   1
 -16   0   3 -2.5026 4.02247   1
 -14   0   3 -1.6744 3.89419   1
 -14   0   3 3.14897 4.09541   1
  14   0  -3 3.49849 4.06723   1
  12   0  -3 -1.0075 3.12056   1
 -12   0   3 -1.3445 3.90622   1
 -12   0   3 0.78035 4.09416   1
  12   0  -3 1.95131 3.94667   1
 -10   0   3 -1.5708 4.10123   1
 -10   0   3 -1.6180 3.94981   1
  10   0  -3 -1.6212 3.87788   1
 -10   0   3 0.57891 1.67478   1
  10   0  -3 2.18096 3.21445   1
  -8   0   3 0.28002 1.79175   1
   8   0  -3 -3.0887 3.10659   1
  -8   0   3 0.20293 1.50795   1
  -8   0   3 0.40688 1.51333   1
   8   0  -3 0.56768 1.68118   1
   6   0  -3 -0.4481 1.67757   1
  -6   0   3 2.24216 1.93222   1
   6   0  -3 2.36571 3.47024   1
  -6   0   3 0.07122 3.52723   1
   6   0  -3 -1.0843 1.23864   1
  -6   0   3 -0.4946 1.46729   1
   4   0  -3 -0.1695 3.52583   1
  -4   0   3 -1.8618 3.28941   1
   4   0  -3 0.80713 1.46234   1
   4   0  -3 1.08920 1.84236   1
  -4   0   3 -0.2499 1.68665   1
  -4   0   3 0.59087 1.58268   1
   2   0  -3 -0.8422 1.68169   1
   2   0  -3 0.51272 1.43590   1
  -2   0   3 0.25237 1.65100   1
  -2   0   3 1.59674 1.51528   1
  -2   0   3 -0.9549 3.46944   1
   2   0  -3 -0.8413 1.44988   1
   0   0   3 -2.0077 1.32967   1
   0   0  -3 -0.8303 1.49524   1
   0   0   3 -0.5279 1.47823   1
   0   0  -3 0.72181 1.59169   1
   0   0   3 0.14810 1.57573   1
   0   0  -3 -0.9986 1.48115   1
  -2   0  -3 0.33570 1.58501   1
  -2   0  -3 0.93236 1.79459   1
  -2   0  -3 0.83232 3.94420   1
   2   0   3 0.39432 3.28891   1
   2   0   3 0.16880 1.50056   1
   2   0   3 -1.9350 1.40966   1
  -4   0  -3 -0.2455 4.01070   1
  -4   0  -3 0.13230 1.63521   1
   4   0   3 0.59598 3.80708   1
   4   0   3 -0.6380 1.49513   1
   4   0   3 1.15824 2.98053   1
  -4   0  -3 -0.4639 1.48237   1
  -6   0  -3 -0.4711 3.85678   1
   6   0   3 -0.4602 2.90208   1
   6   0   3 -0.7584 1.68571   1
  -6   0  -3 1.93890 1.83704   1
   6   0   3 -0.7382 1.44301   1
  -6   0  -3 1.18428 1.59989   1
  -8   0  -3 1.03668 3.20291   1
   8   0   3 2.37908 4.01467   1
  -8   0  -3 1.79871 3.51877   1
  -8   0  -3 1.86131 3.59344   1
   8   0   3 2.09482 3.32145   1
   8   0   3 -0.1237 3.06204   1
 -10   0  -3 1.93376 3.38288   1
 -10   0  -3 -1.7565 3.39743   1
  10   0   3 1.31459 3.17171   1
  10   0   3 -0.3071 4.02495   1
 -10   0  -3 -2.4199 3.34720   1
 -12   0  -3 -1.0456 3.58287   1
  12   0   3 2.79499 4.01025   1
 -12   0  -3 -0.7961 3.23844   1
  12   0   3 2.36199 3.16760   1
  14   0   3 -0.7114 3.11256   1
 -14   0  -3 -1.7539 3.79064   1
  14   0   3 0.83689 3.81700   1
  16   0   3 2.25703 4.07554   1
 -16   0  -3 2.09100 4.03216   1
  18   0   3 2.78633 4.12805   1
 -18   0  -3 -0.6620 4.03228   1
 -20   0  -3 0.10589 4.31979   1
  20   0   3 -2.3069 4.17334   1
  22   0   3 1.19686 4.74689   1
 -22   0  -3 -1.9819 4.63352   1
 -24   0  -3 -1.9580 5.05780   1
  24   0   3 -1.9606 4.99095   1
 -26   0  -3 -2.4095 5.81094   1
  26   0   3 0.79097 5.41448   1
 -28   0  -3 -2.9657 6.12227   1
  28   0   3 -0.2031 5.38195   1
 -30   0  -3 -3.3473 6.89850   1
  30   0   3 -3.3627 5.53790   1
  32   0   3 -3.9376 6.03740   1
 -32   0  -3 2.31824 7.72363   1
 -34   0  -3 -4.6957 8.22357   1
  34   0   3 7.51131 7.07038   1
  36   0   3 -8.2207 6.68582   1
 -36   0  -3 -0.3709 8.38364   1
 -38   0  -3 -3.9745 8.78591   1
  38   0   3 -2.9768 7.48030   1
 -41  -1   3 154.573 11.1819   1
 -41   1   3 145.844 11.1043   1
 -37   1  -3 15.4166 8.80050  -2
 -39  -1   3 15.4166 8.80050   1
 -37  -1  -3 38.3101 9.04760  -2
 -39   1   3 38.3101 9.04760   1
 -35   1  -3 111.553 10.9225  -2
 -37  -1   3 111.553 10.9225   1
 -35  -1  -3 113.405 10.2391  -2
 -37   1   3 113.405 10.2391   1
 -33   1  -3 70.5735 9.49345  -2
 -35  -1   3 70.5735 9.49345   1
 -33  -1  -3 64.1330 8.80605  -2
 -35   1   3 64.1330 8.80605   1
 -31   1  -3 58.1436 8.57614  -2
 -33  -1   3 58.1436 8.57614   1
 -31  -1  -3 43.1677 7.77233  -2
 -33   1   3 43.1677 7.77233   1
 -29   1  -3 84.8490 8.89782  -2
 -31  -1   3 84.8490 8.89782   1
 -29  -1  -3 73.2318 7.96852  -2
 -31   1   3 73.2318 7.96852   1
 -27   1  -3 116.638 9.31961  -2
 -29  -1   3 116.638 9.31961   1
 -27  -1  -3 116.465 8.62903  -2
 -29   1   3 116.465 8.62903   1
 -25   1  -3 8.29145 6.42977  -2
 -27  -1   3 8.29145 6.42977   1
 -25  -1  -3 12.5166 5.77050  -2
 -27   1   3 12.5166 5.77050   1
 -23   1  -3 74.7047 7.36526  -2
 -25  -1   3 74.7047 7.36526   1
 -23  -1  -3 79.0207 6.90866  -2
 -25   1   3 79.0207 6.90866   1
 -21   1  -3 67.7912 6.82503  -2
 -23  -1   3 67.7912 6.82503   1
 -21  -1  -3 57.4119 5.90415  -2
 -23   1   3 57.4119 5.90415   1
 -19   1  -3 7.47893 5.14298  -2
 -21  -1   3 7.47893 5.14298   1
 -19  -1  -3 9.66322 4.46557  -2
 -21   1   3 9.66322 4.46557   1
 -17   1  -3 102.168 7.00333  -2
 -19  -1   3 102.168 7.00333   1
 -17  -1  -3 98.7344 6.16470  -2
 -19   1   3 98.7344 6.16470   1
 -15   1  -3 574.852 18.1442  -2
 -17  -1   3 574.852 18.1442   1
 -15  -1  -3 563.990 17.3612  -2
 -17   1   3 563.990 17.3612   1
 -13   1  -3 181.975 8.76662  -2
 -15  -1   3 181.975 8.76662   1
 -13  -1  -3 182.763 7.82451  -2
 -15   1   3 182.763 7.82451   1
 -13  -1  -3 179.988 7.65675  -2
 -15   1   3 179.988 7.65675   1
 -11   1  -3 221.841 9.05379  -2
 -13  -1   3 221.841 9.05379   1
  11   1   3 224.073 8.49725  -2
  13  -1  -3 224.073 8.49725   1
 -11   1  -3 232.214 9.14398  -2
 -13  -1   3 232.214 9.14398   1
  11   1   3 220.106 8.41875  -2
  13  -1  -3 220.106 8.41875   1
 -11  -1  -3 209.894 8.50261  -2
 -13   1   3 209.894 8.50261   1
  11  -1   3 219.296 8.65903  -2
  13   1  -3 219.296 8.65903   1
 -11  -1  -3 220.449 8.24663  -2
 -13   1   3 220.449 8.24663   1
   9   1   3 226.611 8.44059  -2
  11  -1  -3 226.611 8.44059   1
  -9   1  -3 217.529 8.86584  -2
 -11  -1   3 217.529 8.86584   1
   9   1   3 225.631 8.22088  -2
  11  -1  -3 225.631 8.22088   1
  -9   1  -3 228.746 9.12703  -2
 -11  -1   3 228.746 9.12703   1
  -9  -1  -3 225.980 8.01242  -2
 -11   1   3 225.980 8.01242   1
   9  -1   3 224.210 8.75320  -2
  11   1  -3 224.210 8.75320   1
  -9  -1  -3 231.957 8.64294  -2
 -11   1   3 231.957 8.64294   1
   9  -1   3 219.285 8.97612  -2
  11   1  -3 219.285 8.97612   1
  -7   1  -3 104.800 6.21338  -2
  -9  -1   3 104.800 6.21338   1
  -7   1  -3 95.4231 6.02242  -2
  -9  -1   3 95.4231 6.02242   1
   7   1   3 111.084 5.14690  -2
   9  -1  -3 111.084 5.14690   1
   7   1   3 112.834 5.70028  -2
   9  -1  -3 112.834 5.70028   1
  -7  -1  -3 106.257 5.03617  -2
  -9   1   3 106.257 5.03617   1
   7  -1   3 98.8604 5.82067  -2
   9   1  -3 98.8604 5.82067   1
  -7  -1  -3 118.746 5.91232  -2
  -9   1   3 118.746 5.91232   1
   5   1   3 134.127 5.73912  -2
   7  -1  -3 134.127 5.73912   1
  -5  -1  -3 139.282 5.50183  -2
  -7   1   3 139.282 5.50183   1
  -5  -1  -3 148.916 6.34873  -2
  -7   1   3 148.916 6.34873   1
   5  -1   3 150.483 7.06324  -2
   7   1  -3 150.483 7.06324   1
  -5  -1   3 47.6079 3.93752   1
  -5  -1   3 40.2209 3.66394   1
   5  -1  -3 38.0272 2.74805   1
  -5  -1   3 41.0224 3.70312   1
   5  -1  -3 36.5379 2.14906   1
   5  -1  -3 35.5010 3.18318   1
  -3  -1  -3 121.430 4.80363  -2
  -5   1   3 121.430 4.80363   1
  -1   1  -3 20.0667 4.55983  -2
  -3  -1   3 20.0667 4.55983   1
  -1  -1  -3 25.9166 2.57064  -2
  -3   1   3 25.9166 2.57064   1
   1   1  -3 756.007 21.7542  -2
  -1  -1   3 756.007 21.7542   1
   1  -1  -3 777.611 20.3195  -2
  -1   1   3 777.611 20.3195   1
  -3   1   3 34.5739 3.84796  -2
  -1  -1  -3 34.5739 3.84796   1
  -3  -1   3 30.2346 4.78786  -2
  -1   1  -3 30.2346 4.78786   1
   3  -1  -3 27.2004 2.56443  -2
   1   1   3 27.2004 2.56443   1
   3  -1  -3 30.9234 2.76192  -2
   1   1   3 30.9234 2.76192   1
   5   1  -3 192.239 8.19973  -2
   3  -1   3 192.239 8.19973   1
  -5   1   3 176.686 6.86823  -2
  -3  -1  -3 176.686 6.86823   1
  -5   1   3 187.710 7.25060  -2
  -3  -1  -3 187.710 7.25060   1
   5  -1  -3 190.538 6.49469  -2
   3   1   3 190.538 6.49469   1
   5  -1  -3 179.883 5.92373  -2
   3   1   3 179.883 5.92373   1
  -5  -1   3 209.012 8.18746  -2
  -3   1  -3 209.012 8.18746   1
   7   1  -3 269.273 9.42761  -2
   5  -1   3 269.273 9.42761   1
   7   1  -3 239.206 9.58719  -2
   5  -1   3 239.206 9.58719   1
  -7   1   3 262.687 9.09166  -2
  -5  -1  -3 262.687 9.09166   1
  -7   1   3 257.822 8.69199  -2
  -5  -1  -3 257.822 8.69199   1
   7  -1  -3 255.238 7.83308  -2
   5   1   3 255.238 7.83308   1
  -9   1   3 201.918 7.58520  -2
  -7  -1  -3 201.918 7.58520   1
  -9   1   3 195.915 7.68385  -2
  -7  -1  -3 195.915 7.68385   1
   9   1  -3 234.309 9.04762  -2
   7  -1   3 234.309 9.04762   1
   9   1  -3 191.442 8.01287  -2
   7  -1   3 191.442 8.01287   1
   9  -1  -3 221.548 7.78003  -2
   7   1   3 221.548 7.78003   1
   9  -1  -3 218.140 7.08722  -2
   7   1   3 218.140 7.08722   1
  -9  -1   3 221.067 8.39512  -2
  -7   1  -3 221.067 8.39512   1
  11   1  -3 165.733 7.19706  -2
   9  -1   3 165.733 7.19706   1
  11   1  -3 158.169 7.60903  -2
   9  -1   3 158.169 7.60903   1
 -11   1   3 156.933 6.71352  -2
  -9  -1  -3 156.933 6.71352   1
 -11   1   3 184.646 7.01116  -2
  -9  -1  -3 184.646 7.01116   1
 -11   1   3 151.522 6.69271  -2
  -9  -1  -3 151.522 6.69271   1
 -11  -1   3 173.887 8.07370  -2
  -9   1  -3 173.887 8.07370   1
 -11  -1   3 166.406 7.57637  -2
  -9   1  -3 166.406 7.57637   1
  11  -1  -3 153.780 6.91080  -2
   9   1   3 153.780 6.91080   1
  11  -1  -3 165.801 6.10473  -2
   9   1   3 165.801 6.10473   1
  13   1  -3 116.752 6.82229  -2
  11  -1   3 116.752 6.82229   1
 -13   1   3 117.261 6.04801  -2
 -11  -1  -3 117.261 6.04801   1
 -13   1   3 131.284 5.97227  -2
 -11  -1  -3 131.284 5.97227   1
  13   1  -3 115.387 6.22411  -2
  11  -1   3 115.387 6.22411   1
  13   1  -3 119.372 6.13491  -2
  11  -1   3 119.372 6.13491   1
 -13   1   3 117.336 5.97142  -2
 -11  -1  -3 117.336 5.97142   1
 -13  -1   3 133.483 6.86369  -2
 -11   1  -3 133.483 6.86369   1
  13  -1  -3 124.166 6.14418  -2
  11   1   3 124.166 6.14418   1
 -13  -1   3 121.746 7.10751  -2
 -11   1  -3 121.746 7.10751   1
  13  -1  -3 131.047 5.44717  -2
  11   1   3 131.047 5.44717   1
  15   1  -3 85.1353 5.62526  -2
  13  -1   3 85.1353 5.62526   1
 -15   1   3 89.0980 5.46350  -2
 -13  -1  -3 89.0980 5.46350   1
  15   1  -3 91.0155 6.14539  -2
  13  -1   3 91.0155 6.14539   1
 -15   1   3 99.3260 5.53443  -2
 -13  -1  -3 99.3260 5.53443   1
 -15  -1   3 87.1624 6.22600  -2
 -13   1  -3 87.1624 6.22600   1
  15  -1  -3 87.2059 5.58346  -2
  13   1   3 87.2059 5.58346   1
  15  -1  -3 100.326 4.99116  -2
  13   1   3 100.326 4.99116   1
 -17   1   3 260.815 10.1416  -2
 -15  -1  -3 260.815 10.1416   1
  17   1  -3 289.053 10.8628  -2
  15  -1   3 289.053 10.8628   1
  17  -1  -3 291.543 10.4637  -2
  15   1   3 291.543 10.4637   1
 -17  -1   3 267.878 10.8754  -2
 -15   1  -3 267.878 10.8754   1
  17  -1  -3 279.797 9.61190  -2
  15   1   3 279.797 9.61190   1
  19   1  -3 48.3973 5.49030  -2
  17  -1   3 48.3973 5.49030   1
 -19   1   3 50.0690 4.95308  -2
 -17  -1  -3 50.0690 4.95308   1
  19  -1  -3 60.3102 5.35344  -2
  17   1   3 60.3102 5.35344   1
  19  -1  -3 48.3778 4.22940  -2
  17   1   3 48.3778 4.22940   1
 -19  -1   3 48.0257 5.45157  -2
 -17   1  -3 48.0257 5.45157   1
  21   1  -3 8.33268 4.70449  -2
  19  -1   3 8.33268 4.70449   1
 -21   1   3 11.0499 4.43616  -2
 -19  -1  -3 11.0499 4.43616   1
  21  -1  -3 9.92804 4.24816  -2
  19   1   3 9.92804 4.24816   1
 -21  -1   3 12.2105 4.66624  -2
 -19   1  -3 12.2105 4.66624   1
  23   1  -3 57.6055 5.96982  -2
  21  -1   3 57.6055 5.96982   1
 -23   1   3 51.6835 5.90056  -2
 -21  -1  -3 51.6835 5.90056   1
 -23  -1   3 53.9884 6.27651  -2
 -21   1  -3 53.9884 6.27651   1
  23  -1  -3 53.3708 5.63544  -2
  21   1   3 53.3708 5.63544   1
  25   1  -3 54.3293 6.26930  -2
  23  -1   3 54.3293 6.26930   1
 -25   1   3 58.2209 6.60872  -2
 -23  -1  -3 58.2209 6.60872   1
 -25  -1   3 61.9615 6.74102  -2
 -23   1  -3 61.9615 6.74102   1
  25  -1  -3 68.6896 6.40694  -2
  23   1   3 68.6896 6.40694   1
  27   1  -3 15.3616 5.60343  -2
  25  -1   3 15.3616 5.60343   1
 -27   1   3 4.70927 5.76310  -2
 -25  -1  -3 4.70927 5.76310   1
  27  -1  -3 5.74960 5.37819  -2
  25   1   3 5.74960 5.37819   1
 -27  -1   3 -0.6076 5.44163  -2
 -25   1  -3 -0.6076 5.44163   1
  29   1  -3 71.6871 7.31691  -2
  27  -1   3 71.6871 7.31691   1
 -29   1   3 67.8680 7.70910  -2
 -27  -1  -3 67.8680 7.70910   1
 -29  -1   3 61.3336 7.57292  -2
 -27   1  -3 61.3336 7.57292   1
  29  -1  -3 56.3801 6.90492  -2
  27   1   3 56.3801 6.90492   1
  31   1  -3 50.8670 7.10642  -2
  29  -1   3 50.8670 7.10642   1
 -31   1   3 56.0058 7.81337  -2
 -29  -1  -3 56.0058 7.81337   1
  31  -1  -3 56.6446 7.19826  -2
  29   1   3 56.6446 7.19826   1
 -31  -1   3 48.9086 7.88416  -2
 -29   1  -3 48.9086 7.88416   1
  33   1  -3 91.7046 8.42267  -2
  31  -1   3 91.7046 8.42267   1
 -33   1   3 72.3866 8.92967  -2
 -31  -1  -3 72.3866 8.92967   1
 -33  -1   3 77.8831 9.24507  -2
 -31   1  -3 77.8831 9.24507   1
  33  -1  -3 76.0322 7.96004  -2
  31   1   3 76.0322 7.96004   1
 -35   1   3 145.114 11.3373  -2
 -33  -1  -3 145.114 11.3373   1
  35   1  -3 148.300 10.3657  -2
  33  -1   3 148.300 10.3657   1
 -35  -1   3 132.100 11.2395  -2
 -33   1  -3 132.100 11.2395   1
  35  -1  -3 133.771 9.92452  -2
  33   1   3 133.771 9.92452   1
 -37   1   3 200.511 13.5180  -2
 -35  -1  -3 200.511 13.5180   1
  37   1  -3 190.331 12.0261  -2
  35  -1   3 190.331 12.0261   1
  37  -1  -3 221.493 12.1388  -2
  35   1   3 221.493 12.1388   1
 -37  -1   3 210.107 13.7347  -2
 -35   1  -3 210.107 13.7347   1
  39   1  -3 43.2971 8.75615  -2
  37  -1   3 43.2971 8.75615   1
 -39   1   3 31.0400 9.60478  -2
 -37  -1  -3 31.0400 9.60478   1
 -39  -1   3 46.5636 9.95035  -2
 -37   1  -3 46.5636 9.95035   1
  39  -1  -3 61.7498 8.84836  -2
  37   1   3 61.7498 8.84836   1
 -38   2  -3 -6.9314 8.85314  -2
 -40  -2   3 -6.9314 8.85314   1
 -38  -2  -3 4.29127 7.87008  -2
 -40   2   3 4.29127 7.87008   1
 -36   2  -3 23.2328 8.88962  -2
 -38  -2   3 23.2328 8.88962   1
 -36  -2  -3 20.1647 7.93005  -2
 -38   2   3 20.1647 7.93005   1
 -34   2  -3 15.4393 8.23471  -2
 -36  -2   3 15.4393 8.23471   1
 -34  -2  -3 -2.5326 6.91734  -2
 -36   2   3 -2.5326 6.91734   1
 -32   2  -3 12.4828 7.79653  -2
 -34  -2   3 12.4828 7.79653   1
 -32  -2  -3 6.96635 6.90454  -2
 -34   2   3 6.96635 6.90454   1
 -30   2  -3 99.3739 9.63770  -2
 -32  -2   3 99.3739 9.63770   1
 -30  -2  -3 97.4153 8.79183  -2
 -32   2   3 97.4153 8.79183   1
 -28   2  -3 174.772 10.9312  -2
 -30  -2   3 174.772 10.9312   1
 -28  -2  -3 178.497 10.3563  -2
 -30   2   3 178.497 10.3563   1
 -26   2  -3 170.152 10.5644  -2
 -28  -2   3 170.152 10.5644   1
 -26  -2  -3 174.525 9.88642  -2
 -28   2   3 174.525 9.88642   1
 -24   2  -3 24.5500 6.82762  -2
 -26  -2   3 24.5500 6.82762   1
 -24  -2  -3 24.0985 6.03110  -2
 -26   2   3 24.0985 6.03110   1
 -22   2  -3 529.474 18.0938  -2
 -24  -2   3 529.474 18.0938   1
 -22  -2  -3 498.772 17.0891  -2
 -24   2   3 498.772 17.0891   1
 -20   2  -3 50.1005 6.60752  -2
 -22  -2   3 50.1005 6.60752   1
 -20  -2  -3 32.8876 5.01306  -2
 -22   2   3 32.8876 5.01306   1
 -18   2  -3 75.3529 6.90987  -2
 -20  -2   3 75.3529 6.90987   1
 -18  -2  -3 74.5517 5.42919  -2
 -20   2   3 74.5517 5.42919   1
 -16   2  -3 860.100 25.5436  -2
 -18  -2   3 860.100 25.5436   1
 -16  -2  -3 850.208 24.3655  -2
 -18   2   3 850.208 24.3655   1
 -16  -2  -3 849.136 24.1008  -2
 -18   2   3 849.136 24.1008   1
 -14   2  -3 2.33434 4.30394  -2
 -16  -2   3 2.33434 4.30394   1
 -14  -2  -3 5.22970 3.18890  -2
 -16   2   3 5.22970 3.18890   1
 -14  -2  -3 3.34622 3.68375  -2
 -16   2   3 3.34622 3.68375   1
 -12   2  -3 589.764 18.5165  -2
 -14  -2   3 589.764 18.5165   1
 -12  -2  -3 611.105 17.5303  -2
 -14   2   3 611.105 17.5303   1
 -12  -2  -3 577.238 16.9225  -2
 -14   2   3 577.238 16.9225   1
  10   2   3 750.496 21.5555  -2
  12  -2  -3 750.496 21.5555   1
  10   2   3 789.299 21.7745  -2
  12  -2  -3 789.299 21.7745   1
 -10   2  -3 773.992 22.8615  -2
 -12  -2   3 773.992 22.8615   1
  10  -2   3 787.441 22.2830  -2
  12   2  -3 787.441 22.2830   1
 -10  -2  -3 816.393 21.8033  -2
 -12   2   3 816.393 21.8033   1
 -10  -2  -3 732.659 20.9913  -2
 -12   2   3 732.659 20.9913   1
  -8   2  -3 225.710 9.34804  -2
 -10  -2   3 225.710 9.34804   1
   8   2   3 234.796 8.39137  -2
  10  -2  -3 234.796 8.39137   1
  -8   2  -3 242.301 9.50424  -2
 -10  -2   3 242.301 9.50424   1
   8   2   3 225.726 7.88308  -2
  10  -2  -3 225.726 7.88308   1
  -8  -2  -3 214.513 7.16906  -2
 -10   2   3 214.513 7.16906   1
   8  -2   3 226.997 9.37599  -2
  10   2  -3 226.997 9.37599   1
   8  -2   3 229.620 8.87943  -2
  10   2  -3 229.620 8.87943   1
  -6   2  -3 38.1718 4.90501  -2
  -8  -2   3 38.1718 4.90501   1
  -6   2  -3 35.3360 5.26924  -2
  -8  -2   3 35.3360 5.26924   1
   6   2   3 37.8543 3.85344  -2
   8  -2  -3 37.8543 3.85344   1
   6   2   3 30.2268 3.13486  -2
   8  -2  -3 30.2268 3.13486   1
  -6  -2  -3 31.1680 2.64031  -2
  -8   2   3 31.1680 2.64031   1
  -6  -2  -3 33.2152 3.14167  -2
  -8   2   3 33.2152 3.14167   1
   6  -2   3 41.3517 4.67984  -2
   8   2  -3 41.3517 4.67984   1
  -4   2  -3 680.755 20.4102  -2
  -6  -2   3 680.755 20.4102   1
   4  -2   3 669.937 19.9262  -2
   6   2  -3 669.937 19.9262   1
   4  -2   3 703.580 20.3473  -2
   6   2  -3 703.580 20.3473   1
   2   2   3 1076.67 28.0182  -2
   4  -2  -3 1076.67 28.0182   1
   4   2  -3 822.840 24.2762   1
   4   2  -3 885.206 24.4454   1
   4   2  -3 856.878 24.4896   1
   0   2  -3 1143.55 31.9106  -2
  -2  -2   3 1143.55 31.9106   1
   0   2  -3 1160.06 32.0388  -2
  -2  -2   3 1160.06 32.0388   1
   0   2   3 1166.47 29.9946  -2
   2  -2  -3 1166.47 29.9946   1
   0  -2   3 1150.41 31.9429  -2
   2   2  -3 1150.41 31.9429   1
   0  -2   3 1180.63 31.9640  -2
   2   2  -3 1180.63 31.9640   1
   2   2  -3 659.742 19.6232  -2
   0  -2   3 659.742 19.6232   1
  -2   2   3 662.432 17.6028  -2
   0  -2  -3 662.432 17.6028   1
  -2  -2   3 647.610 19.4839  -2
   0   2  -3 647.610 19.4839   1
   4   2  -3 810.329 23.3511  -2
   2  -2   3 810.329 23.3511   1
  -4  -2   3 796.254 22.9197  -2
  -2   2  -3 796.254 22.9197   1
  -6   2   3 781.616 20.7214  -2
  -4  -2  -3 781.616 20.7214   1
   6   2  -3 775.066 22.6503  -2
   4  -2   3 775.066 22.6503   1
  -6   2   3 777.174 20.7609  -2
  -4  -2  -3 777.174 20.7609   1
  -4   2  -3 614.093 17.5103   1
  -4   2  -3 572.764 17.8679   1
  -4   2  -3 592.520 17.9908   1
  -8   2   3 41.0440 3.99203  -2
  -6  -2  -3 41.0440 3.99203   1
   8   2  -3 44.3148 5.15943  -2
   6  -2   3 44.3148 5.15943   1
  -8   2   3 39.0080 3.47682  -2
  -6  -2  -3 39.0080 3.47682   1
  -8   2   3 41.1015 3.31529  -2
  -6  -2  -3 41.1015 3.31529   1
  -8  -2   3 48.2998 4.68809  -2
  -6   2  -3 48.2998 4.68809   1
  10   2  -3 124.646 6.63165  -2
   8  -2   3 124.646 6.63165   1
  10   2  -3 105.789 6.65943  -2
   8  -2   3 105.789 6.65943   1
 -10   2   3 117.616 5.37791  -2
  -8  -2  -3 117.616 5.37791   1
 -10   2   3 118.694 5.14448  -2
  -8  -2  -3 118.694 5.14448   1
 -10   2   3 117.086 5.46945  -2
  -8  -2  -3 117.086 5.46945   1
 -10  -2   3 133.673 6.40281  -2
  -8   2  -3 133.673 6.40281   1
 -10  -2   3 128.823 6.93274  -2
  -8   2  -3 128.823 6.93274   1
  10  -2  -3 115.585 4.31209  -2
   8   2   3 115.585 4.31209   1
 -10  -2   3 119.420 7.23575  -2
  -8   2  -3 119.420 7.23575   1
  10  -2  -3 124.612 4.12702  -2
   8   2   3 124.612 4.12702   1
  12   2  -3 361.125 13.1592  -2
  10  -2   3 361.125 13.1592   1
 -12   2   3 369.837 11.6674  -2
 -10  -2  -3 369.837 11.6674   1
 -12   2   3 367.576 11.8876  -2
 -10  -2  -3 367.576 11.8876   1
 -12   2   3 385.301 11.7969  -2
 -10  -2  -3 385.301 11.7969   1
  12  -2  -3 412.829 11.5202  -2
  10   2   3 412.829 11.5202   1
  12  -2  -3 400.459 10.9336  -2
  10   2   3 400.459 10.9336   1
 -12  -2   3 375.769 13.3747  -2
 -10   2  -3 375.769 13.3747   1
 -12  -2   3 365.660 13.2695  -2
 -10   2  -3 365.660 13.2695   1
 -14   2   3 336.496 10.3459  -2
 -12  -2  -3 336.496 10.3459   1
 -14   2   3 293.006 10.1778  -2
 -12  -2  -3 293.006 10.1778   1
  14   2  -3 299.768 11.4516  -2
  12  -2   3 299.768 11.4516   1
  14   2  -3 301.612 11.5614  -2
  12  -2   3 301.612 11.5614   1
  14  -2  -3 316.636 9.46864  -2
  12   2   3 316.636 9.46864   1
  14  -2  -3 326.976 10.2219  -2
  12   2   3 326.976 10.2219   1
 -14  -2   3 273.578 11.4136  -2
 -12   2  -3 273.578 11.4136   1
 -16   2   3 8.13359 3.34840  -2
 -14  -2  -3 8.13359 3.34840   1
  16   2  -3 16.0052 4.48293  -2
  14  -2   3 16.0052 4.48293   1
  16   2  -3 19.0876 4.01311  -2
  14  -2   3 19.0876 4.01311   1
  16  -2  -3 9.90466 2.60676  -2
  14   2   3 9.90466 2.60676   1
  16  -2  -3 13.5903 3.74898  -2
  14   2   3 13.5903 3.74898   1
 -16  -2   3 14.9671 5.26279  -2
 -14   2  -3 14.9671 5.26279   1
  18   2  -3 445.428 15.2226  -2
  16  -2   3 445.428 15.2226   1
 -18   2   3 410.489 14.0717  -2
 -16  -2  -3 410.489 14.0717   1
  18   2  -3 453.294 15.0421  -2
  16  -2   3 453.294 15.0421   1
 -18  -2   3 418.856 15.4807  -2
 -16   2  -3 418.856 15.4807   1
  18  -2  -3 450.930 13.3874  -2
  16   2   3 450.930 13.3874   1
  18  -2  -3 453.345 13.9897  -2
  16   2   3 453.345 13.9897   1
 -20   2   3 33.9866 4.61786  -2
 -18  -2  -3 33.9866 4.61786   1
  20   2  -3 38.5992 5.55609  -2
  18  -2   3 38.5992 5.55609   1
  20  -2  -3 47.3740 4.97261  -2
  18   2   3 47.3740 4.97261   1
  20  -2  -3 45.5832 3.97128  -2
  18   2   3 45.5832 3.97128   1
 -20  -2   3 34.9733 6.09522  -2
 -18   2  -3 34.9733 6.09522   1
  22   2  -3 19.1256 5.06596  -2
  20  -2   3 19.1256 5.06596   1
 -22   2   3 23.4279 4.74896  -2
 -20  -2  -3 23.4279 4.74896   1
  22  -2  -3 26.5233 3.77734  -2
  20   2   3 26.5233 3.77734   1
  22  -2  -3 27.2906 4.91182  -2
  20   2   3 27.2906 4.91182   1
 -22  -2   3 29.3452 5.82378  -2
 -20   2  -3 29.3452 5.82378   1
 -24   2   3 264.231 11.2788  -2
 -22  -2  -3 264.231 11.2788   1
  24   2  -3 256.951 11.4266  -2
  22  -2   3 256.951 11.4266   1
 -24  -2   3 251.225 11.9705  -2
 -22   2  -3 251.225 11.9705   1
  24  -2  -3 273.083 10.7947  -2
  22   2   3 273.083 10.7947   1
 -26   2   3 58.3334 6.85325  -2
 -24  -2  -3 58.3334 6.85325   1
  26   2  -3 49.2790 6.54077  -2
  24  -2   3 49.2790 6.54077   1
 -26  -2   3 55.8852 7.13696  -2
 -24   2  -3 55.8852 7.13696   1
  26  -2  -3 71.0615 6.51422  -2
  24   2   3 71.0615 6.51422   1
  28   2  -3 114.313 8.46038  -2
  26  -2   3 114.313 8.46038   1
 -28   2   3 98.5968 8.24860  -2
 -26  -2  -3 98.5968 8.24860   1
 -28  -2   3 116.583 9.01420  -2
 -26   2  -3 116.583 9.01420   1
  28  -2  -3 120.152 7.91071  -2
  26   2   3 120.152 7.91071   1
 -30   2   3 85.3436 8.27681  -2
 -28  -2  -3 85.3436 8.27681   1
  30   2  -3 91.7401 8.06999  -2
  28  -2   3 91.7401 8.06999   1
  30  -2  -3 82.5103 7.51156  -2
  28   2   3 82.5103 7.51156   1
 -30  -2   3 81.2420 8.48206  -2
 -28   2  -3 81.2420 8.48206   1
 -32   2   3 152.310 10.7459  -2
 -30  -2  -3 152.310 10.7459   1
  32   2  -3 137.937 9.67724  -2
  30  -2   3 137.937 9.67724   1
 -32  -2   3 122.939 10.5261  -2
 -30   2  -3 122.939 10.5261   1
  32  -2  -3 148.366 9.39564  -2
  30   2   3 148.366 9.39564   1
  34   2  -3 15.4165 6.95309  -2
  32  -2   3 15.4165 6.95309   1
 -34   2   3 22.0179 8.01520  -2
 -32  -2  -3 22.0179 8.01520   1
  34  -2  -3 32.2296 7.16631  -2
  32   2   3 32.2296 7.16631   1
 -34  -2   3 28.1734 7.90208  -2
 -32   2  -3 28.1734 7.90208   1
 -36   2   3 5.86371 8.02838  -2
 -34  -2  -3 5.86371 8.02838   1
  36   2  -3 -1.9647 6.84570  -2
  34  -2   3 -1.9647 6.84570   1
 -36  -2   3 1.10854 7.60414  -2
 -34   2  -3 1.10854 7.60414   1
  36  -2  -3 -10.875 6.56538  -2
  34   2   3 -10.875 6.56538   1
  38   2  -3 36.1864 8.30577  -2
  36  -2   3 36.1864 8.30577   1
 -38   2   3 45.3189 9.69690  -2
 -36  -2  -3 45.3189 9.69690   1
 -38  -2   3 48.1838 9.44046  -2
 -36   2  -3 48.1838 9.44046   1
  38  -2  -3 53.2428 8.46254  -2
  36   2   3 53.2428 8.46254   1
 -40   2   3 15.8955 9.39133  -2
 -38  -2  -3 15.8955 9.39133   1
  40   2  -3 6.02559 8.18415  -2
  38  -2   3 6.02559 8.18415   1
 -40  -2   3 19.1118 9.29156  -2
 -38   2  -3 19.1118 9.29156   1
  40  -2  -3 0.96339 7.84500  -2
  38   2   3 0.96339 7.84500   1
 -37   3  -3 1.16739 8.55952  -2
 -39  -3   3 1.16739 8.55952   1
 -37  -3  -3 13.1972 8.14828  -2
 -39   3   3 13.1972 8.14828   1
 -35   3  -3 22.5152 8.62922  -2
 -37  -3   3 22.5152 8.62922   1
 -35  -3  -3 0.12690 7.32862  -2
 -37   3   3 0.12690 7.32862   1
 -33   3  -3 7.12408 8.08437  -2
 -35  -3   3 7.12408 8.08437   1
 -33  -3  -3 5.06317 7.12529  -2
 -35   3   3 5.06317 7.12529   1
 -31   3  -3 10.8852 7.74487  -2
 -33  -3   3 10.8852 7.74487   1
 -31  -3  -3 -1.2549 6.49242  -2
 -33   3   3 -1.2549 6.49242   1
 -29   3  -3 63.3838 8.97490  -2
 -31  -3   3 63.3838 8.97490   1
 -29  -3  -3 88.3778 8.17273  -2
 -31   3   3 88.3778 8.17273   1
 -27   3  -3 162.222 10.8483  -2
 -29  -3   3 162.222 10.8483   1
 -27  -3  -3 157.735 9.61098  -2
 -29   3   3 157.735 9.61098   1
 -25   3  -3 275.584 13.2050  -2
 -27  -3   3 275.584 13.2050   1
 -25  -3  -3 277.657 11.9849  -2
 -27   3   3 277.657 11.9849   1
 -23   3  -3 182.688 10.6972  -2
 -25  -3   3 182.688 10.6972   1
 -23  -3  -3 178.427 9.05431  -2
 -25   3   3 178.427 9.05431   1
 -21   3  -3 167.887 9.90934  -2
 -23  -3   3 167.887 9.90934   1
 -21  -3  -3 166.061 7.64805  -2
 -23   3   3 166.061 7.64805   1
 -21  -3  -3 159.644 8.21662  -2
 -23   3   3 159.644 8.21662   1
 -19   3  -3 34.4790 5.86217  -2
 -21  -3   3 34.4790 5.86217   1
 -19  -3  -3 32.6876 4.00027  -2
 -21   3   3 32.6876 4.00027   1
 -19  -3  -3 35.6332 4.93098  -2
 -21   3   3 35.6332 4.93098   1
 -17   3  -3 19.1457 5.26059  -2
 -19  -3   3 19.1457 5.26059   1
 -17  -3  -3 11.8942 3.94974  -2
 -19   3   3 11.8942 3.94974   1
 -17  -3  -3 12.7743 3.17801  -2
 -19   3   3 12.7743 3.17801   1
 -17  -3  -3 18.8160 4.08471  -2
 -19   3   3 18.8160 4.08471   1
 -15   3  -3 491.591 16.6018  -2
 -17  -3   3 491.591 16.6018   1
 -15  -3  -3 472.864 14.1573  -2
 -17   3   3 472.864 14.1573   1
 -15  -3  -3 498.590 14.8779  -2
 -17   3   3 498.590 14.8779   1
 -15  -3  -3 481.501 14.6794  -2
 -17   3   3 481.501 14.6794   1
 -13   3  -3 60.2746 6.05192  -2
 -15  -3   3 60.2746 6.05192   1
 -13  -3  -3 58.0397 4.43540  -2
 -15   3   3 58.0397 4.43540   1
 -13  -3  -3 55.7533 4.28038  -2
 -15   3   3 55.7533 4.28038   1
 -13  -3  -3 56.9854 3.63057  -2
 -15   3   3 56.9854 3.63057   1
  11   3   3 118.260 5.68065  -2
  13  -3  -3 118.260 5.68065   1
 -11   3  -3 109.129 7.32718  -2
 -13  -3   3 109.129 7.32718   1
  11   3   3 132.481 5.89552  -2
  13  -3  -3 132.481 5.89552   1
 -11  -3  -3 114.382 5.21564  -2
 -13   3   3 114.382 5.21564   1
 -11  -3  -3 121.692 4.79322  -2
 -13   3   3 121.692 4.79322   1
 -11  -3  -3 128.430 5.58749  -2
 -13   3   3 128.430 5.58749   1
   9   3   3 303.369 9.91777  -2
  11  -3  -3 303.369 9.91777   1
  -9   3  -3 320.364 12.3222  -2
 -11  -3   3 320.364 12.3222   1
   9   3   3 295.890 9.81636  -2
  11  -3  -3 295.890 9.81636   1
  -9   3  -3 319.371 12.0731  -2
 -11  -3   3 319.371 12.0731   1
  -9  -3  -3 310.696 9.01643  -2
 -11   3   3 310.696 9.01643   1
  -9  -3  -3 287.448 9.03364  -2
 -11   3   3 287.448 9.03364   1
   9  -3   3 315.737 10.7672  -2
  11   3  -3 315.737 10.7672   1
  -9  -3  -3 314.214 8.85771  -2
 -11   3   3 314.214 8.85771   1
  -7   3  -3 57.7182 6.25651  -2
  -9  -3   3 57.7182 6.25651   1
   7   3   3 60.7699 4.14280  -2
   9  -3  -3 60.7699 4.14280   1
   7   3   3 50.4562 3.49649  -2
   9  -3  -3 50.4562 3.49649   1
   7  -3   3 49.9408 4.82411  -2
   9   3  -3 49.9408 4.82411   1
   7  -3   3 59.9953 5.45986  -2
   9   3  -3 59.9953 5.45986   1
   5   3   3 110.153 4.42079  -2
   7  -3  -3 110.153 4.42079   1
  -5   3  -3 119.181 6.96078  -2
  -7  -3   3 119.181 6.96078   1
  -5   3  -3 114.494 7.12558  -2
  -7  -3   3 114.494 7.12558   1
   5  -3   3 106.975 6.32507  -2
   7   3  -3 106.975 6.32507   1
   3   3   3 178.498 5.72551  -2
   5  -3  -3 178.498 5.72551   1
  -3   3  -3 186.242 8.74896  -2
  -5  -3   3 186.242 8.74896   1
   3  -3   3 184.821 8.43451  -2
   5   3  -3 184.821 8.43451   1
   3  -3   3 186.756 8.00489  -2
   5   3  -3 186.756 8.00489   1
  -1   3  -3 121.446 7.18098  -2
  -3  -3   3 121.446 7.18098   1
  -1   3  -3 127.316 7.27940  -2
  -3  -3   3 127.316 7.27940   1
   1  -3   3 127.205 6.96343  -2
   3   3  -3 127.205 6.96343   1
   1   3  -3 902.289 25.5057  -2
  -1  -3   3 902.289 25.5057   1
   1   3  -3 878.648 25.5385  -2
  -1  -3   3 878.648 25.5385   1
  -1  -3   3 881.930 25.1229  -2
   1   3  -3 881.930 25.1229   1
  -1  -3   3 858.657 25.1471  -2
   1   3  -3 858.657 25.1471   1
   3   3  -3 183.512 8.70011  -2
   1  -3   3 183.512 8.70011   1
   3   3  -3 188.812 8.37238  -2
   1  -3   3 188.812 8.37238   1
  -3  -3   3 176.305 8.53868  -2
  -1   3  -3 176.305 8.53868   1
  -3  -3   3 182.359 8.03772  -2
  -1   3  -3 182.359 8.03772   1
   5   3  -3 345.480 12.4930  -2
   3  -3   3 345.480 12.4930   1
  -5  -3   3 356.464 12.8545  -2
  -3   3  -3 356.464 12.8545   1
  -7   3   3 107.307 3.99800  -2
  -5  -3  -3 107.307 3.99800   1
   7   3  -3 102.828 6.94970  -2
   5  -3   3 102.828 6.94970   1
  -7  -3   3 107.083 7.15486  -2
  -5   3  -3 107.083 7.15486   1
  -7  -3   3 110.714 6.10054  -2
  -5   3  -3 110.714 6.10054   1
  -9   3   3 41.5139 3.17178  -2
  -7  -3  -3 41.5139 3.17178   1
  -9   3   3 48.5855 3.45691  -2
  -7  -3  -3 48.5855 3.45691   1
   9   3  -3 51.6895 5.54010  -2
   7  -3   3 51.6895 5.54010   1
  -9  -3   3 56.4713 5.73146  -2
  -7   3  -3 56.4713 5.73146   1
  -9  -3   3 45.8983 4.55174  -2
  -7   3  -3 45.8983 4.55174   1
  11   3  -3 418.362 14.6554  -2
   9  -3   3 418.362 14.6554   1
 -11   3   3 428.208 12.7070  -2
  -9  -3  -3 428.208 12.7070   1
 -11   3   3 436.711 12.7578  -2
  -9  -3  -3 436.711 12.7578   1
 -11  -3   3 435.887 15.1576  -2
  -9   3  -3 435.887 15.1576   1
 -11  -3   3 437.207 15.2286  -2
  -9   3  -3 437.207 15.2286   1
  13   3  -3 177.733 8.69985  -2
  11  -3   3 177.733 8.69985   1
 -13   3   3 192.535 6.91033  -2
 -11  -3  -3 192.535 6.91033   1
 -13   3   3 183.638 7.17429  -2
 -11  -3  -3 183.638 7.17429   1
 -13  -3   3 182.562 9.31083  -2
 -11   3  -3 182.562 9.31083   1
  15   3  -3 73.0736 6.00557  -2
  13  -3   3 73.0736 6.00557   1
  15   3  -3 79.3945 6.27469  -2
  13  -3   3 79.3945 6.27469   1
 -15   3   3 75.1325 4.28364  -2
 -13  -3  -3 75.1325 4.28364   1
 -15   3   3 74.9713 4.86519  -2
 -13  -3  -3 74.9713 4.86519   1
 -15  -3   3 72.1380 6.64303  -2
 -13   3  -3 72.1380 6.64303   1
  15  -3  -3 68.5417 3.24925  -2
  13   3   3 68.5417 3.24925   1
  15  -3  -3 73.6348 3.48900  -2
  13   3   3 73.6348 3.48900   1
  17   3  -3 251.059 10.5811  -2
  15  -3   3 251.059 10.5811   1
  17   3  -3 265.746 10.9389  -2
  15  -3   3 265.746 10.9389   1
 -17   3   3 258.612 9.47958  -2
 -15  -3  -3 258.612 9.47958   1
  17  -3  -3 254.375 8.50606  -2
  15   3   3 254.375 8.50606   1
 -17  -3   3 244.051 10.8599  -2
 -15   3  -3 244.051 10.8599   1
  17  -3  -3 253.135 8.02974  -2
  15   3   3 253.135 8.02974   1
 -19   3   3 13.4410 3.93682  -2
 -17  -3  -3 13.4410 3.93682   1
  19   3  -3 4.57926 4.79614  -2
  17  -3   3 4.57926 4.79614   1
  19   3  -3 7.94449 4.25514  -2
  17  -3   3 7.94449 4.25514   1
  19  -3  -3 18.5139 3.78806  -2
  17   3   3 18.5139 3.78806   1
  19  -3  -3 15.3446 2.76393  -2
  17   3   3 15.3446 2.76393   1
 -19  -3   3 8.42048 5.09507  -2
 -17   3  -3 8.42048 5.09507   1
  21   3  -3 45.9516 5.47679  -2
  19  -3   3 45.9516 5.47679   1
  21   3  -3 38.7127 5.75767  -2
  19  -3   3 38.7127 5.75767   1
 -21   3   3 37.0941 4.86064  -2
 -19  -3  -3 37.0941 4.86064   1
  21  -3  -3 44.7599 3.74282  -2
  19   3   3 44.7599 3.74282   1
  21  -3  -3 45.9444 4.71951  -2
  19   3   3 45.9444 4.71951   1
 -21  -3   3 32.4868 6.42259  -2
 -19   3  -3 32.4868 6.42259   1
 -23   3   3 172.760 8.70436  -2
 -21  -3  -3 172.760 8.70436   1
  23   3  -3 158.145 9.03628  -2
  21  -3   3 158.145 9.03628   1
  23  -3  -3 172.046 7.98040  -2
  21   3   3 172.046 7.98040   1
 -23  -3   3 152.513 9.99563  -2
 -21   3  -3 152.513 9.99563   1
  23  -3  -3 177.786 7.24386  -2
  21   3   3 177.786 7.24386   1
 -25   3   3 103.641 7.53452  -2
 -23  -3  -3 103.641 7.53452   1
  25   3  -3 118.007 8.18075  -2
  23  -3   3 118.007 8.18075   1
 -25  -3   3 102.044 8.84218  -2
 -23   3  -3 102.044 8.84218   1
  25  -3  -3 116.168 7.17745  -2
  23   3   3 116.168 7.17745   1
  25  -3  -3 121.592 6.21690  -2
  23   3   3 121.592 6.21690   1
  27   3  -3 364.040 14.8357  -2
  25  -3   3 364.040 14.8357   1
 -27   3   3 368.951 14.5163  -2
 -25  -3  -3 368.951 14.5163   1
 -27  -3   3 359.844 15.8362  -2
 -25   3  -3 359.844 15.8362   1
  27  -3  -3 367.841 13.4087  -2
  25   3   3 367.841 13.4087   1
  29   3  -3 263.316 12.5557  -2
  27  -3   3 263.316 12.5557   1
 -29   3   3 262.936 12.6510  -2
 -27  -3  -3 262.936 12.6510   1
 -29  -3   3 257.094 13.5909  -2
 -27   3  -3 257.094 13.5909   1
  29  -3  -3 279.064 11.5496  -2
  27   3   3 279.064 11.5496   1
  31   3  -3 57.9941 7.66647  -2
  29  -3   3 57.9941 7.66647   1
 -31   3   3 68.4499 8.31753  -2
 -29  -3  -3 68.4499 8.31753   1
  31  -3  -3 65.5813 7.24937  -2
  29   3   3 65.5813 7.24937   1
 -31  -3   3 83.6278 8.90018  -2
 -29   3  -3 83.6278 8.90018   1
 -33   3   3 -4.9638 7.08465  -2
 -31  -3  -3 -4.9638 7.08465   1
  33   3  -3 6.79483 6.74317  -2
  31  -3   3 6.79483 6.74317   1
  33  -3  -3 10.4564 6.28860  -2
  31   3   3 10.4564 6.28860   1
 -33  -3   3 4.49646 7.08280  -2
 -31   3  -3 4.49646 7.08280   1
 -35   3   3 -6.5094 7.27383  -2
 -33  -3  -3 -6.5094 7.27383   1
  35   3  -3 -0.6326 6.69050  -2
  33  -3   3 -0.6326 6.69050   1
  35  -3  -3 7.85564 6.36589  -2
  33   3   3 7.85564 6.36589   1
 -35  -3   3 9.06804 7.87887  -2
 -33   3  -3 9.06804 7.87887   1
  37   3  -3 4.67611 7.33328  -2
  35  -3   3 4.67611 7.33328   1
 -37   3   3 5.09443 8.44259  -2
 -35  -3  -3 5.09443 8.44259   1
  37  -3  -3 0.01323 6.65131  -2
  35   3   3 0.01323 6.65131   1
 -37  -3   3 -7.2539 7.63221  -2
 -35   3  -3 -7.2539 7.63221   1
 -39   3   3 -5.5961 8.82403  -2
 -37  -3  -3 -5.5961 8.82403   1
  39   3  -3 13.0139 8.12041  -2
  37  -3   3 13.0139 8.12041   1
 -39  -3   3 20.9275 9.04086  -2
 -37   3  -3 20.9275 9.04086   1
 -36   4  -3 15.0911 8.77177  -2
 -38  -4   3 15.0911 8.77177   1
 -36  -4  -3 10.1327 7.51871  -2
 -38   4   3 10.1327 7.51871   1
 -34   4  -3 6.49342 8.16792  -2
 -36  -4   3 6.49342 8.16792   1
 -34  -4  -3 0.31327 6.76603  -2
 -36   4   3 0.31327 6.76603   1
 -32   4  -3 9.60125 8.24123  -2
 -34  -4   3 9.60125 8.24123   1
 -32  -4  -3 27.0251 7.13523  -2
 -34   4   3 27.0251 7.13523   1
 -30   4  -3 134.950 10.8997  -2
 -32  -4   3 134.950 10.8997   1
 -30  -4  -3 111.713 8.85310  -2
 -32   4   3 111.713 8.85310   1
 -28   4  -3 42.4825 8.25755  -2
 -30  -4   3 42.4825 8.25755   1
 -28  -4  -3 33.6878 6.57731  -2
 -30   4   3 33.6878 6.57731   1
 -26   4  -3 2.06716 7.33061  -2
 -28  -4   3 2.06716 7.33061   1
 -26  -4  -3 6.86676 5.62655  -2
 -28   4   3 6.86676 5.62655   1
 -24   4  -3 10.3125 6.99780  -2
 -26  -4   3 10.3125 6.99780   1
 -24  -4  -3 5.90355 5.36482  -2
 -26   4   3 5.90355 5.36482   1
 -22   4  -3 534.660 19.1971  -2
 -24  -4   3 534.660 19.1971   1
 -22  -4  -3 489.169 16.6328  -2
 -24   4   3 489.169 16.6328   1
 -20   4  -3 130.191 8.78716  -2
 -22  -4   3 130.191 8.78716   1
 -20  -4  -3 129.369 6.68819  -2
 -22   4   3 129.369 6.68819   1
 -20  -4  -3 121.696 7.24710  -2
 -22   4   3 121.696 7.24710   1
 -20  -4  -3 128.260 6.74728  -2
 -22   4   3 128.260 6.74728   1
 -18   4  -3 30.6825 5.94619  -2
 -20  -4   3 30.6825 5.94619   1
 -18  -4  -3 27.4648 3.91717  -2
 -20   4   3 27.4648 3.91717   1
 -18  -4  -3 29.8681 4.10718  -2
 -20   4   3 29.8681 4.10718   1
 -18  -4  -3 38.4888 4.82933  -2
 -20   4   3 38.4888 4.82933   1
 -16   4  -3 28.3899 5.75645  -2
 -18  -4   3 28.3899 5.75645   1
 -16  -4  -3 34.2346 3.96965  -2
 -18   4   3 34.2346 3.96965   1
 -16  -4  -3 26.4580 4.34503  -2
 -18   4   3 26.4580 4.34503   1
 -16  -4  -3 35.0016 3.77599  -2
 -18   4   3 35.0016 3.77599   1
 -14   4  -3 102.912 7.35812  -2
 -16  -4   3 102.912 7.35812   1
 -14  -4  -3 95.7130 4.97765  -2
 -16   4   3 95.7130 4.97765   1
 -14  -4  -3 113.044 5.10078  -2
 -16   4   3 113.044 5.10078   1
 -14  -4  -3 102.466 5.03132  -2
 -16   4   3 102.466 5.03132   1
 -12   4  -3 34.7913 5.59755  -2
 -14  -4   3 34.7913 5.59755   1
 -12  -4  -3 19.0898 2.14739  -2
 -14   4   3 19.0898 2.14739   1
 -12  -4  -3 21.4710 2.90981  -2
 -14   4   3 21.4710 2.90981   1
  10   4   3 25.4720 3.49039  -2
  12  -4  -3 25.4720 3.49039   1
 -10   4  -3 24.6960 5.92008  -2
 -12  -4   3 24.6960 5.92008   1
  10   4   3 34.6329 3.67645  -2
  12  -4  -3 34.6329 3.67645   1
 -10   4  -3 17.8557 5.42435  -2
 -12  -4   3 17.8557 5.42435   1
 -10  -4  -3 26.8281 2.69884  -2
 -12   4   3 26.8281 2.69884   1
   8   4   3 282.592 9.09500  -2
  10  -4  -3 282.592 9.09500   1
  -8   4  -3 280.638 11.9540  -2
 -10  -4   3 280.638 11.9540   1
  -8   4  -3 272.867 11.6039  -2
 -10  -4   3 272.867 11.6039   1
   8   4   3 268.078 8.85078  -2
  10  -4  -3 268.078 8.85078   1
   8  -4   3 289.327 9.97276  -2
  10   4  -3 289.327 9.97276   1
  -6   4  -3 131.232 8.03162  -2
  -8  -4   3 131.232 8.03162   1
   6   4   3 143.847 5.15948  -2
   8  -4  -3 143.847 5.15948   1
   6   4   3 135.283 5.33746  -2
   8  -4  -3 135.283 5.33746   1
   6  -4   3 137.784 7.42393  -2
   8   4  -3 137.784 7.42393   1
   6  -4   3 128.227 6.62300  -2
   8   4  -3 128.227 6.62300   1
   4   4   3 166.132 5.27964  -2
   6  -4  -3 166.132 5.27964   1
  -4   4  -3 169.762 8.76668  -2
  -6  -4   3 169.762 8.76668   1
   4  -4   3 179.208 8.38446  -2
   6   4  -3 179.208 8.38446   1
   4  -4   3 167.295 7.56463  -2
   6   4  -3 167.295 7.56463   1
   4  -4  -3 21.6038 1.51415   1
  -4  -4   3 26.0285 4.22514   1
   2  -4   3 124.072 6.79602  -2
   4   4  -3 124.072 6.79602   1
   2  -4   3 132.299 7.20077  -2
   4   4  -3 132.299 7.20077   1
   0   4  -3 589.203 18.9419  -2
  -2  -4   3 589.203 18.9419   1
   0  -4   3 590.457 18.1441  -2
   2   4  -3 590.457 18.1441   1
   0  -4   3 612.273 18.3979  -2
   2   4  -3 612.273 18.3979   1
   2   4  -3 331.676 12.4389  -2
   0  -4   3 331.676 12.4389   1
  -2  -4   3 317.484 11.3375  -2
   0   4  -3 317.484 11.3375   1
  -2  -4   3 306.581 11.4625  -2
   0   4  -3 306.581 11.4625   1
   4   4  -3 202.669 9.54094  -2
   2  -4   3 202.669 9.54094   1
  -4  -4   3 219.282 8.65794  -2
  -2   4  -3 219.282 8.65794   1
  -4  -4   3 217.328 9.54283  -2
  -2   4  -3 217.328 9.54283   1
   6   4  -3 301.034 11.8164  -2
   4  -4   3 301.034 11.8164   1
  -6  -4   3 308.326 10.5727  -2
  -4   4  -3 308.326 10.5727   1
  -6  -4   3 291.010 11.7729  -2
  -4   4  -3 291.010 11.7729   1
   8   4  -3 151.940 8.14235  -2
   6  -4   3 151.940 8.14235   1
  -8   4   3 151.122 4.84110  -2
  -6  -4  -3 151.122 4.84110   1
  -8  -4   3 161.150 7.04049  -2
  -6   4  -3 161.150 7.04049   1
  -8  -4   3 143.962 8.23926  -2
  -6   4  -3 143.962 8.23926   1
 -10   4   3 533.114 14.8340  -2
  -8  -4  -3 533.114 14.8340   1
  10   4  -3 523.457 17.4812  -2
   8  -4   3 523.457 17.4812   1
 -10   4   3 537.902 14.8031  -2
  -8  -4  -3 537.902 14.8031   1
 -10  -4   3 544.036 17.9780  -2
  -8   4  -3 544.036 17.9780   1
  12   4  -3 36.8419 5.28200  -2
  10  -4   3 36.8419 5.28200   1
 -12   4   3 37.7992 3.37543  -2
 -10  -4  -3 37.7992 3.37543   1
 -12   4   3 35.4794 3.07665  -2
 -10  -4  -3 35.4794 3.07665   1
 -12  -4   3 41.0437 5.81107  -2
 -10   4  -3 41.0437 5.81107   1
 -14   4   3 31.9524 3.66801  -2
 -12  -4  -3 31.9524 3.66801   1
 -14   4   3 24.7247 2.99242  -2
 -12  -4  -3 24.7247 2.99242   1
  14   4  -3 29.7107 5.18601  -2
  12  -4   3 29.7107 5.18601   1
 -14  -4   3 28.6981 5.80142  -2
 -12   4  -3 28.6981 5.80142   1
  16   4  -3 54.6642 5.92074  -2
  14  -4   3 54.6642 5.92074   1
  16   4  -3 58.5094 5.97138  -2
  14  -4   3 58.5094 5.97138   1
 -16   4   3 53.3124 4.43288  -2
 -14  -4  -3 53.3124 4.43288   1
 -16  -4   3 54.5762 6.28783  -2
 -14   4  -3 54.5762 6.28783   1
  18   4  -3 53.7612 5.85374  -2
  16  -4   3 53.7612 5.85374   1
  18   4  -3 59.9898 6.47409  -2
  16  -4   3 59.9898 6.47409   1
 -18   4   3 58.0682 5.07414  -2
 -16  -4  -3 58.0682 5.07414   1
 -18  -4   3 57.0821 6.77287  -2
 -16   4  -3 57.0821 6.77287   1
  20   4  -3 46.4318 6.38239  -2
  18  -4   3 46.4318 6.38239   1
 -20   4   3 55.5155 5.40070  -2
 -18  -4  -3 55.5155 5.40070   1
  20   4  -3 58.2622 6.09327  -2
  18  -4   3 58.2622 6.09327   1
 -20  -4   3 55.1850 7.05093  -2
 -18   4  -3 55.1850 7.05093   1
  22   4  -3 193.261 10.3168  -2
  20  -4   3 193.261 10.3168   1
  22   4  -3 180.902 9.94612  -2
  20  -4   3 180.902 9.94612   1
 -22   4   3 178.613 8.90185  -2
 -20  -4  -3 178.613 8.90185   1
  22  -4  -3 191.129 7.28622  -2
  20   4   3 191.129 7.28622   1
 -22  -4   3 184.023 10.5333  -2
 -20   4  -3 184.023 10.5333   1
  22  -4  -3 186.447 6.82931  -2
  20   4   3 186.447 6.82931   1
  24   4  -3 284.092 12.2146  -2
  22  -4   3 284.092 12.2146   1
  24   4  -3 236.235 11.6985  -2
  22  -4   3 236.235 11.6985   1
 -24   4   3 248.551 11.0559  -2
 -22  -4  -3 248.551 11.0559   1
  24  -4  -3 265.886 9.40662  -2
  22   4   3 265.886 9.40662   1
 -24  -4   3 245.128 12.4830  -2
 -22   4  -3 245.128 12.4830   1
 -26   4   3 29.4667 6.03179  -2
 -24  -4  -3 29.4667 6.03179   1
  26   4  -3 15.8613 5.98681  -2
  24  -4   3 15.8613 5.98681   1
 -26  -4   3 24.2346 7.06469  -2
 -24   4  -3 24.2346 7.06469   1
  26  -4  -3 22.4717 4.80002  -2
  24   4   3 22.4717 4.80002   1
  28   4  -3 3.58758 5.80626  -2
  26  -4   3 3.58758 5.80626   1
 -28   4   3 5.27335 5.84437  -2
 -26  -4  -3 5.27335 5.84437   1
 -28  -4   3 5.53786 6.52357  -2
 -26   4  -3 5.53786 6.52357   1
  28  -4  -3 1.69945 4.95277  -2
  26   4   3 1.69945 4.95277   1
 -30   4   3 23.4264 6.88138  -2
 -28  -4  -3 23.4264 6.88138   1
  30   4  -3 16.9352 6.77043  -2
  28  -4   3 16.9352 6.77043   1
  30  -4  -3 25.6524 5.88664  -2
  28   4   3 25.6524 5.88664   1
 -30  -4   3 27.1224 7.35625  -2
 -28   4  -3 27.1224 7.35625   1
  32   4  -3 131.020 9.97618  -2
  30  -4   3 131.020 9.97618   1
 -32   4   3 124.778 9.84493  -2
 -30  -4  -3 124.778 9.84493   1
 -32  -4   3 99.1933 9.82979  -2
 -30   4  -3 99.1933 9.82979   1
  32  -4  -3 123.728 8.23051  -2
  30   4   3 123.728 8.23051   1
  34   4  -3 41.0933 7.89564  -2
  32  -4   3 41.0933 7.89564   1
 -34   4   3 26.5438 7.92479  -2
 -32  -4  -3 26.5438 7.92479   1
 -34  -4   3 42.3275 8.42821  -2
 -32   4  -3 42.3275 8.42821   1
  36   4  -3 -3.6761 7.13618  -2
  34  -4   3 -3.6761 7.13618   1
 -36   4   3 -0.8413 7.92876  -2
 -34  -4  -3 -0.8413 7.92876   1
 -36  -4   3 6.26301 7.65248  -2
 -34   4  -3 6.26301 7.65248   1
 -38   4   3 1.25743 8.68537  -2
 -36  -4  -3 1.25743 8.68537   1
  38   4  -3 19.8780 8.17438  -2
  36  -4   3 19.8780 8.17438   1
 -38  -4   3 19.6486 8.65335  -2
 -36   4  -3 19.6486 8.65335   1
 -35   5  -3 9.02559 8.74551  -2
 -37  -5   3 9.02559 8.74551   1
 -33   5  -3 35.5232 8.87546  -2
 -35  -5   3 35.5232 8.87546   1
 -33  -5  -3 38.3610 7.41966  -2
 -35   5   3 38.3610 7.41966   1
 -31   5  -3 -9.6260 7.40620  -2
 -33  -5   3 -9.6260 7.40620   1
 -31  -5  -3 -7.3618 6.28026  -2
 -33   5   3 -7.3618 6.28026   1
 -29   5  -3 83.9755 9.63806  -2
 -31  -5   3 83.9755 9.63806   1
 -29  -5  -3 76.9968 7.81210  -2
 -31   5   3 76.9968 7.81210   1
 -27   5  -3 59.5655 8.98565  -2
 -29  -5   3 59.5655 8.98565   1
 -27  -5  -3 62.3102 7.10513  -2
 -29   5   3 62.3102 7.10513   1
 -25   5  -3 7.27533 7.36367  -2
 -27  -5   3 7.27533 7.36367   1
 -25  -5  -3 11.4975 5.63043  -2
 -27   5   3 11.4975 5.63043   1
 -23   5  -3 129.438 9.75151  -2
 -25  -5   3 129.438 9.75151   1
 -23  -5  -3 137.189 7.87989  -2
 -25   5   3 137.189 7.87989   1
 -21   5  -3 14.4014 6.70192  -2
 -23  -5   3 14.4014 6.70192   1
 -21  -5  -3 19.3188 4.26234  -2
 -23   5   3 19.3188 4.26234   1
 -21  -5  -3 16.5640 4.90707  -2
 -23   5   3 16.5640 4.90707   1
 -19   5  -3 206.022 10.7441  -2
 -21  -5   3 206.022 10.7441   1
 -19  -5  -3 193.917 7.58461  -2
 -21   5   3 193.917 7.58461   1
 -19  -5  -3 189.987 8.41036  -2
 -21   5   3 189.987 8.41036   1
 -19  -5  -3 187.066 7.88857  -2
 -21   5   3 187.066 7.88857   1
 -17   5  -3 60.8914 7.15630  -2
 -19  -5   3 60.8914 7.15630   1
 -17  -5  -3 58.4078 3.93731  -2
 -19   5   3 58.4078 3.93731   1
 -17  -5  -3 54.8762 3.82836  -2
 -19   5   3 54.8762 3.82836   1
 -17  -5  -3 52.5308 4.81419  -2
 -19   5   3 52.5308 4.81419   1
 -15   5  -3 123.163 8.40602  -2
 -17  -5   3 123.163 8.40602   1
 -15  -5  -3 119.513 6.06382  -2
 -17   5   3 119.513 6.06382   1
 -13   5  -3 232.217 11.2263  -2
 -15  -5   3 232.217 11.2263   1
 -13  -5  -3 251.213 8.82004  -2
 -15   5   3 251.213 8.82004   1
 -11   5  -3 111.721 8.51985  -2
 -13  -5   3 111.721 8.51985   1
  11   5   3 112.436 5.57286  -2
  13  -5  -3 112.436 5.57286   1
 -11   5  -3 115.459 7.80094  -2
 -13  -5   3 115.459 7.80094   1
 -11  -5  -3 102.917 5.06824  -2
 -13   5   3 102.917 5.06824   1
   9   5   3 125.341 5.42551  -2
  11  -5  -3 125.341 5.42551   1
  -9   5  -3 135.975 8.42385  -2
 -11  -5   3 135.975 8.42385   1
  -9   5  -3 132.442 8.65478  -2
 -11  -5   3 132.442 8.65478   1
  -9  -5  -3 103.651 4.71453  -2
 -11   5   3 103.651 4.71453   1
   7   5   3 51.6237 3.45812  -2
   9  -5  -3 51.6237 3.45812   1
   7   5   3 54.4115 2.55087  -2
   9  -5  -3 54.4115 2.55087   1
   7   5   3 51.7930 3.26256  -2
   9  -5  -3 51.7930 3.26256   1
  -7   5  -3 53.2569 6.84726  -2
  -9  -5   3 53.2569 6.84726   1
  -7   5  -3 56.7648 6.45675  -2
  -9  -5   3 56.7648 6.45675   1
   7  -5   3 51.6472 5.34167  -2
   9   5  -3 51.6472 5.34167   1
   7  -5   3 51.6326 4.70553  -2
   9   5  -3 51.6326 4.70553   1
  -7  -5  -3 51.5929 2.97338  -2
  -9   5   3 51.5929 2.97338   1
  -5   5  -3 53.0781 6.29191  -2
  -7  -5   3 53.0781 6.29191   1
   5   5   3 37.3311 2.26709  -2
   7  -5  -3 37.3311 2.26709   1
   5   5   3 51.3596 2.50469  -2
   7  -5  -3 51.3596 2.50469   1
   5   5   3 37.3759 2.48793  -2
   7  -5  -3 37.3759 2.48793   1
   5  -5   3 58.9160 5.18186  -2
   7   5  -3 58.9160 5.18186   1
   5  -5   3 56.9074 4.72056  -2
   7   5  -3 56.9074 4.72056   1
  -3   5  -3 151.813 8.45867  -2
  -5  -5   3 151.813 8.45867   1
   3  -5   3 141.962 6.90943  -2
   5   5  -3 141.962 6.90943   1
   3  -5   3 152.719 7.34404  -2
   5   5  -3 152.719 7.34404   1
  -1   5  -3 94.3888 7.18906  -2
  -3  -5   3 94.3888 7.18906   1
   1  -5   3 102.934 6.24891  -2
   3   5  -3 102.934 6.24891   1
   1  -5   3 107.952 6.16958  -2
   3   5  -3 107.952 6.16958   1
   1   5  -3 437.454 15.4044  -2
  -1  -5   3 437.454 15.4044   1
  -1  -5   3 420.839 14.2793  -2
   1   5  -3 420.839 14.2793   1
  -1  -5   3 452.922 14.1726  -2
   1   5  -3 452.922 14.1726   1
   3   5  -3 165.594 8.77851  -2
   1  -5   3 165.594 8.77851   1
  -3  -5   3 154.846 7.95418  -2
  -1   5  -3 154.846 7.95418   1
  -3  -5   3 172.240 7.35544  -2
  -1   5  -3 172.240 7.35544   1
   5   5  -3 251.952 10.9152  -2
   3  -5   3 251.952 10.9152   1
  -5  -5   3 249.567 9.20991  -2
  -3   5  -3 249.567 9.20991   1
  -5  -5   3 251.937 10.4850  -2
  -3   5  -3 251.937 10.4850   1
   7   5  -3 50.6789 5.80383  -2
   5  -5   3 50.6789 5.80383   1
  -7  -5   3 51.5788 5.86846  -2
  -5   5  -3 51.5788 5.86846   1
   9   5  -3 101.899 7.12124  -2
   7  -5   3 101.899 7.12124   1
  -9  -5   3 103.567 7.43367  -2
  -7   5  -3 103.567 7.43367   1
 -11   5   3 224.679 7.50521  -2
  -9  -5  -3 224.679 7.50521   1
 -11   5   3 232.448 7.25691  -2
  -9  -5  -3 232.448 7.25691   1
  11   5  -3 227.884 10.4671  -2
   9  -5   3 227.884 10.4671   1
 -11  -5   3 233.925 10.5951  -2
  -9   5  -3 233.925 10.5951   1
 -13   5   3 103.551 4.46311  -2
 -11  -5  -3 103.551 4.46311   1
  13   5  -3 94.4583 7.16340  -2
  11  -5   3 94.4583 7.16340   1
 -13   5   3 101.770 5.01057  -2
 -11  -5  -3 101.770 5.01057   1
  13   5  -3 112.819 7.50087  -2
  11  -5   3 112.819 7.50087   1
 -13  -5   3 107.460 7.87700  -2
 -11   5  -3 107.460 7.87700   1
 -15   5   3 298.593 10.2302  -2
 -13  -5  -3 298.593 10.2302   1
 -15   5   3 312.719 9.67799  -2
 -13  -5  -3 312.719 9.67799   1
  15   5  -3 318.794 12.9459  -2
  13  -5   3 318.794 12.9459   1
  15   5  -3 307.514 12.6758  -2
  13  -5   3 307.514 12.6758   1
 -15  -5   3 323.131 13.1308  -2
 -13   5  -3 323.131 13.1308   1
 -17   5   3 67.4632 4.91362  -2
 -15  -5  -3 67.4632 4.91362   1
  17   5  -3 64.6321 6.62638  -2
  15  -5   3 64.6321 6.62638   1
  17   5  -3 77.0358 6.92046  -2
  15  -5   3 77.0358 6.92046   1
 -17  -5   3 53.9140 7.02775  -2
 -15   5  -3 53.9140 7.02775   1
  19   5  -3 25.0608 5.18103  -2
  17  -5   3 25.0608 5.18103   1
 -19   5   3 19.3685 4.22866  -2
 -17  -5  -3 19.3685 4.22866   1
  19   5  -3 39.1641 6.48263  -2
  17  -5   3 39.1641 6.48263   1
 -19  -5   3 20.8997 6.44236  -2
 -17   5  -3 20.8997 6.44236   1
 -21   5   3 148.710 7.83344  -2
 -19  -5  -3 148.710 7.83344   1
  21   5  -3 148.010 9.45595  -2
  19  -5   3 148.010 9.45595   1
  21   5  -3 156.086 9.21245  -2
  19  -5   3 156.086 9.21245   1
 -21  -5   3 155.575 10.0334  -2
 -19   5  -3 155.575 10.0334   1
  23   5  -3 1.89181 6.00711  -2
  21  -5   3 1.89181 6.00711   1
  23   5  -3 16.7838 5.86752  -2
  21  -5   3 16.7838 5.86752   1
 -23   5   3 10.1359 5.11238  -2
 -21  -5  -3 10.1359 5.11238   1
 -23  -5   3 18.6308 6.74802  -2
 -21   5  -3 18.6308 6.74802   1
  25   5  -3 241.676 11.9801  -2
  23  -5   3 241.676 11.9801   1
 -25   5   3 246.882 11.2853  -2
 -23  -5  -3 246.882 11.2853   1
  25   5  -3 240.594 12.1226  -2
  23  -5   3 240.594 12.1226   1
 -25  -5   3 222.082 12.5612  -2
 -23   5  -3 222.082 12.5612   1
 -27   5   3 8.55009 5.98186  -2
 -25  -5  -3 8.55009 5.98186   1
  27   5  -3 -5.3650 5.93871  -2
  25  -5   3 -5.3650 5.93871   1
 -27  -5   3 -2.1072 6.93582  -2
 -25   5  -3 -2.1072 6.93582   1
 -29   5   3 27.4990 6.97147  -2
 -27  -5  -3 27.4990 6.97147   1
  29   5  -3 37.3526 7.51896  -2
  27  -5   3 37.3526 7.51896   1
 -29  -5   3 30.6017 7.95480  -2
 -27   5  -3 30.6017 7.95480   1
  31   5  -3 61.8517 8.56004  -2
  29  -5   3 61.8517 8.56004   1
 -31   5   3 61.5634 8.24497  -2
 -29  -5  -3 61.5634 8.24497   1
 -31  -5   3 86.7282 9.41888  -2
 -29   5  -3 86.7282 9.41888   1
  33   5  -3 -3.4942 7.07565  -2
  31  -5   3 -3.4942 7.07565   1
 -33   5   3 8.93024 7.40631  -2
 -31  -5  -3 8.93024 7.40631   1
 -33  -5   3 -1.3174 7.24649  -2
 -31   5  -3 -1.3174 7.24649   1
 -35   5   3 16.7338 8.24376  -2
 -33  -5  -3 16.7338 8.24376   1
  35   5  -3 26.2815 7.89960  -2
  33  -5   3 26.2815 7.89960   1
 -35  -5   3 19.4393 8.34352  -2
 -33   5  -3 19.4393 8.34352   1
  37   5  -3 6.94845 7.95302  -2
  35  -5   3 6.94845 7.95302   1
 -37   5   3 8.27474 8.24546  -2
 -35  -5  -3 8.27474 8.24546   1
 -37  -5   3 15.6158 8.75817  -2
 -35   5  -3 15.6158 8.75817   1
 -34   6  -3 56.5287 9.83688  -2
 -36  -6   3 56.5287 9.83688   1
 -32   6  -3 -1.0409 7.94418  -2
 -34  -6   3 -1.0409 7.94418   1
 -30   6  -3 11.5740 8.34733  -2
 -32  -6   3 11.5740 8.34733   1
 -28   6  -3 13.0065 8.08739  -2
 -30  -6   3 13.0065 8.08739   1
 -26   6  -3 21.4700 8.16175  -2
 -28  -6   3 21.4700 8.16175   1
 -24   6  -3 19.4811 7.42054  -2
 -26  -6   3 19.4811 7.42054   1
 -22   6  -3 37.3864 7.58978  -2
 -24  -6   3 37.3864 7.58978   1
 -20   6  -3 126.868 9.52813  -2
 -22  -6   3 126.868 9.52813   1
 -18   6  -3 142.318 10.0514  -2
 -20  -6   3 142.318 10.0514   1
 -18  -6  -3 151.823 7.78479  -2
 -20   6   3 151.823 7.78479   1
 -16   6  -3 17.7577 6.49076  -2
 -18  -6   3 17.7577 6.49076   1
 -16  -6  -3 27.0120 4.32216  -2
 -18   6   3 27.0120 4.32216   1
 -14   6  -3 30.9197 6.98703  -2
 -16  -6   3 30.9197 6.98703   1
 -14   6  -3 32.8722 6.79285  -2
 -16  -6   3 32.8722 6.79285   1
 -14  -6  -3 40.6897 4.37827  -2
 -16   6   3 40.6897 4.37827   1
 -12   6  -3 253.468 11.9949  -2
 -14  -6   3 253.468 11.9949   1
 -12   6  -3 271.998 13.4977  -2
 -14  -6   3 271.998 13.4977   1
 -12  -6  -3 276.594 9.53180  -2
 -14   6   3 276.594 9.53180   1
  10   6   3 77.2629 4.75319  -2
  12  -6  -3 77.2629 4.75319   1
  10   6   3 81.1762 3.89848  -2
  12  -6  -3 81.1762 3.89848   1
 -10   6  -3 69.8346 7.37966  -2
 -12  -6   3 69.8346 7.37966   1
 -10   6  -3 68.4700 7.62391  -2
 -12  -6   3 68.4700 7.62391   1
 -10  -6  -3 75.5270 4.31774  -2
 -12   6   3 75.5270 4.31774   1
  -8   6  -3 40.9562 6.52905  -2
 -10  -6   3 40.9562 6.52905   1
   8   6   3 45.9459 3.03886  -2
  10  -6  -3 45.9459 3.03886   1
  -8   6  -3 40.5434 6.71760  -2
 -10  -6   3 40.5434 6.71760   1
   8   6   3 48.2565 3.57652  -2
  10  -6  -3 48.2565 3.57652   1
  -8  -6  -3 44.2588 3.46567  -2
 -10   6   3 44.2588 3.46567   1
   6   6   3 79.8315 3.80078  -2
   8  -6  -3 79.8315 3.80078   1
  -6   6  -3 73.0735 7.17512  -2
  -8  -6   3 73.0735 7.17512   1
  -6   6  -3 87.3357 7.85163  -2
  -8  -6   3 87.3357 7.85163   1
   6   6   3 76.7305 3.65952  -2
   8  -6  -3 76.7305 3.65952   1
   6   6   3 74.3437 3.44471  -2
   8  -6  -3 74.3437 3.44471   1
   6  -6   3 87.8357 5.39243  -2
   8   6  -3 87.8357 5.39243   1
   6  -6   3 77.0978 5.48912  -2
   8   6  -3 77.0978 5.48912   1
  -4   6  -3 102.932 8.55057  -2
  -6  -6   3 102.932 8.55057   1
  -4   6  -3 95.0979 7.38107  -2
  -6  -6   3 95.0979 7.38107   1
   4  -6   3 92.3731 5.59623  -2
   6   6  -3 92.3731 5.59623   1
   4  -6   3 98.1879 5.92542  -2
   6   6  -3 98.1879 5.92542   1
  -2   6  -3 1.33324 4.97004  -2
  -4  -6   3 1.33324 4.97004   1
   2  -6   3 4.25507 3.46725  -2
   4   6  -3 4.25507 3.46725   1
   2  -6   3 -1.1183 3.78134  -2
   4   6  -3 -1.1183 3.78134   1
   0   6  -3 4.90862 5.35647  -2
  -2  -6   3 4.90862 5.35647   1
   0  -6   3 7.84215 3.98409  -2
   2   6  -3 7.84215 3.98409   1
   0  -6   3 11.2452 3.46277  -2
   2   6  -3 11.2452 3.46277   1
   2   6  -3 19.9058 5.57490  -2
   0  -6   3 19.9058 5.57490   1
  -2  -6   3 19.6295 3.47732  -2
   0   6  -3 19.6295 3.47732   1
  -2  -6   3 12.8505 4.25972  -2
   0   6  -3 12.8505 4.25972   1
   4   6  -3 0.46079 5.12426  -2
   2  -6   3 0.46079 5.12426   1
  -4  -6   3 -3.5180 4.01458  -2
  -2   6  -3 -3.5180 4.01458   1
  -4  -6   3 6.73797 3.09546  -2
  -2   6  -3 6.73797 3.09546   1
   6   6  -3 176.219 9.43947  -2
   4  -6   3 176.219 9.43947   1
  -6  -6   3 183.959 8.82002  -2
  -4   6  -3 183.959 8.82002   1
  -6  -6   3 184.901 7.40085  -2
  -4   6  -3 184.901 7.40085   1
   8   6  -3 180.578 9.31231  -2
   6  -6   3 180.578 9.31231   1
  -8  -6   3 163.503 8.73199  -2
  -6   6  -3 163.503 8.73199   1
  10   6  -3 74.4083 6.73107  -2
   8  -6   3 74.4083 6.73107   1
 -10   6   3 56.7848 2.98071  -2
  -8  -6  -3 56.7848 2.98071   1
 -10  -6   3 65.8509 6.47927  -2
  -8   6  -3 65.8509 6.47927   1
 -12   6   3 32.1494 3.16438  -2
 -10  -6  -3 32.1494 3.16438   1
  12   6  -3 37.7119 6.16385  -2
  10  -6   3 37.7119 6.16385   1
 -12   6   3 40.0488 2.69757  -2
 -10  -6  -3 40.0488 2.69757   1
  12   6  -3 41.1751 6.15605  -2
  10  -6   3 41.1751 6.15605   1
 -12  -6   3 43.2907 6.14798  -2
 -10   6  -3 43.2907 6.14798   1
 -14   6   3 454.613 14.0043  -2
 -12  -6  -3 454.613 14.0043   1
 -14   6   3 473.018 13.3055  -2
 -12  -6  -3 473.018 13.3055   1
  14   6  -3 479.550 17.6332  -2
  12  -6   3 479.550 17.6332   1
  14   6  -3 464.999 16.8418  -2
  12  -6   3 464.999 16.8418   1
 -14  -6   3 470.677 16.9884  -2
 -12   6  -3 470.677 16.9884   1
  16   6  -3 23.8236 6.07469  -2
  14  -6   3 23.8236 6.07469   1
  16   6  -3 21.6646 5.25873  -2
  14  -6   3 21.6646 5.25873   1
 -16   6   3 14.6005 3.72756  -2
 -14  -6  -3 14.6005 3.72756   1
 -16  -6   3 15.0494 6.23369  -2
 -14   6  -3 15.0494 6.23369   1
 -18   6   3 13.1589 4.03459  -2
 -16  -6  -3 13.1589 4.03459   1
  18   6  -3 14.2386 5.75044  -2
  16  -6   3 14.2386 5.75044   1
  18   6  -3 1.50174 5.81595  -2
  16  -6   3 1.50174 5.81595   1
 -18  -6   3 13.1691 6.57352  -2
 -16   6  -3 13.1691 6.57352   1
 -20   6   3 93.8772 6.30969  -2
 -18  -6  -3 93.8772 6.30969   1
  20   6  -3 110.910 8.75694  -2
  18  -6   3 110.910 8.75694   1
  20   6  -3 99.1254 8.30521  -2
  18  -6   3 99.1254 8.30521   1
 -20  -6   3 113.604 8.97290  -2
 -18   6  -3 113.604 8.97290   1
 -22   6   3 105.614 7.19960  -2
 -20  -6  -3 105.614 7.19960   1
  22   6  -3 126.932 9.18899  -2
  20  -6   3 126.932 9.18899   1
  22   6  -3 132.356 9.51050  -2
  20  -6   3 132.356 9.51050   1
 -22  -6   3 121.178 9.49016  -2
 -20   6  -3 121.178 9.49016   1
  24   6  -3 76.1875 8.61388  -2
  22  -6   3 76.1875 8.61388   1
  24   6  -3 71.6647 7.63354  -2
  22  -6   3 71.6647 7.63354   1
 -24   6   3 78.2750 6.89986  -2
 -22  -6  -3 78.2750 6.89986   1
 -24  -6   3 78.5501 8.90641  -2
 -22   6  -3 78.5501 8.90641   1
  26   6  -3 13.0490 5.79882  -2
  24  -6   3 13.0490 5.79882   1
  26   6  -3 25.2158 7.23697  -2
  24  -6   3 25.2158 7.23697   1
 -26   6   3 15.3225 6.08879  -2
 -24  -6  -3 15.3225 6.08879   1
 -26  -6   3 -6.9336 6.83685  -2
 -24   6  -3 -6.9336 6.83685   1
 -28   6   3 7.92872 6.53305  -2
 -26  -6  -3 7.92872 6.53305   1
  28   6  -3 14.3015 7.32220  -2
  26  -6   3 14.3015 7.32220   1
 -28  -6   3 8.39004 7.43554  -2
 -26   6  -3 8.39004 7.43554   1
 -30   6   3 -7.9390 6.59268  -2
 -28  -6  -3 -7.9390 6.59268   1
  30   6  -3 -7.5250 6.94603  -2
  28  -6   3 -7.5250 6.94603   1
 -30  -6   3 0.29999 7.47602  -2
 -28   6  -3 0.29999 7.47602   1
 -32   6   3 -1.9932 7.19220  -2
 -30  -6  -3 -1.9932 7.19220   1
  32   6  -3 3.58609 7.47707  -2
  30  -6   3 3.58609 7.47707   1
 -32  -6   3 1.06224 7.63082  -2
 -30   6  -3 1.06224 7.63082   1
 -34   6   3 4.41952 7.69741  -2
 -32  -6  -3 4.41952 7.69741   1
  34   6  -3 -10.592 7.56456  -2
  32  -6   3 -10.592 7.56456   1
 -34  -6   3 -1.1325 7.65319  -2
 -32   6  -3 -1.1325 7.65319   1
  36   6  -3 25.4226 8.97702  -2
  34  -6   3 25.4226 8.97702   1
 -36   6   3 18.1313 8.47195  -2
 -34  -6  -3 18.1313 8.47195   1
 -36  -6   3 31.6344 9.04742  -2
 -34   6  -3 31.6344 9.04742   1
 -31   7  -3 14.6574 8.72996  -2
 -33  -7   3 14.6574 8.72996   1
 -29   7  -3 139.001 11.5915  -2
 -31  -7   3 139.001 11.5915   1
 -27   7  -3 45.1065 8.70593  -2
 -29  -7   3 45.1065 8.70593   1
 -25   7  -3 172.224 11.7950  -2
 -27  -7   3 172.224 11.7950   1
 -23   7  -3 52.8975 8.26298  -2
 -25  -7   3 52.8975 8.26298   1
 -21   7  -3 3.61656 6.93079  -2
 -23  -7   3 3.61656 6.93079   1
 -19   7  -3 10.5510 7.16315  -2
 -21  -7   3 10.5510 7.16315   1
 -17   7  -3 163.000 10.6032  -2
 -19  -7   3 163.000 10.6032   1
 -17   7  -3 154.084 11.2354  -2
 -19  -7   3 154.084 11.2354   1
 -15   7  -3 11.0305 7.03452  -2
 -17  -7   3 11.0305 7.03452   1
 -15   7  -3 11.0531 6.65325  -2
 -17  -7   3 11.0531 6.65325   1
 -13   7  -3 57.4636 7.63074  -2
 -15  -7   3 57.4636 7.63074   1
 -13   7  -3 72.3407 8.40793  -2
 -15  -7   3 72.3407 8.40793   1
 -13  -7  -3 70.4702 5.01323  -2
 -15   7   3 70.4702 5.01323   1
 -11   7  -3 45.9597 7.79713  -2
 -13  -7   3 45.9597 7.79713   1
  11   7   3 45.8087 3.56741  -2
  13  -7  -3 45.8087 3.56741   1
 -11   7  -3 39.8107 7.06573  -2
 -13  -7   3 39.8107 7.06573   1
 -11  -7  -3 44.4973 4.11161  -2
 -13   7   3 44.4973 4.11161   1
  -9   7  -3 112.073 8.61235  -2
 -11  -7   3 112.073 8.61235   1
   9   7   3 108.707 4.99854  -2
  11  -7  -3 108.707 4.99854   1
  -9   7  -3 110.385 9.50223  -2
 -11  -7   3 110.385 9.50223   1
   9   7   3 100.689 5.21180  -2
  11  -7  -3 100.689 5.21180   1
  -9  -7  -3 106.028 5.37260  -2
 -11   7   3 106.028 5.37260   1
   9  -7   3 95.4283 5.93217  -2
  11   7  -3 95.4283 5.93217   1
   7   7   3 25.9674 2.88407  -2
   9  -7  -3 25.9674 2.88407   1
  -7   7  -3 26.3717 6.27178  -2
  -9  -7   3 26.3717 6.27178   1
  -7   7  -3 5.43183 5.96284  -2
  -9  -7   3 5.43183 5.96284   1
   7   7   3 22.5886 2.95195  -2
   9  -7  -3 22.5886 2.95195   1
   7  -7   3 21.6672 3.85659  -2
   9   7  -3 21.6672 3.85659   1
   5   7   3 2.37524 1.53047  -2
   7  -7  -3 2.37524 1.53047   1
  -5   7  -3 6.83543 6.56344  -2
  -7  -7   3 6.83543 6.56344   1
  -5   7  -3 6.21521 5.79467  -2
  -7  -7   3 6.21521 5.79467   1
   5   7   3 1.81690 2.64378  -2
   7  -7  -3 1.81690 2.64378   1
   5  -7   3 8.09437 3.26836  -2
   7   7  -3 8.09437 3.26836   1
  -3   7  -3 191.273 10.1532  -2
  -5  -7   3 191.273 10.1532   1
  -3   7  -3 200.419 11.9065  -2
  -5  -7   3 200.419 11.9065   1
   3   7   3 195.247 7.68410  -2
   5  -7  -3 195.247 7.68410   1
   3  -7   3 203.841 8.00852  -2
   5   7  -3 203.841 8.00852   1
   3  -7   3 189.778 7.79782  -2
   5   7  -3 189.778 7.79782   1
  -1   7  -3 98.5339 7.98949  -2
  -3  -7   3 98.5339 7.98949   1
  -1   7  -3 116.024 9.01019  -2
  -3  -7   3 116.024 9.01019   1
   1  -7   3 109.806 5.47961  -2
   3   7  -3 109.806 5.47961   1
   1  -7   3 103.061 5.94867  -2
   3   7  -3 103.061 5.94867   1
   1   7  -3 149.447 9.17196  -2
  -1  -7   3 149.447 9.17196   1
   1   7  -3 143.954 9.66618  -2
  -1  -7   3 143.954 9.66618   1
  -1   7   3 154.225 7.23140  -2
   1  -7  -3 154.225 7.23140   1
  -1  -7   3 150.850 7.19964  -2
   1   7  -3 150.850 7.19964   1
  -1  -7   3 154.330 6.61082  -2
   1   7  -3 154.330 6.61082   1
   3   7  -3 63.1400 7.52857  -2
   1  -7   3 63.1400 7.52857   1
   3   7  -3 74.7457 7.14208  -2
   1  -7   3 74.7457 7.14208   1
  -3   7   3 54.4725 4.70148  -2
  -1  -7  -3 54.4725 4.70148   1
  -3  -7   3 62.3395 4.35001  -2
  -1   7  -3 62.3395 4.35001   1
  -3  -7   3 62.3709 5.26086  -2
  -1   7  -3 62.3709 5.26086   1
   5   7  -3 146.209 9.64533  -2
   3  -7   3 146.209 9.64533   1
  -5   7   3 133.055 7.22774  -2
  -3  -7  -3 133.055 7.22774   1
   5   7  -3 134.071 8.63326  -2
   3  -7   3 134.071 8.63326   1
  -5  -7   3 130.044 6.01843  -2
  -3   7  -3 130.044 6.01843   1
  -5  -7   3 137.634 7.04144  -2
  -3   7  -3 137.634 7.04144   1
   7   7  -3 15.6668 5.44426  -2
   5  -7   3 15.6668 5.44426   1
   7   7  -3 11.6030 5.60636  -2
   5  -7   3 11.6030 5.60636   1
  -7  -7   3 7.91798 2.82774  -2
  -5   7  -3 7.91798 2.82774   1
  -7  -7   3 10.9157 4.31251  -2
  -5   7  -3 10.9157 4.31251   1
   9   7  -3 24.6695 6.03309  -2
   7  -7   3 24.6695 6.03309   1
   9   7  -3 29.5744 6.20142  -2
   7  -7   3 29.5744 6.20142   1
  -9  -7   3 38.0128 5.64853  -2
  -7   7  -3 38.0128 5.64853   1
 -11   7   3 174.200 6.27778  -2
  -9  -7  -3 174.200 6.27778   1
  11   7  -3 175.133 9.98637  -2
   9  -7   3 175.133 9.98637   1
  11   7  -3 204.231 11.0728  -2
   9  -7   3 204.231 11.0728   1
 -11   7   3 196.176 5.96969  -2
  -9  -7  -3 196.176 5.96969   1
 -11  -7   3 193.312 9.71290  -2
  -9   7  -3 193.312 9.71290   1
  13   7  -3 43.6235 6.82756  -2
  11  -7   3 43.6235 6.82756   1
 -13   7   3 29.3197 3.53845  -2
 -11  -7  -3 29.3197 3.53845   1
  13   7  -3 31.2479 6.38135  -2
  11  -7   3 31.2479 6.38135   1
 -13   7   3 25.6389 2.51589  -2
 -11  -7  -3 25.6389 2.51589   1
 -13  -7   3 27.0965 5.99706  -2
 -11   7  -3 27.0965 5.99706   1
 -15   7   3 119.437 6.17669  -2
 -13  -7  -3 119.437 6.17669   1
  15   7  -3 129.351 8.94981  -2
  13  -7   3 129.351 8.94981   1
  15   7  -3 122.267 8.81381  -2
  13  -7   3 122.267 8.81381   1
 -15  -7   3 116.474 8.52998  -2
 -13   7  -3 116.474 8.52998   1
  17   7  -3 4.01316 5.10346  -2
  15  -7   3 4.01316 5.10346   1
 -17   7   3 -3.9571 3.90923  -2
 -15  -7  -3 -3.9571 3.90923   1
  17   7  -3 7.59937 6.35017  -2
  15  -7   3 7.59937 6.35017   1
 -17  -7   3 9.01781 5.99264  -2
 -15   7  -3 9.01781 5.99264   1
  19   7  -3 84.3661 8.27622  -2
  17  -7   3 84.3661 8.27622   1
  19   7  -3 98.3520 8.87381  -2
  17  -7   3 98.3520 8.87381   1
 -19   7   3 79.0331 5.84874  -2
 -17  -7  -3 79.0331 5.84874   1
 -19  -7   3 90.0713 8.36548  -2
 -17   7  -3 90.0713 8.36548   1
  21   7  -3 9.03600 6.69074  -2
  19  -7   3 9.03600 6.69074   1
 -21   7   3 11.8660 4.52643  -2
 -19  -7  -3 11.8660 4.52643   1
  21   7  -3 3.00692 5.35222  -2
  19  -7   3 3.00692 5.35222   1
 -21  -7   3 13.5247 6.79287  -2
 -19   7  -3 13.5247 6.79287   1
  23   7  -3 -3.3311 6.80717  -2
  21  -7   3 -3.3311 6.80717   1
  23   7  -3 -1.8952 5.32546  -2
  21  -7   3 -1.8952 5.32546   1
 -23   7   3 -0.9677 4.73531  -2
 -21  -7  -3 -0.9677 4.73531   1
 -23  -7   3 -6.2074 6.82364  -2
 -21   7  -3 -6.2074 6.82364   1
  25   7  -3 46.6172 7.09478  -2
  23  -7   3 46.6172 7.09478   1
  25   7  -3 39.9738 8.20456  -2
  23  -7   3 39.9738 8.20456   1
 -25   7   3 41.1931 6.36488  -2
 -23  -7  -3 41.1931 6.36488   1
 -25  -7   3 36.8874 8.31588  -2
 -23   7  -3 36.8874 8.31588   1
  27   7  -3 91.2479 9.13218  -2
  25  -7   3 91.2479 9.13218   1
  27   7  -3 111.363 10.2941  -2
  25  -7   3 111.363 10.2941   1
 -27   7   3 109.283 8.45583  -2
 -25  -7  -3 109.283 8.45583   1
 -27  -7   3 114.465 9.99919  -2
 -25   7  -3 114.465 9.99919   1
  29   7  -3 61.5885 8.96822  -2
  27  -7   3 61.5885 8.96822   1
  29   7  -3 57.3519 7.71177  -2
  27  -7   3 57.3519 7.71177   1
 -29   7   3 47.7141 7.70556  -2
 -27  -7  -3 47.7141 7.70556   1
 -29  -7   3 60.2025 8.91337  -2
 -27   7  -3 60.2025 8.91337   1
  31   7  -3 58.6445 9.32618  -2
  29  -7   3 58.6445 9.32618   1
 -31   7   3 58.3924 8.31469  -2
 -29  -7  -3 58.3924 8.31469   1
 -31  -7   3 52.7591 8.97379  -2
 -29   7  -3 52.7591 8.97379   1
 -33   7   3 2.77996 7.86777  -2
 -31  -7  -3 2.77996 7.86777   1
  33   7  -3 -3.1603 8.07993  -2
  31  -7   3 -3.1603 8.07993   1
 -33  -7   3 9.01693 8.34212  -2
 -31   7  -3 9.01693 8.34212   1
 -30   8  -3 17.1085 8.84371  -2
 -32  -8   3 17.1085 8.84371   1
 -28   8  -3 13.5220 8.39426  -2
 -30  -8   3 13.5220 8.39426   1
 -26   8  -3 2.84140 7.65693  -2
 -28  -8   3 2.84140 7.65693   1
 -20   8  -3 16.6546 7.73128  -2
 -22  -8   3 16.6546 7.73128   1
 -20   8  -3 27.4121 8.63506  -2
 -22  -8   3 27.4121 8.63506   1
 -18   8  -3 83.1632 9.59886  -2
 -20  -8   3 83.1632 9.59886   1
 -18   8  -3 106.781 9.68524  -2
 -20  -8   3 106.781 9.68524   1
 -16   8  -3 60.9547 8.42365  -2
 -18  -8   3 60.9547 8.42365   1
 -16   8  -3 72.3582 9.64737  -2
 -18  -8   3 72.3582 9.64737   1
  14   8   3 42.1885 3.99361  -2
  16  -8  -3 42.1885 3.99361   1
 -14   8  -3 53.5733 7.78343  -2
 -16  -8   3 53.5733 7.78343   1
 -14   8  -3 44.9588 8.63912  -2
 -16  -8   3 44.9588 8.63912   1
  12   8   3 24.2141 3.58355  -2
  14  -8  -3 24.2141 3.58355   1
 -12   8  -3 34.7869 7.86360  -2
 -14  -8   3 34.7869 7.86360   1
 -12   8  -3 32.5512 7.53421  -2
 -14  -8   3 32.5512 7.53421   1
 -10   8  -3 89.7936 8.67896  -2
 -12  -8   3 89.7936 8.67896   1
  10   8   3 102.301 5.38843  -2
  12  -8  -3 102.301 5.38843   1
 -10   8  -3 94.3988 9.54446  -2
 -12  -8   3 94.3988 9.54446   1
   8   8   3 110.942 5.27618  -2
  10  -8  -3 110.942 5.27618   1
  -8   8  -3 97.7799 8.76644  -2
 -10  -8   3 97.7799 8.76644   1
  -8   8  -3 101.504 9.71916  -2
 -10  -8   3 101.504 9.71916   1
   8   8   3 98.6992 5.52796  -2
  10  -8  -3 98.6992 5.52796   1
   8  -8   3 102.698 5.63092  -2
  10   8  -3 102.698 5.63092   1
  -6   8  -3 -10.744 6.13061  -2
  -8  -8   3 -10.744 6.13061   1
   6   8   3 0.16309 2.50463  -2
   8  -8  -3 0.16309 2.50463   1
  -6   8  -3 -0.6296 6.28872  -2
  -8  -8   3 -0.6296 6.28872   1
   6   8   3 -1.4786 3.08478  -2
   8  -8  -3 -1.4786 3.08478   1
   6  -8   3 -3.1682 2.87925  -2
   8   8  -3 -3.1682 2.87925   1
   4   8   3 111.199 6.12837  -2
   6  -8  -3 111.199 6.12837   1
  -4   8  -3 118.616 10.4122  -2
  -6  -8   3 118.616 10.4122   1
  -4   8  -3 121.589 9.01470  -2
  -6  -8   3 121.589 9.01470   1
   4  -8   3 115.975 5.64122  -2
   6   8  -3 115.975 5.64122   1
   2   8   3 644.284 19.7229  -2
   4  -8  -3 644.284 19.7229   1
  -2   8  -3 633.706 23.7514  -2
  -4  -8   3 633.706 23.7514   1
  -2   8  -3 641.393 22.0072  -2
  -4  -8   3 641.393 22.0072   1
   2  -8   3 666.235 18.6784  -2
   4   8  -3 666.235 18.6784   1
   0   8  -3 215.543 12.7843  -2
  -2  -8   3 215.543 12.7843   1
   0   8  -3 212.396 11.1620  -2
  -2  -8   3 212.396 11.1620   1
   0   8   3 211.530 9.24538  -2
   2  -8  -3 211.530 9.24538   1
   0  -8   3 217.004 7.86550  -2
   2   8  -3 217.004 7.86550   1
   0  -8   3 205.429 8.16418  -2
   2   8  -3 205.429 8.16418   1
   2   8  -3 138.549 9.44513  -2
   0  -8   3 138.549 9.44513   1
   2   8  -3 137.414 10.0274  -2
   0  -8   3 137.414 10.0274   1
  -2   8   3 128.751 7.43090  -2
   0  -8  -3 128.751 7.43090   1
  -2  -8   3 129.434 6.38838  -2
   0   8  -3 129.434 6.38838   1
  -2  -8   3 139.567 5.95115  -2
   0   8  -3 139.567 5.95115   1
   4   8  -3 395.384 16.7360  -2
   2  -8   3 395.384 16.7360   1
  -4   8   3 384.416 13.9882  -2
  -2  -8  -3 384.416 13.9882   1
   4   8  -3 377.045 15.3226  -2
   2  -8   3 377.045 15.3226   1
  -4  -8   3 377.466 11.8612  -2
  -2   8  -3 377.466 11.8612   1
  -4  -8   3 386.168 12.6486  -2
  -2   8  -3 386.168 12.6486   1
   6   8  -3 100.917 8.41796  -2
   4  -8   3 100.917 8.41796   1
   6   8  -3 107.499 9.11841  -2
   4  -8   3 107.499 9.11841   1
  -6   8   3 94.5788 7.01791  -2
  -4  -8  -3 94.5788 7.01791   1
  -6  -8   3 109.737 6.47118  -2
  -4   8  -3 109.737 6.47118   1
  -6  -8   3 99.0225 4.96066  -2
  -4   8  -3 99.0225 4.96066   1
   8   8  -3 -0.0769 5.79497  -2
   6  -8   3 -0.0769 5.79497   1
   8   8  -3 -3.1976 5.12998  -2
   6  -8   3 -3.1976 5.12998   1
  -8   8   3 1.37178 4.61694  -2
  -6  -8  -3 1.37178 4.61694   1
  -8  -8   3 0.83272 4.02575  -2
  -6   8  -3 0.83272 4.02575   1
  10   8  -3 64.8822 7.61098  -2
   8  -8   3 64.8822 7.61098   1
  10   8  -3 67.6167 7.43735  -2
   8  -8   3 67.6167 7.43735   1
 -10  -8   3 49.0797 5.40073  -2
  -8   8  -3 49.0797 5.40073   1
  12   8  -3 97.0643 8.58717  -2
  10  -8   3 97.0643 8.58717   1
  12   8  -3 97.5200 8.28658  -2
  10  -8   3 97.5200 8.28658   1
 -12   8   3 84.8931 4.52769  -2
 -10  -8  -3 84.8931 4.52769   1
 -12  -8   3 100.189 7.24944  -2
 -10   8  -3 100.189 7.24944   1
  14   8  -3 11.2032 6.83545  -2
  12  -8   3 11.2032 6.83545   1
 -14   8   3 8.01811 3.46546  -2
 -12  -8  -3 8.01811 3.46546   1
  14   8  -3 9.41584 6.22996  -2
  12  -8   3 9.41584 6.22996   1
 -14  -8   3 10.6045 5.82534  -2
 -12   8  -3 10.6045 5.82534   1
 -16   8   3 17.0222 3.98884  -2
 -14  -8  -3 17.0222 3.98884   1
  16   8  -3 26.0311 6.00738  -2
  14  -8   3 26.0311 6.00738   1
  16   8  -3 29.9549 7.32335  -2
  14  -8   3 29.9549 7.32335   1
 -16  -8   3 21.7564 6.25140  -2
 -14   8  -3 21.7564 6.25140   1
 -18   8   3 36.4474 4.81216  -2
 -16  -8  -3 36.4474 4.81216   1
  18   8  -3 33.0607 7.67826  -2
  16  -8   3 33.0607 7.67826   1
  18   8  -3 43.6363 6.71934  -2
  16  -8   3 43.6363 6.71934   1
 -18  -8   3 25.6307 6.72234  -2
 -16   8  -3 25.6307 6.72234   1
 -20   8   3 67.9391 6.03262  -2
 -18  -8  -3 67.9391 6.03262   1
  20   8  -3 70.1484 9.03681  -2
  18  -8   3 70.1484 9.03681   1
  20   8  -3 84.9072 8.52541  -2
  18  -8   3 84.9072 8.52541   1
 -20  -8   3 58.0240 7.83102  -2
 -18   8  -3 58.0240 7.83102   1
  22   8  -3 26.9181 6.95818  -2
  20  -8   3 26.9181 6.95818   1
 -22   8   3 14.5115 5.23170  -2
 -20  -8  -3 14.5115 5.23170   1
  22   8  -3 20.1456 7.82348  -2
  20  -8   3 20.1456 7.82348   1
 -22  -8   3 16.8742 7.17138  -2
 -20   8  -3 16.8742 7.17138   1
  24   8  -3 -9.6051 5.20484  -2
  22  -8   3 -9.6051 5.20484   1
 -24   8   3 -3.5935 4.93769  -2
 -22  -8  -3 -3.5935 4.93769   1
  24   8  -3 -6.1453 7.40755  -2
  22  -8   3 -6.1453 7.40755   1
 -24  -8   3 14.1246 7.14476  -2
 -22   8  -3 14.1246 7.14476   1
  26   8  -3 35.5023 7.02707  -2
  24  -8   3 35.5023 7.02707   1
 -26   8   3 30.8215 6.33740  -2
 -24  -8  -3 30.8215 6.33740   1
  26   8  -3 46.2955 9.04025  -2
  24  -8   3 46.2955 9.04025   1
 -26  -8   3 33.1898 7.84959  -2
 -24   8  -3 33.1898 7.84959   1
  28   8  -3 -9.1724 7.79914  -2
  26  -8   3 -9.1724 7.79914   1
  28   8  -3 4.51048 6.64762  -2
  26  -8   3 4.51048 6.64762   1
 -28   8   3 -0.3838 6.18203  -2
 -26  -8  -3 -0.3838 6.18203   1
 -28  -8   3 3.17771 7.30000  -2
 -26   8  -3 3.17771 7.30000   1
 -30   8   3 13.2305 7.06436  -2
 -28  -8  -3 13.2305 7.06436   1
  30   8  -3 8.35410 8.29388  -2
  28  -8   3 8.35410 8.29388   1
  30   8  -3 -3.0740 6.28639  -2
  28  -8   3 -3.0740 6.28639   1
 -30  -8   3 -7.2446 7.85277  -2
 -28   8  -3 -7.2446 7.85277   1
  32   8  -3 -4.3602 8.30861  -2
  30  -8   3 -4.3602 8.30861   1
 -32   8   3 -6.0711 7.60209  -2
 -30  -8  -3 -6.0711 7.60209   1
 -32  -8   3 4.49164 8.54081  -2
 -30   8  -3 4.49164 8.54081   1
 -27   9  -3 17.5450 8.49638  -2
 -29  -9   3 17.5450 8.49638   1
 -27   9  -3 20.4846 8.61030  -2
 -29  -9   3 20.4846 8.61030   1
 -25   9  -3 76.6501 11.3868  -2
 -27  -9   3 76.6501 11.3868   1
 -23   9  -3 6.22829 7.47676  -2
 -25  -9   3 6.22829 7.47676   1
 -21   9  -3 7.30927 7.84374  -2
 -23  -9   3 7.30927 7.84374   1
 -21   9  -3 14.0142 7.56158  -2
 -23  -9   3 14.0142 7.56158   1
 -19   9  -3 11.4708 7.56336  -2
 -21  -9   3 11.4708 7.56336   1
 -19   9  -3 -2.4666 6.62634  -2
 -21  -9   3 -2.4666 6.62634   1
 -17   9  -3 9.35266 7.97461  -2
 -19  -9   3 9.35266 7.97461   1
 -17   9  -3 14.4134 7.68194  -2
 -19  -9   3 14.4134 7.68194   1
 -15   9  -3 24.7837 8.37722  -2
 -17  -9   3 24.7837 8.37722   1
 -15   9  -3 31.1674 7.53386  -2
 -17  -9   3 31.1674 7.53386   1
 -13   9  -3 120.248 9.99814  -2
 -15  -9   3 120.248 9.99814   1
 -13   9  -3 128.866 11.7810  -2
 -15  -9   3 128.866 11.7810   1
  13   9   3 115.015 6.22170  -2
  15  -9  -3 115.015 6.22170   1
 -11   9  -3 110.602 9.78736  -2
 -13  -9   3 110.602 9.78736   1
 -11   9  -3 118.574 10.4471  -2
 -13  -9   3 118.574 10.4471   1
  11   9   3 96.4540 5.99187  -2
  13  -9  -3 96.4540 5.99187   1
  -9   9  -3 77.6283 9.77956  -2
 -11  -9   3 77.6283 9.77956   1
  -9   9  -3 93.1787 9.22830  -2
 -11  -9   3 93.1787 9.22830   1
   9   9   3 82.9505 5.49710  -2
  11  -9  -3 82.9505 5.49710   1
  -7   9  -3 174.012 10.9069  -2
  -9  -9   3 174.012 10.9069   1
  -7   9  -3 207.518 13.2221  -2
  -9  -9   3 207.518 13.2221   1
   7   9   3 164.399 7.94521  -2
   9  -9  -3 164.399 7.94521   1
  -5   9  -3 147.110 10.2099  -2
  -7  -9   3 147.110 10.2099   1
  -5   9  -3 140.630 11.4742  -2
  -7  -9   3 140.630 11.4742   1
   5   9   3 147.035 7.67646  -2
   7  -9  -3 147.035 7.67646   1
  -3   9  -3 210.902 12.9584  -2
  -5  -9   3 210.902 12.9584   1
   3   9   3 182.035 8.65895  -2
   5  -9  -3 182.035 8.65895   1
  -3   9  -3 174.033 10.8820  -2
  -5  -9   3 174.033 10.8820   1
  -1   9  -3 96.2487 8.85144  -2
  -3  -9   3 96.2487 8.85144   1
   1   9   3 81.3959 6.28193  -2
   3  -9  -3 81.3959 6.28193   1
  -1   9  -3 85.2051 9.40662  -2
  -3  -9   3 85.2051 9.40662   1
   1   9  -3 88.7962 8.89346  -2
  -1  -9   3 88.7962 8.89346   1
   1   9  -3 93.1174 9.89311  -2
  -1  -9   3 93.1174 9.89311   1
  -1   9   3 98.6736 7.10933  -2
   1  -9  -3 98.6736 7.10933   1
   3   9  -3 59.2583 8.57701  -2
   1  -9   3 59.2583 8.57701   1
  -3   9   3 36.2049 5.53605  -2
  -1  -9  -3 36.2049 5.53605   1
   3   9  -3 50.6063 7.84551  -2
   1  -9   3 50.6063 7.84551   1
  -3  -9   3 54.3738 4.18910  -2
  -1   9  -3 54.3738 4.18910   1
  -5   9   3 142.291 8.77201  -2
  -3  -9  -3 142.291 8.77201   1
   5   9  -3 151.213 10.0883  -2
   3  -9   3 151.213 10.0883   1
   5   9  -3 130.382 10.6421  -2
   3  -9   3 130.382 10.6421   1
  -5  -9   3 146.274 6.50268  -2
  -3   9  -3 146.274 6.50268   1
   7   9  -3 81.2807 8.29286  -2
   5  -9   3 81.2807 8.29286   1
   7   9  -3 84.2725 8.50652  -2
   5  -9   3 84.2725 8.50652   1
  -7   9   3 75.6290 7.21152  -2
  -5  -9  -3 75.6290 7.21152   1
  -7  -9   3 82.2295 5.35072  -2
  -5   9  -3 82.2295 5.35072   1
  -9   9   3 127.547 8.93441  -2
  -7  -9  -3 127.547 8.93441   1
   9   9  -3 132.667 9.82254  -2
   7  -9   3 132.667 9.82254   1
   9   9  -3 142.838 10.3196  -2
   7  -9   3 142.838 10.3196   1
  -9  -9   3 139.265 6.93858  -2
  -7   9  -3 139.265 6.93858   1
 -11   9   3 182.808 10.5869  -2
  -9  -9  -3 182.808 10.5869   1
  11   9  -3 175.439 11.1947  -2
   9  -9   3 175.439 11.1947   1
  11   9  -3 168.432 10.9429  -2
   9  -9   3 168.432 10.9429   1
 -11  -9   3 151.997 7.71077  -2
  -9   9  -3 151.997 7.71077   1
  13   9  -3 96.9349 9.33333  -2
  11  -9   3 96.9349 9.33333   1
  13   9  -3 94.4451 8.66104  -2
  11  -9   3 94.4451 8.66104   1
 -13  -9   3 95.5186 6.75502  -2
 -11   9  -3 95.5186 6.75502   1
  15   9  -3 73.2176 9.19329  -2
  13  -9   3 73.2176 9.19329   1
  15   9  -3 76.1161 7.98828  -2
  13  -9   3 76.1161 7.98828   1
 -15  -9   3 67.7184 6.33276  -2
 -13   9  -3 67.7184 6.33276   1
  17   9  -3 5.08650 7.77461  -2
  15  -9   3 5.08650 7.77461   1
  17   9  -3 23.1978 6.57087  -2
  15  -9   3 23.1978 6.57087   1
 -17  -9   3 18.4204 5.82057  -2
 -15   9  -3 18.4204 5.82057   1
  19   9  -3 11.5405 5.89804  -2
  17  -9   3 11.5405 5.89804   1
  19   9  -3 18.9035 8.23833  -2
  17  -9   3 18.9035 8.23833   1
 -19  -9   3 24.1501 6.46235  -2
 -17   9  -3 24.1501 6.46235   1
  21   9  -3 20.8586 8.27270  -2
  19  -9   3 20.8586 8.27270   1
  21   9  -3 12.9176 6.61735  -2
  19  -9   3 12.9176 6.61735   1
 -21  -9   3 13.4951 6.42992  -2
 -19   9  -3 13.4951 6.42992   1
  23   9  -3 15.4243 6.41496  -2
  21  -9   3 15.4243 6.41496   1
  23   9  -3 21.3206 8.74093  -2
  21  -9   3 21.3206 8.74093   1
 -23  -9   3 19.3134 6.87359  -2
 -21   9  -3 19.3134 6.87359   1
  25   9  -3 0.02941 6.02578  -2
  23  -9   3 0.02941 6.02578   1
  25   9  -3 -6.3500 8.24805  -2
  23  -9   3 -6.3500 8.24805   1
 -25  -9   3 3.10539 7.05011  -2
 -23   9  -3 3.10539 7.05011   1
  27   9  -3 151.770 12.7526  -2
  25  -9   3 151.770 12.7526   1
  27   9  -3 146.966 11.2240  -2
  25  -9   3 146.966 11.2240   1
  29   9  -3 3.19494 6.95387  -2
  27  -9   3 3.19494 6.95387   1
  29   9  -3 21.3408 9.52723  -2
  27  -9   3 21.3408 9.52723   1
 -24  10  -3 22.0806 8.27505  -2
 -26 -10   3 22.0806 8.27505   1
 -22  10  -3 35.1895 9.06472  -2
 -24 -10   3 35.1895 9.06472   1
 -22  10  -3 24.6474 8.53975  -2
 -24 -10   3 24.6474 8.53975   1
 -20  10  -3 15.1857 8.31610  -2
 -22 -10   3 15.1857 8.31610   1
 -20  10  -3 1.17308 7.40877  -2
 -22 -10   3 1.17308 7.40877   1
 -18  10  -3 4.43398 7.55171  -2
 -20 -10   3 4.43398 7.55171   1
 -18  10  -3 5.35758 7.88862  -2
 -20 -10   3 5.35758 7.88862   1
 -16  10  -3 9.91976 7.72639  -2
 -18 -10   3 9.91976 7.72639   1
 -16  10  -3 10.0219 8.74028  -2
 -18 -10   3 10.0219 8.74028   1
 -14  10  -3 25.5436 7.99842  -2
 -16 -10   3 25.5436 7.99842   1
 -14  10  -3 46.6069 9.56301  -2
 -16 -10   3 46.6069 9.56301   1
 -12  10  -3 18.8922 7.71984  -2
 -14 -10   3 18.8922 7.71984   1
 -12  10  -3 28.9019 7.93377  -2
 -14 -10   3 28.9019 7.93377   1
 -10  10  -3 125.852 10.4494  -2
 -12 -10   3 125.852 10.4494   1
 -10  10  -3 106.496 11.3771  -2
 -12 -10   3 106.496 11.3771   1
  -8  10  -3 47.6118 8.28283  -2
 -10 -10   3 47.6118 8.28283   1
  -8  10  -3 40.7517 9.10204  -2
 -10 -10   3 40.7517 9.10204   1
  -6  10  -3 131.421 10.4162  -2
  -8 -10   3 131.421 10.4162   1
   6  10   3 125.130 7.60162  -2
   8 -10  -3 125.130 7.60162   1
  -6  10  -3 135.965 11.8140  -2
  -8 -10   3 135.965 11.8140   1
  -4  10  -3 169.347 12.5608  -2
  -6 -10   3 169.347 12.5608   1
   4  10   3 161.957 8.50982  -2
   6 -10  -3 161.957 8.50982   1
  -4  10  -3 137.542 10.7273  -2
  -6 -10   3 137.542 10.7273   1
   2  10   3 59.7826 5.82697  -2
   4 -10  -3 59.7826 5.82697   1
  -2  10  -3 50.2196 8.15216  -2
  -4 -10   3 50.2196 8.15216   1
  -2  10  -3 67.3999 9.39428  -2
  -4 -10   3 67.3999 9.39428   1
   0  10   3 33.4319 5.61673  -2
   2 -10  -3 33.4319 5.61673   1
   0  10  -3 40.9910 8.25582  -2
  -2 -10   3 40.9910 8.25582   1
   0  10  -3 32.3224 7.70442  -2
  -2 -10   3 32.3224 7.70442   1
   2  10  -3 32.5457 7.92659  -2
   0 -10   3 32.5457 7.92659   1
   2  10  -3 30.9898 8.15766  -2
   0 -10   3 30.9898 8.15766   1
  -2  10   3 35.2493 5.89228  -2
   0 -10  -3 35.2493 5.89228   1
  -4  10   3 128.429 8.84680  -2
  -2 -10  -3 128.429 8.84680   1
   4  10  -3 96.6823 9.89116  -2
   2 -10   3 96.6823 9.89116   1
   4  10  -3 115.127 10.8440  -2
   2 -10   3 115.127 10.8440   1
   6  10  -3 87.9919 9.11068  -2
   4 -10   3 87.9919 9.11068   1
   6  10  -3 90.6227 9.38018  -2
   4 -10   3 90.6227 9.38018   1
  -6  10   3 91.8734 8.06888  -2
  -4 -10  -3 91.8734 8.06888   1
  -8  10   3 75.9685 8.04021  -2
  -6 -10  -3 75.9685 8.04021   1
   8  10  -3 52.9323 8.26655  -2
   6 -10   3 52.9323 8.26655   1
   8  10  -3 83.7125 9.08152  -2
   6 -10   3 83.7125 9.08152   1
 -10  10   3 14.5854 6.08267  -2
  -8 -10  -3 14.5854 6.08267   1
  10  10  -3 16.3024 7.75345  -2
   8 -10   3 16.3024 7.75345   1
  10  10  -3 27.0077 7.64083  -2
   8 -10   3 27.0077 7.64083   1
 -12  10   3 118.642 9.63655  -2
 -10 -10  -3 118.642 9.63655   1
  12  10  -3 120.775 10.4866  -2
  10 -10   3 120.775 10.4866   1
  12  10  -3 119.870 10.5309  -2
  10 -10   3 119.870 10.5309   1
 -14  10   3 29.9515 6.72206  -2
 -12 -10  -3 29.9515 6.72206   1
  14  10  -3 30.2748 8.62791  -2
  12 -10   3 30.2748 8.62791   1
  14  10  -3 27.1047 6.67125  -2
  12 -10   3 27.1047 6.67125   1
  16  10  -3 81.0725 8.45975  -2
  14 -10   3 81.0725 8.45975   1
  16  10  -3 58.8544 9.73125  -2
  14 -10   3 58.8544 9.73125   1
  18  10  -3 21.0619 7.04930  -2
  16 -10   3 21.0619 7.04930   1
  18  10  -3 36.0107 9.46729  -2
  16 -10   3 36.0107 9.46729   1
  20  10  -3 -0.1434 5.86187  -2
  18 -10   3 -0.1434 5.86187   1
  20  10  -3 -1.3053 8.84393  -2
  18 -10   3 -1.3053 8.84393   1
  22  10  -3 6.91428 6.82842  -2
  20 -10   3 6.91428 6.82842   1
  22  10  -3 4.49563 8.92065  -2
  20 -10   3 4.49563 8.92065   1
  24  10  -3 33.9041 9.82869  -2
  22 -10   3 33.9041 9.82869   1
  24  10  -3 32.8386 7.35726  -2
  22 -10   3 32.8386 7.35726   1
  26  10  -3 10.8649 6.58013  -2
  24 -10   3 10.8649 6.58013   1
  26  10  -3 5.42669 9.61825  -2
  24 -10   3 5.42669 9.61825   1
 -19  11  -3 1.48476 8.05595  -2
 -21 -11   3 1.48476 8.05595   1
 -19  11  -3 8.25581 8.38302  -2
 -21 -11   3 8.25581 8.38302   1
 -17  11  -3 12.6321 8.17230  -2
 -19 -11   3 12.6321 8.17230   1
 -17  11  -3 30.1212 8.59153  -2
 -19 -11   3 30.1212 8.59153   1
 -15  11  -3 60.8406 9.14703  -2
 -17 -11   3 60.8406 9.14703   1
 -15  11  -3 56.8460 10.9752  -2
 -17 -11   3 56.8460 10.9752   1
 -13  11  -3 16.3673 9.16711  -2
 -15 -11   3 16.3673 9.16711   1
 -13  11  -3 2.30129 8.05779  -2
 -15 -11   3 2.30129 8.05779   1
 -11  11  -3 87.4138 11.3190  -2
 -13 -11   3 87.4138 11.3190   1
 -11  11  -3 91.4608 10.1504  -2
 -13 -11   3 91.4608 10.1504   1
  -9  11  -3 95.6218 10.4485  -2
 -11 -11   3 95.6218 10.4485   1
  -9  11  -3 87.5695 11.2997  -2
 -11 -11   3 87.5695 11.2997   1
  -7  11  -3 10.3830 8.01616  -2
  -9 -11   3 10.3830 8.01616   1
  -7  11  -3 4.44999 7.87560  -2
  -9 -11   3 4.44999 7.87560   1
  -5  11  -3 206.535 12.8559  -2
  -7 -11   3 206.535 12.8559   1
  -5  11  -3 188.728 13.8709  -2
  -7 -11   3 188.728 13.8709   1
  -3  11  -3 13.7957 7.93983  -2
  -5 -11   3 13.7957 7.93983   1
  -3  11  -3 19.8908 8.09033  -2
  -5 -11   3 19.8908 8.09033   1
  -1  11  -3 4.75008 7.38811  -2
  -3 -11   3 4.75008 7.38811   1
  -1  11  -3 1.88138 7.68249  -2
  -3 -11   3 1.88138 7.68249   1
  -1  11   3 191.270 10.8006  -2
   1 -11  -3 191.270 10.8006   1
   1  11  -3 196.155 13.9975  -2
  -1 -11   3 196.155 13.9975   1
   1  11  -3 203.370 12.5416  -2
  -1 -11   3 203.370 12.5416   1
   3  11  -3 2.83450 7.12464  -2
   1 -11   3 2.83450 7.12464   1
  -3  11   3 0.01998 5.31602  -2
  -1 -11  -3 0.01998 5.31602   1
   3  11  -3 13.6506 8.07958  -2
   1 -11   3 13.6506 8.07958   1
  -5  11   3 33.5847 7.09087  -2
  -3 -11  -3 33.5847 7.09087   1
   5  11  -3 9.27924 7.07883  -2
   3 -11   3 9.27924 7.07883   1
   5  11  -3 25.3905 8.42031  -2
   3 -11   3 25.3905 8.42031   1
   7  11  -3 102.336 10.2542  -2
   5 -11   3 102.336 10.2542   1
  -7  11   3 103.397 9.07301  -2
  -5 -11  -3 103.397 9.07301   1
   7  11  -3 110.712 10.8537  -2
   5 -11   3 110.712 10.8537   1
   9  11  -3 -1.8111 7.93454  -2
   7 -11   3 -1.8111 7.93454   1
   9  11  -3 -2.9186 6.72789  -2
   7 -11   3 -2.9186 6.72789   1
  -9  11   3 14.2631 6.43711  -2
  -7 -11  -3 14.2631 6.43711   1
  11  11  -3 51.1491 8.73860  -2
   9 -11   3 51.1491 8.73860   1
  11  11  -3 39.2366 9.11438  -2
   9 -11   3 39.2366 9.11438   1
 -11  11   3 41.6553 7.70231  -2
  -9 -11  -3 41.6553 7.70231   1
  13  11  -3 63.1670 8.60675  -2
  11 -11   3 63.1670 8.60675   1
  13  11  -3 54.9698 9.63143  -2
  11 -11   3 54.9698 9.63143   1
 -13  11   3 59.0325 8.34930  -2
 -11 -11  -3 59.0325 8.34930   1
 -15  11   3 26.0709 7.65060  -2
 -13 -11  -3 26.0709 7.65060   1
  15  11  -3 9.68732 6.98646  -2
  13 -11   3 9.68732 6.98646   1
  15  11  -3 -4.9722 8.63321  -2
  13 -11   3 -4.9722 8.63321   1
  17  11  -3 45.7175 7.79685  -2
  15 -11   3 45.7175 7.79685   1
 -17  11   3 48.1149 8.72966  -2
 -15 -11  -3 48.1149 8.72966   1
  17  11  -3 51.7046 10.0545  -2
  15 -11   3 51.7046 10.0545   1
  19  11  -3 34.0331 10.2103  -2
  17 -11   3 34.0331 10.2103   1
  19  11  -3 30.9023 7.71376  -2
  17 -11   3 30.9023 7.71376   1
  21  11  -3 1.53976 6.09967  -2
  19 -11   3 1.53976 6.09967   1
  21  11  -3 -5.6740 9.05708  -2
  19 -11   3 -5.6740 9.05708   1
 -14  12  -3 71.8739 10.0405  -2
 -16 -12   3 71.8739 10.0405   1
 -14  12  -3 44.1183 11.1261  -2
 -16 -12   3 44.1183 11.1261   1
 -12  12  -3 39.8010 10.5276  -2
 -14 -12   3 39.8010 10.5276   1
 -12  12  -3 56.9260 10.1141  -2
 -14 -12   3 56.9260 10.1141   1
 -10  12  -3 21.3418 8.92727  -2
 -12 -12   3 21.3418 8.92727   1
 -10  12  -3 18.1375 8.08958  -2
 -12 -12   3 18.1375 8.08958   1
  -8  12  -3 58.1378 9.90014  -2
 -10 -12   3 58.1378 9.90014   1
  -8  12  -3 60.2821 10.3553  -2
 -10 -12   3 60.2821 10.3553   1
  -6  12  -3 105.664 10.7533  -2
  -8 -12   3 105.664 10.7533   1
  -6  12  -3 97.7142 11.9388  -2
  -8 -12   3 97.7142 11.9388   1
  -4  12  -3 60.5989 9.67710  -2
  -6 -12   3 60.5989 9.67710   1
  -4  12  -3 59.8319 10.1093  -2
  -6 -12   3 59.8319 10.1093   1
  -2  12  -3 83.5388 10.8264  -2
  -4 -12   3 83.5388 10.8264   1
  -2  12  -3 85.6931 10.0650  -2
  -4 -12   3 85.6931 10.0650   1
   0  12  -3 14.1034 7.84961  -2
  -2 -12   3 14.1034 7.84961   1
   0  12  -3 15.8112 8.24766  -2
  -2 -12   3 15.8112 8.24766   1
   2  12  -3 -7.6443 6.93721  -2
   0 -12   3 -7.6443 6.93721   1
   2  12  -3 8.91875 8.22957  -2
   0 -12   3 8.91875 8.22957   1
   4  12  -3 123.539 11.4212  -2
   2 -12   3 123.539 11.4212   1
   4  12  -3 125.114 11.5783  -2
   2 -12   3 125.114 11.5783   1
   6  12  -3 33.4585 8.33580  -2
   4 -12   3 33.4585 8.33580   1
   6  12  -3 38.7660 9.40071  -2
   4 -12   3 38.7660 9.40071   1
   8  12  -3 80.4485 10.6095  -2
   6 -12   3 80.4485 10.6095   1
   8  12  -3 70.0999 9.81703  -2
   6 -12   3 70.0999 9.81703   1
  10  12  -3 53.7472 9.57760  -2
   8 -12   3 53.7472 9.57760   1
 -10  12   3 48.0011 8.69169  -2
  -8 -12  -3 48.0011 8.69169   1
  10  12  -3 52.3360 10.0809  -2
   8 -12   3 52.3360 10.0809   1
  12  12  -3 6.63970 9.26797  -2
  10 -12   3 6.63970 9.26797   1
 -12  12   3 18.5060 7.31004  -2
 -10 -12  -3 18.5060 7.31004   1
  12  12  -3 18.6788 8.15848  -2
  10 -12   3 18.6788 8.15848   1
  14  12  -3 19.3965 9.82967  -2
  12 -12   3 19.3965 9.82967   1
 -14  12   3 6.28712 7.59634  -2
 -12 -12  -3 6.28712 7.59634   1
  14  12  -3 21.2790 7.31079  -2
  12 -12   3 21.2790 7.31079   1
  16  12  -3 27.5711 10.3668  -2
  14 -12   3 27.5711 10.3668   1
 -16  12   3 29.7931 8.48597  -2
 -14 -12  -3 29.7931 8.48597   1
  16  12  -3 29.9473 7.50242  -2
  14 -12   3 29.9473 7.50242   1
  -1  13  -3 115.012 12.1905  -2
  -3 -13   3 115.012 12.1905   1
  -1  13  -3 104.110 11.4361  -2
  -3 -13   3 104.110 11.4361   1
   1  13  -3 2.43946 8.22143  -2
  -1 -13   3 2.43946 8.22143   1
   1  13  -3 -3.0564 8.78470  -2
  -1 -13   3 -3.0564 8.78470   1
   3  13  -3 67.8798 10.4526  -2
   1 -13   3 67.8798 10.4526   1
   3  13  -3 46.7767 9.47164  -2
   1 -13   3 46.7767 9.47164   1
 -36   0  -4 147.725 12.3459  -2
 -40   0   4 147.725 12.3459   1
 -34   0  -4 474.253 19.9684  -2
 -38   0   4 474.253 19.9684   1
 -32   0  -4 403.911 17.6283  -2
 -36   0   4 403.911 17.6283   1
 -30   0  -4 0.26605 7.61899  -2
 -34   0   4 0.26605 7.61899   1
 -28   0  -4 112.638 9.87609  -2
 -32   0   4 112.638 9.87609   1
 -26   0  -4 68.9591 8.41693  -2
 -30   0   4 68.9591 8.41693   1
 -24   0  -4 12.6966 6.57370  -2
 -28   0   4 12.6966 6.57370   1
 -22   0  -4 53.8246 7.27715  -2
 -26   0   4 53.8246 7.27715   1
 -20   0  -4 133.939 8.61438  -2
 -24   0   4 133.939 8.61438   1
 -18   0  -4 127.275 7.97979  -2
 -22   0   4 127.275 7.97979   1
 -16   0  -4 54.7830 5.88199  -2
 -20   0   4 54.7830 5.88199   1
 -14   0  -4 43.3557 5.47326  -2
 -18   0   4 43.3557 5.47326   1
  12   0   4 57.1813 5.43631  -2
  16   0  -4 57.1813 5.43631   1
 -12   0  -4 63.9983 5.75746  -2
 -16   0   4 63.9983 5.75746   1
  10   0   4 330.209 11.7087  -2
  14   0  -4 330.209 11.7087   1
 -10   0  -4 327.427 11.6321  -2
 -14   0   4 327.427 11.6321   1
  -8   0  -4 379.515 12.7942  -2
 -12   0   4 379.515 12.7942   1
 -10   0   4 164.519 6.91819   1
 -10   0   4 130.273 6.06342   1
 -10   0   4 148.803 6.34930   1
  10   0  -4 138.111 6.69239   1
   4   0   4 54.5641 5.36228  -2
   8   0  -4 54.5641 5.36228   1
  -4   0  -4 74.3683 5.91552  -2
  -8   0   4 74.3683 5.91552   1
  -2   0  -4 1017.21 29.3061  -2
  -6   0   4 1017.21 29.3061   1
   2   0   4 1133.65 30.4093  -2
   6   0  -4 1133.65 30.4093   1
  -2   0  -4 1114.72 29.9308  -2
  -6   0   4 1114.72 29.9308   1
   0   0   4 470.856 14.6804  -2
   4   0  -4 470.856 14.6804   1
   0   0  -4 442.663 13.9519  -2
  -4   0   4 442.663 13.9519   1
   2   0  -4 839.762 23.3782  -2
  -2   0   4 839.762 23.3782   1
   4   0  -4 869.507 24.3639  -2
   0   0   4 869.507 24.3639   1
   4   0  -4 879.901 24.3725  -2
   0   0   4 879.901 24.3725   1
   6   0  -4 1942.31 52.0865  -2
   2   0   4 1942.31 52.0865   1
  -6   0   4 2065.87 52.7724  -2
  -2   0  -4 2065.87 52.7724   1
   6   0  -4 1984.33 51.8928  -2
   2   0   4 1984.33 51.8928   1
  -8   0   4 67.6680 5.94283  -2
  -4   0  -4 67.6680 5.94283   1
   8   0  -4 71.3629 4.87567  -2
   4   0   4 71.3629 4.87567   1
  -8   0   4 61.2549 5.89071  -2
  -4   0  -4 61.2549 5.89071   1
 -10   0   4 536.259 16.3153  -2
  -6   0  -4 536.259 16.3153   1
  10   0  -4 487.587 15.1663  -2
   6   0   4 487.587 15.1663   1
  10   0  -4 511.193 16.1027  -2
   6   0   4 511.193 16.1027   1
 -12   0   4 324.234 12.1653  -2
  -8   0  -4 324.234 12.1653   1
  12   0  -4 335.213 12.0850  -2
   8   0   4 335.213 12.0850   1
 -14   0   4 567.125 18.0281  -2
 -10   0  -4 567.125 18.0281   1
  14   0  -4 535.968 16.6007  -2
  10   0   4 535.968 16.6007   1
  14   0  -4 589.238 17.8499  -2
  10   0   4 589.238 17.8499   1
 -14   0   4 558.838 17.6666  -2
 -10   0  -4 558.838 17.6666   1
  16   0  -4 110.371 6.08309  -2
  12   0   4 110.371 6.08309   1
 -16   0   4 112.842 7.09702  -2
 -12   0  -4 112.842 7.09702   1
  16   0  -4 119.183 7.24528  -2
  12   0   4 119.183 7.24528   1
 -18   0   4 72.1298 6.36545  -2
 -14   0  -4 72.1298 6.36545   1
  18   0  -4 92.0224 6.83377  -2
  14   0   4 92.0224 6.83377   1
  20   0  -4 86.0928 6.83814  -2
  16   0   4 86.0928 6.83814   1
 -20   0   4 81.1585 6.78760  -2
 -16   0  -4 81.1585 6.78760   1
 -22   0   4 167.772 9.30894  -2
 -18   0  -4 167.772 9.30894   1
  22   0  -4 179.411 9.34458  -2
  18   0   4 179.411 9.34458   1
 -24   0   4 117.232 8.49598  -2
 -20   0  -4 117.232 8.49598   1
  24   0  -4 134.716 8.61140  -2
  20   0   4 134.716 8.61140   1
 -26   0   4 90.1581 8.16072  -2
 -22   0  -4 90.1581 8.16072   1
  26   0  -4 104.883 8.25699  -2
  22   0   4 104.883 8.25699   1
 -28   0   4 5.89863 6.21601  -2
 -24   0  -4 5.89863 6.21601   1
  28   0  -4 10.9083 6.41600  -2
  24   0   4 10.9083 6.41600   1
  30   0  -4 61.9003 7.93189  -2
  26   0   4 61.9003 7.93189   1
 -30   0   4 59.1068 8.00828  -2
 -26   0  -4 59.1068 8.00828   1
 -32   0   4 101.611 9.66798  -2
 -28   0  -4 101.611 9.66798   1
  32   0  -4 122.502 9.47225  -2
  28   0   4 122.502 9.47225   1
 -34   0   4 5.90654 7.51701  -2
 -30   0  -4 5.90654 7.51701   1
  34   0  -4 5.26928 7.03762  -2
  30   0   4 5.26928 7.03762   1
 -36   0   4 713.297 26.1843  -2
 -32   0  -4 713.297 26.1843   1
  36   0  -4 693.987 24.2856  -2
  32   0   4 693.987 24.2856   1
  38   0  -4 430.608 18.0960  -2
  34   0   4 430.608 18.0960   1
 -38   0   4 403.285 19.2641  -2
 -34   0  -4 403.285 19.2641   1
  40   0  -4 90.6390 10.6546  -2
  36   0   4 90.6390 10.6546   1
 -40   0   4 90.1070 11.6117  -2
 -36   0  -4 90.1070 11.6117   1
 -35   1  -4 7.13289 9.00137  -2
 -39  -1   4 7.13289 9.00137   1
 -35  -1  -4 -0.7003 8.44563  -2
 -39   1   4 -0.7003 8.44563   1
 -33   1  -4 50.2422 9.84497  -2
 -37  -1   4 50.2422 9.84497   1
 -33  -1  -4 36.0268 8.86000  -2
 -37   1   4 36.0268 8.86000   1
 -31   1  -4 16.7775 8.61427  -2
 -35  -1   4 16.7775 8.61427   1
 -31  -1  -4 3.41337 7.40008  -2
 -35   1   4 3.41337 7.40008   1
 -29   1  -4 -4.1741 7.58749  -2
 -33  -1   4 -4.1741 7.58749   1
 -29  -1  -4 -4.2474 6.97795  -2
 -33   1   4 -4.2474 6.97795   1
 -27   1  -4 6.16547 7.56033  -2
 -31  -1   4 6.16547 7.56033   1
 -27  -1  -4 21.6713 7.01982  -2
 -31   1   4 21.6713 7.01982   1
 -25   1  -4 43.3282 7.92578  -2
 -29  -1   4 43.3282 7.92578   1
 -25  -1  -4 42.3473 7.10422  -2
 -29   1   4 42.3473 7.10422   1
 -23   1  -4 1.15845 6.65419  -2
 -27  -1   4 1.15845 6.65419   1
 -23  -1  -4 -10.041 5.65426  -2
 -27   1   4 -10.041 5.65426   1
 -21   1  -4 40.3179 6.94230  -2
 -25  -1   4 40.3179 6.94230   1
 -21  -1  -4 44.7244 6.47860  -2
 -25   1   4 44.7244 6.47860   1
 -19   1  -4 6.03558 5.70959  -2
 -23  -1   4 6.03558 5.70959   1
 -19  -1  -4 2.26601 5.06021  -2
 -23   1   4 2.26601 5.06021   1
 -17   1  -4 7.49607 5.53060  -2
 -21  -1   4 7.49607 5.53060   1
 -17  -1  -4 7.24330 4.61847  -2
 -21   1   4 7.24330 4.61847   1
 -15   1  -4 12.8914 5.34118  -2
 -19  -1   4 12.8914 5.34118   1
 -15  -1  -4 7.28571 4.40905  -2
 -19   1   4 7.28571 4.40905   1
 -13   1  -4 42.7373 5.85762  -2
 -17  -1   4 42.7373 5.85762   1
  13   1   4 41.3836 5.07095  -2
  17  -1  -4 41.3836 5.07095   1
  13  -1   4 37.1960 5.30774  -2
  17   1  -4 37.1960 5.30774   1
 -13  -1  -4 38.4988 4.74479  -2
 -17   1   4 38.4988 4.74479   1
  11   1   4 98.5858 6.43861  -2
  15  -1  -4 98.5858 6.43861   1
 -11   1  -4 103.879 6.68281  -2
 -15  -1   4 103.879 6.68281   1
 -11  -1  -4 107.581 5.98275  -2
 -15   1   4 107.581 5.98275   1
  11  -1   4 116.261 6.98725  -2
  15   1  -4 116.261 6.98725   1
  -9   1  -4 97.9675 6.57212  -2
 -13  -1   4 97.9675 6.57212   1
   9   1   4 98.3727 6.40926  -2
  13  -1  -4 98.3727 6.40926   1
  -9  -1  -4 97.5935 5.58890  -2
 -13   1   4 97.5935 5.58890   1
  -7   1  -4 35.3040 5.15550  -2
 -11  -1   4 35.3040 5.15550   1
   7   1   4 27.4485 4.03628  -2
  11  -1  -4 27.4485 4.03628   1
  -7  -1  -4 30.4395 3.88902  -2
 -11   1   4 30.4395 3.88902   1
  -5   1  -4 393.634 13.7615  -2
  -9  -1   4 393.634 13.7615   1
   5   1   4 413.388 13.6210  -2
   9  -1  -4 413.388 13.6210   1
   5   1   4 421.486 13.4350  -2
   9  -1  -4 421.486 13.4350   1
  -5  -1  -4 428.143 13.3542  -2
  -9   1   4 428.143 13.3542   1
  -5  -1  -4 438.108 12.7438  -2
  -9   1   4 438.108 12.7438   1
  -3   1  -4 929.713 26.1080  -2
  -7  -1   4 929.713 26.1080   1
  -3   1  -4 847.474 25.5324  -2
  -7  -1   4 847.474 25.5324   1
  -3  -1  -4 868.733 24.2147  -2
  -7   1   4 868.733 24.2147   1
  -3  -1  -4 972.554 24.9834  -2
  -7   1   4 972.554 24.9834   1
   1   1   4 285.731 10.0262  -2
   5  -1  -4 285.731 10.0262   1
  -1   1  -4 282.909 10.6863  -2
  -5  -1   4 282.909 10.6863   1
   1  -1   4 270.686 10.8646  -2
   5   1  -4 270.686 10.8646   1
  -1  -1  -4 290.754 9.51410  -2
  -5   1   4 290.754 9.51410   1
  -1   1   4 1300.61 34.3340  -2
   3  -1  -4 1300.61 34.3340   1
   1   1  -4 1304.36 35.0227  -2
  -3  -1   4 1304.36 35.0227   1
   1   1  -4 1263.32 34.8702  -2
  -3  -1   4 1263.32 34.8702   1
   1  -1  -4 1196.87 33.1248  -2
  -3   1   4 1196.87 33.1248   1
   1  -1  -4 1318.28 33.5451  -2
  -3   1   4 1318.28 33.5451   1
   3   1  -4 1307.38 35.7249  -2
  -1  -1   4 1307.38 35.7249   1
  -3   1   4 1319.36 35.0825  -2
   1  -1  -4 1319.36 35.0825   1
  -3  -1   4 1361.45 36.1585  -2
   1   1  -4 1361.45 36.1585   1
   3  -1  -4 1232.93 33.9783  -2
  -1   1   4 1232.93 33.9783   1
   3  -1  -4 1320.81 34.1187  -2
  -1   1   4 1320.81 34.1187   1
  -3  -1   4 1319.27 36.2597  -2
   1   1  -4 1319.27 36.2597   1
   5   1  -4 222.438 9.64588  -2
   1  -1   4 222.438 9.64588   1
  -5   1   4 220.461 8.80774  -2
  -1  -1  -4 220.461 8.80774   1
   5  -1  -4 237.715 7.52528  -2
   1   1   4 237.715 7.52528   1
  -5  -1   4 249.853 9.89591  -2
  -1   1  -4 249.853 9.89591   1
   5  -1  -4 212.946 7.65612  -2
   1   1   4 212.946 7.65612   1
   7   1  -4 1624.32 45.0766  -2
   3  -1   4 1624.32 45.0766   1
  -7   1   4 1749.44 44.8219  -2
  -3  -1  -4 1749.44 44.8219   1
   7  -1  -4 1709.72 43.4687  -2
   3   1   4 1709.72 43.4687   1
   7  -1  -4 1576.33 43.6440  -2
   3   1   4 1576.33 43.6440   1
  -7  -1   4 1791.46 45.6196  -2
  -3   1  -4 1791.46 45.6196   1
  -9   1   4 669.409 18.9919  -2
  -5  -1  -4 669.409 18.9919   1
   9   1  -4 647.580 19.5822  -2
   5  -1   4 647.580 19.5822   1
  -9   1   4 624.769 18.6847  -2
  -5  -1  -4 624.769 18.6847   1
   9  -1  -4 617.946 17.3567  -2
   5   1   4 617.946 17.3567   1
   9  -1  -4 601.167 17.8250  -2
   5   1   4 601.167 17.8250   1
 -11   1   4 43.5032 4.98942  -2
  -7  -1  -4 43.5032 4.98942   1
 -11   1   4 35.2255 3.98656  -2
  -7  -1  -4 35.2255 3.98656   1
  11   1  -4 37.6637 4.60484  -2
   7  -1   4 37.6637 4.60484   1
 -11   1   4 39.0303 4.51843  -2
  -7  -1  -4 39.0303 4.51843   1
  11   1  -4 38.6408 5.74581  -2
   7  -1   4 38.6408 5.74581   1
  11  -1  -4 30.6602 3.37138  -2
   7   1   4 30.6602 3.37138   1
  11  -1  -4 30.9252 4.29052  -2
   7   1   4 30.9252 4.29052   1
 -11  -1   4 27.9316 5.71780  -2
  -7   1  -4 27.9316 5.71780   1
 -13   1   4 55.1344 4.80665  -2
  -9  -1  -4 55.1344 4.80665   1
 -13   1   4 56.3420 5.01532  -2
  -9  -1  -4 56.3420 5.01532   1
  13   1  -4 57.7223 6.14492  -2
   9  -1   4 57.7223 6.14492   1
 -13  -1   4 55.6137 5.94463  -2
  -9   1  -4 55.6137 5.94463   1
  13  -1  -4 54.3284 5.29519  -2
   9   1   4 54.3284 5.29519   1
  13  -1  -4 56.8577 4.02946  -2
   9   1   4 56.8577 4.02946   1
  15   1  -4 73.2728 6.47357  -2
  11  -1   4 73.2728 6.47357   1
 -15   1   4 64.4208 5.29062  -2
 -11  -1  -4 64.4208 5.29062   1
 -15   1   4 56.9935 5.17353  -2
 -11  -1  -4 56.9935 5.17353   1
 -15  -1   4 69.7509 6.64314  -2
 -11   1  -4 69.7509 6.64314   1
  15  -1  -4 68.4294 4.38699  -2
  11   1   4 68.4294 4.38699   1
  15  -1  -4 70.4456 5.82242  -2
  11   1   4 70.4456 5.82242   1
 -17   1   4 69.0465 5.61256  -2
 -13  -1  -4 69.0465 5.61256   1
  17   1  -4 82.7633 6.74629  -2
  13  -1   4 82.7633 6.74629   1
  17   1  -4 77.4670 6.03555  -2
  13  -1   4 77.4670 6.03555   1
  17  -1  -4 73.8718 5.93486  -2
  13   1   4 73.8718 5.93486   1
  17  -1  -4 73.0052 4.63506  -2
  13   1   4 73.0052 4.63506   1
 -17  -1   4 80.5818 7.13541  -2
 -13   1  -4 80.5818 7.13541   1
  19   1  -4 15.9010 5.25442  -2
  15  -1   4 15.9010 5.25442   1
 -19   1   4 24.7531 4.89478  -2
 -15  -1  -4 24.7531 4.89478   1
  19  -1  -4 11.5064 3.47104  -2
  15   1   4 11.5064 3.47104   1
  19  -1  -4 21.8643 5.12247  -2
  15   1   4 21.8643 5.12247   1
 -19  -1   4 16.3659 5.75212  -2
 -15   1  -4 16.3659 5.75212   1
  21   1  -4 12.1040 5.65809  -2
  17  -1   4 12.1040 5.65809   1
 -21   1   4 8.15176 4.81512  -2
 -17  -1  -4 8.15176 4.81512   1
  21  -1  -4 10.8072 5.09566  -2
  17   1   4 10.8072 5.09566   1
 -21  -1   4 5.49026 5.84725  -2
 -17   1  -4 5.49026 5.84725   1
 -23   1   4 18.3823 5.34109  -2
 -19  -1  -4 18.3823 5.34109   1
  23   1  -4 17.4834 5.85824  -2
  19  -1   4 17.4834 5.85824   1
 -23  -1   4 9.94924 5.92003  -2
 -19   1  -4 9.94924 5.92003   1
  23  -1  -4 17.8045 5.67256  -2
  19   1   4 17.8045 5.67256   1
 -25   1   4 12.0996 5.55592  -2
 -21  -1  -4 12.0996 5.55592   1
  25   1  -4 21.6156 6.34534  -2
  21  -1   4 21.6156 6.34534   1
  25  -1  -4 12.6693 5.99369  -2
  21   1   4 12.6693 5.99369   1
 -25  -1   4 20.9859 6.69230  -2
 -21   1  -4 20.9859 6.69230   1
 -27   1   4 9.21673 5.94851  -2
 -23  -1  -4 9.21673 5.94851   1
  27   1  -4 3.15722 6.26718  -2
  23  -1   4 3.15722 6.26718   1
  27  -1  -4 -4.6224 6.00993  -2
  23   1   4 -4.6224 6.00993   1
 -27  -1   4 7.13616 6.69291  -2
 -23   1  -4 7.13616 6.69291   1
  29   1  -4 40.6209 7.33339  -2
  25  -1   4 40.6209 7.33339   1
 -29   1   4 33.8757 6.96855  -2
 -25  -1  -4 33.8757 6.96855   1
  29  -1  -4 39.9487 7.26756  -2
  25   1   4 39.9487 7.26756   1
 -29  -1   4 50.6748 8.04900  -2
 -25   1  -4 50.6748 8.04900   1
 -31   1   4 26.3855 7.41982  -2
 -27  -1  -4 26.3855 7.41982   1
  31   1  -4 30.7552 7.34751  -2
  27  -1   4 30.7552 7.34751   1
 -31  -1   4 34.3082 7.97100  -2
 -27   1  -4 34.3082 7.97100   1
  31  -1  -4 33.7522 7.28614  -2
  27   1   4 33.7522 7.28614   1
 -33   1   4 2.66924 7.24529  -2
 -29  -1  -4 2.66924 7.24529   1
  33   1  -4 7.67240 6.98623  -2
  29  -1   4 7.67240 6.98623   1
  33  -1  -4 -0.1284 6.89886  -2
  29   1   4 -0.1284 6.89886   1
 -33  -1   4 -3.1680 7.02470  -2
 -29   1  -4 -3.1680 7.02470   1
 -35   1   4 7.05304 8.15207  -2
 -31  -1  -4 7.05304 8.15207   1
  35   1  -4 9.12215 7.56646  -2
  31  -1   4 9.12215 7.56646   1
 -35  -1   4 17.8281 8.19523  -2
 -31   1  -4 17.8281 8.19523   1
  35  -1  -4 17.6221 7.55607  -2
  31   1   4 17.6221 7.55607   1
  37   1  -4 62.8905 8.92108  -2
  33  -1   4 62.8905 8.92108   1
 -37   1   4 32.9507 9.36444  -2
 -33  -1  -4 32.9507 9.36444   1
  37  -1  -4 57.9922 8.88461  -2
  33   1   4 57.9922 8.88461   1
 -37  -1   4 47.5392 9.67872  -2
 -33   1  -4 47.5392 9.67872   1
  39   1  -4 -1.9160 8.08125  -2
  35  -1   4 -1.9160 8.08125   1
 -39   1   4 11.9615 9.11870  -2
 -35  -1  -4 11.9615 9.11870   1
 -39  -1   4 0.60823 8.68311  -2
 -35   1  -4 0.60823 8.68311   1
  39  -1  -4 -2.5697 8.04571  -2
  35   1   4 -2.5697 8.04571   1
 -34   2  -4 187.465 13.4034  -2
 -38  -2   4 187.465 13.4034   1
 -34  -2  -4 152.660 11.7090  -2
 -38   2   4 152.660 11.7090   1
 -32   2  -4 37.0542 9.26272  -2
 -36  -2   4 37.0542 9.26272   1
 -32  -2  -4 45.5685 8.37107  -2
 -36   2   4 45.5685 8.37107   1
 -30   2  -4 7.78258 8.27701  -2
 -34  -2   4 7.78258 8.27701   1
 -30  -2  -4 15.9190 7.26211  -2
 -34   2   4 15.9190 7.26211   1
 -28   2  -4 12.5900 7.98141  -2
 -32  -2   4 12.5900 7.98141   1
 -28  -2  -4 22.0603 7.07248  -2
 -32   2   4 22.0603 7.07248   1
 -26   2  -4 54.2116 8.64118  -2
 -30  -2   4 54.2116 8.64118   1
 -26  -2  -4 73.4070 8.00367  -2
 -30   2   4 73.4070 8.00367   1
 -24   2  -4 8.42606 7.00892  -2
 -28  -2   4 8.42606 7.00892   1
 -24  -2  -4 7.60681 6.11727  -2
 -28   2   4 7.60681 6.11727   1
 -22   2  -4 285.807 12.9957  -2
 -26  -2   4 285.807 12.9957   1
 -22  -2  -4 259.230 11.4866  -2
 -26   2   4 259.230 11.4866   1
 -20   2  -4 32.4512 6.99328  -2
 -24  -2   4 32.4512 6.99328   1
 -20  -2  -4 20.8355 5.39642  -2
 -24   2   4 20.8355 5.39642   1
 -18   2  -4 6.50043 6.08125  -2
 -22  -2   4 6.50043 6.08125   1
 -18  -2  -4 1.90254 4.47235  -2
 -22   2   4 1.90254 4.47235   1
 -16   2  -4 20.1694 5.44071  -2
 -20  -2   4 20.1694 5.44071   1
 -16  -2  -4 14.2631 4.22560  -2
 -20   2   4 14.2631 4.22560   1
 -14   2  -4 45.2444 5.82698  -2
 -18  -2   4 45.2444 5.82698   1
 -14  -2  -4 58.4004 5.53620  -2
 -18   2   4 58.4004 5.53620   1
 -14  -2  -4 48.4271 4.60030  -2
 -18   2   4 48.4271 4.60030   1
 -12   2  -4 -0.3634 4.64541  -2
 -16  -2   4 -0.3634 4.64541   1
  12   2   4 5.05462 4.20185  -2
  16  -2  -4 5.05462 4.20185   1
 -12  -2  -4 2.12271 4.30447  -2
 -16   2   4 2.12271 4.30447   1
 -12  -2  -4 3.71793 3.34951  -2
 -16   2   4 3.71793 3.34951   1
  12  -2   4 8.13388 4.42883  -2
  16   2  -4 8.13388 4.42883   1
 -10   2  -4 57.8399 6.09623  -2
 -14  -2   4 57.8399 6.09623   1
  10   2   4 73.5958 5.48302  -2
  14  -2  -4 73.5958 5.48302   1
 -10  -2  -4 64.7613 4.39500  -2
 -14   2   4 64.7613 4.39500   1
  10  -2   4 68.0580 5.79249  -2
  14   2  -4 68.0580 5.79249   1
   8   2   4 46.4326 5.14344  -2
  12  -2  -4 46.4326 5.14344   1
  -8   2  -4 48.8505 5.86660  -2
 -12  -2   4 48.8505 5.86660   1
   8  -2   4 46.8153 5.50081  -2
  12   2  -4 46.8153 5.50081   1
  -8  -2  -4 52.7211 4.70230  -2
 -12   2   4 52.7211 4.70230   1
  -8  -2  -4 51.1617 3.68886  -2
 -12   2   4 51.1617 3.68886   1
   6   2   4 258.756 9.25207  -2
  10  -2  -4 258.756 9.25207   1
  -6  -2  -4 281.690 8.93104  -2
 -10   2   4 281.690 8.93104   1
  -6  -2  -4 273.304 8.38042  -2
 -10   2   4 273.304 8.38042   1
   4   2   4 398.805 12.4191  -2
   8  -2  -4 398.805 12.4191   1
  -4  -2  -4 406.939 11.5596  -2
  -8   2   4 406.939 11.5596   1
  -4  -2  -4 394.057 11.1424  -2
  -8   2   4 394.057 11.1424   1
  -2   2  -4 202.183 9.42969  -2
  -6  -2   4 202.183 9.42969   1
  -2   2  -4 195.419 9.31822  -2
  -6  -2   4 195.419 9.31822   1
   2   2   4 201.539 7.42992  -2
   6  -2  -4 201.539 7.42992   1
  -6   2   4 3.39230 0.74456   1
   6   2  -4 4.47739 2.52407   1
   6   2  -4 5.68500 2.37614   1
   0   2  -4 386.965 13.7419  -2
  -4  -2   4 386.965 13.7419   1
   4   2  -4 -0.0711 2.30196   1
  -2   2   4 701.176 19.8599  -2
   2  -2  -4 701.176 19.8599   1
   2   2  -4 709.687 21.6984  -2
  -2  -2   4 709.687 21.6984   1
  -2  -2   4 736.139 21.9096  -2
   2   2  -4 736.139 21.9096   1
  -4   2   4 752.916 20.9682  -2
   0  -2  -4 752.916 20.9682   1
   4   2  -4 765.116 22.8595  -2
   0  -2   4 765.116 22.8595   1
  -4  -2   4 762.781 22.7231  -2
   0   2  -4 762.781 22.7231   1
   6   2  -4 392.439 14.0635  -2
   2  -2   4 392.439 14.0635   1
  -6   2   4 392.599 12.0612  -2
  -2  -2  -4 392.599 12.0612   1
  -2   2  -4 384.653 13.2901   1
  -2   2  -4 374.133 13.3812   1
   8   2  -4 350.629 13.1718  -2
   4  -2   4 350.629 13.1718   1
  -8   2   4 330.925 10.9684  -2
  -4  -2  -4 330.925 10.9684   1
   8   2  -4 359.014 12.8208  -2
   4  -2   4 359.014 12.8208   1
  -8   2   4 360.596 11.5181  -2
  -4  -2  -4 360.596 11.5181   1
  -4   2  -4 188.547 8.44611   1
  -4   2  -4 173.034 8.16346   1
  10   2  -4 426.652 15.4319  -2
   6  -2   4 426.652 15.4319   1
 -10   2   4 449.667 13.6341  -2
  -6  -2  -4 449.667 13.6341   1
 -10   2   4 482.121 14.2285  -2
  -6  -2  -4 482.121 14.2285   1
 -10   2   4 433.677 13.6399  -2
  -6  -2  -4 433.677 13.6399   1
  -6   2  -4 391.407 14.0028   1
  -6   2  -4 414.299 14.2517   1
 -12   2   4 32.8857 4.12938  -2
  -8  -2  -4 32.8857 4.12938   1
  12   2  -4 28.1161 5.78303  -2
   8  -2   4 28.1161 5.78303   1
 -12   2   4 28.3522 3.89993  -2
  -8  -2  -4 28.3522 3.89993   1
  12  -2  -4 27.2680 2.83204  -2
   8   2   4 27.2680 2.83204   1
  12  -2  -4 32.9421 2.50641  -2
   8   2   4 32.9421 2.50641   1
 -12  -2   4 17.9917 5.79706  -2
  -8   2  -4 17.9917 5.79706   1
 -14   2   4 46.4523 4.50288  -2
 -10  -2  -4 46.4523 4.50288   1
 -14   2   4 53.4800 4.59491  -2
 -10  -2  -4 53.4800 4.59491   1
  14   2  -4 48.7662 6.01328  -2
  10  -2   4 48.7662 6.01328   1
  14  -2  -4 47.6252 3.92490  -2
  10   2   4 47.6252 3.92490   1
  14  -2  -4 51.4915 3.21652  -2
  10   2   4 51.4915 3.21652   1
 -14  -2   4 44.1117 6.47354  -2
 -10   2  -4 44.1117 6.47354   1
  16   2  -4 5.99483 5.21816  -2
  12  -2   4 5.99483 5.21816   1
 -16   2   4 5.07451 3.75307  -2
 -12  -2  -4 5.07451 3.75307   1
  16  -2  -4 6.10300 3.73986  -2
  12   2   4 6.10300 3.73986   1
 -16  -2   4 -0.2665 5.04902  -2
 -12   2  -4 -0.2665 5.04902   1
  16  -2  -4 5.08407 2.49589  -2
  12   2   4 5.08407 2.49589   1
  18   2  -4 95.5236 7.27673  -2
  14  -2   4 95.5236 7.27673   1
 -18   2   4 84.5416 6.00334  -2
 -14  -2  -4 84.5416 6.00334   1
  18  -2  -4 98.7320 5.90259  -2
  14   2   4 98.7320 5.90259   1
  18  -2  -4 91.9146 4.71472  -2
  14   2   4 91.9146 4.71472   1
  20   2  -4 26.1260 5.97600  -2
  16  -2   4 26.1260 5.97600   1
 -20   2   4 23.5156 4.77539  -2
 -16  -2  -4 23.5156 4.77539   1
  20   2  -4 20.3954 4.75731  -2
  16  -2   4 20.3954 4.75731   1
  20  -2  -4 33.4366 3.59533  -2
  16   2   4 33.4366 3.59533   1
 -20  -2   4 27.4502 6.29096  -2
 -16   2  -4 27.4502 6.29096   1
  20  -2  -4 26.5092 4.97301  -2
  16   2   4 26.5092 4.97301   1
 -22   2   4 11.9357 4.76904  -2
 -18  -2  -4 11.9357 4.76904   1
  22   2  -4 -1.2352 5.47956  -2
  18  -2   4 -1.2352 5.47956   1
  22  -2  -4 6.58504 3.33836  -2
  18   2   4 6.58504 3.33836   1
  22  -2  -4 2.86089 4.91299  -2
  18   2   4 2.86089 4.91299   1
 -22  -2   4 1.05205 6.12150  -2
 -18   2  -4 1.05205 6.12150   1
  24   2  -4 28.7654 6.42394  -2
  20  -2   4 28.7654 6.42394   1
 -24   2   4 24.4193 5.43796  -2
 -20  -2  -4 24.4193 5.43796   1
 -24  -2   4 19.5335 7.11145  -2
 -20   2  -4 19.5335 7.11145   1
  24  -2  -4 22.1424 5.57270  -2
  20   2   4 22.1424 5.57270   1
 -26   2   4 145.104 8.96141  -2
 -22  -2  -4 145.104 8.96141   1
  26   2  -4 156.223 10.0132  -2
  22  -2   4 156.223 10.0132   1
  26  -2  -4 141.919 8.64838  -2
  22   2   4 141.919 8.64838   1
 -26  -2   4 148.225 10.6939  -2
 -22   2  -4 148.225 10.6939   1
  28   2  -4 16.2806 6.81762  -2
  24  -2   4 16.2806 6.81762   1
 -28   2   4 8.58804 5.93381  -2
 -24  -2  -4 8.58804 5.93381   1
 -28  -2   4 16.9743 7.63173  -2
 -24   2  -4 16.9743 7.63173   1
  28  -2  -4 15.3362 6.27248  -2
  24   2   4 15.3362 6.27248   1
  30   2  -4 33.8248 7.49805  -2
  26  -2   4 33.8248 7.49805   1
 -30   2   4 34.8851 7.05078  -2
 -26  -2  -4 34.8851 7.05078   1
  30  -2  -4 42.4002 7.28581  -2
  26   2   4 42.4002 7.28581   1
 -30  -2   4 37.7577 8.22588  -2
 -26   2  -4 37.7577 8.22588   1
 -32   2   4 30.7719 7.51985  -2
 -28  -2  -4 30.7719 7.51985   1
  32   2  -4 24.8272 7.61272  -2
  28  -2   4 24.8272 7.61272   1
  32  -2  -4 32.6496 7.37123  -2
  28   2   4 32.6496 7.37123   1
 -32  -2   4 34.5653 8.44358  -2
 -28   2  -4 34.5653 8.44358   1
  34   2  -4 18.8777 7.65498  -2
  30  -2   4 18.8777 7.65498   1
 -34   2   4 17.5238 7.72154  -2
 -30  -2  -4 17.5238 7.72154   1
  34  -2  -4 16.7009 7.21939  -2
  30   2   4 16.7009 7.21939   1
 -34  -2   4 23.9080 8.30675  -2
 -30   2  -4 23.9080 8.30675   1
 -36   2   4 95.3781 10.3105  -2
 -32  -2  -4 95.3781 10.3105   1
  36   2  -4 120.002 10.4108  -2
  32  -2   4 120.002 10.4108   1
  36  -2  -4 101.312 9.40585  -2
  32   2   4 101.312 9.40585   1
 -36  -2   4 112.680 11.0303  -2
 -32   2  -4 112.680 11.0303   1
  38   2  -4 165.160 12.2086  -2
  34  -2   4 165.160 12.2086   1
 -38   2   4 167.890 12.8211  -2
 -34  -2  -4 167.890 12.8211   1
  38  -2  -4 174.935 11.3992  -2
  34   2   4 174.935 11.3992   1
 -38  -2   4 167.533 13.0566  -2
 -34   2  -4 167.533 13.0566   1
  36  -2   4 27.2238 6.04245   1
 -36  -2  -4 22.6804 6.41862   1
  36   2   4 30.5155 5.69277   1
 -36   2  -4 22.5715 6.20106   1
 -35   3  -4 8.88683 9.49078  -2
 -39  -3   4 8.88683 9.49078   1
 -35  -3  -4 21.4872 8.36872  -2
 -39   3   4 21.4872 8.36872   1
 -33   3  -4 11.2923 9.10919  -2
 -37  -3   4 11.2923 9.10919   1
 -33  -3  -4 24.0429 8.03059  -2
 -37   3   4 24.0429 8.03059   1
 -31   3  -4 7.60102 8.42345  -2
 -35  -3   4 7.60102 8.42345   1
 -31  -3  -4 -0.3839 6.75762  -2
 -35   3   4 -0.3839 6.75762   1
 -29   3  -4 20.5204 8.51128  -2
 -33  -3   4 20.5204 8.51128   1
 -29  -3  -4 3.75423 6.55176  -2
 -33   3   4 3.75423 6.55176   1
 -27   3  -4 52.8932 8.96409  -2
 -31  -3   4 52.8932 8.96409   1
 -27  -3  -4 44.0622 7.22334  -2
 -31   3   4 44.0622 7.22334   1
 -25   3  -4 14.7147 7.71641  -2
 -29  -3   4 14.7147 7.71641   1
 -25  -3  -4 18.5379 6.16571  -2
 -29   3   4 18.5379 6.16571   1
 -23   3  -4 40.2013 8.08614  -2
 -27  -3   4 40.2013 8.08614   1
 -23  -3  -4 32.3820 6.05507  -2
 -27   3   4 32.3820 6.05507   1
 -21   3  -4 84.0174 8.80164  -2
 -25  -3   4 84.0174 8.80164   1
 -21  -3  -4 81.7437 5.74564  -2
 -25   3   4 81.7437 5.74564   1
 -21  -3  -4 75.2115 6.63655  -2
 -25   3   4 75.2115 6.63655   1
 -19   3  -4 75.6648 7.71734  -2
 -23  -3   4 75.6648 7.71734   1
 -19  -3  -4 77.2794 5.06858  -2
 -23   3   4 77.2794 5.06858   1
 -19  -3  -4 68.0998 6.11661  -2
 -23   3   4 68.0998 6.11661   1
 -17   3  -4 17.9878 5.96341  -2
 -21  -3   4 17.9878 5.96341   1
 -17  -3  -4 26.1854 3.42677  -2
 -21   3   4 26.1854 3.42677   1
 -17  -3  -4 24.7177 4.99495  -2
 -21   3   4 24.7177 4.99495   1
 -17  -3  -4 27.9001 4.62346  -2
 -21   3   4 27.9001 4.62346   1
 -15   3  -4 39.1084 6.24022  -2
 -19  -3   4 39.1084 6.24022   1
 -15  -3  -4 40.2849 4.84734  -2
 -19   3   4 40.2849 4.84734   1
 -15  -3  -4 42.0561 4.57802  -2
 -19   3   4 42.0561 4.57802   1
 -15  -3  -4 39.0090 3.60590  -2
 -19   3   4 39.0090 3.60590   1
 -13   3  -4 235.190 10.9196  -2
 -17  -3   4 235.190 10.9196   1
 -13  -3  -4 250.723 8.70308  -2
 -17   3   4 250.723 8.70308   1
 -13  -3  -4 244.089 9.03130  -2
 -17   3   4 244.089 9.03130   1
 -13  -3  -4 252.474 7.94193  -2
 -17   3   4 252.474 7.94193   1
  11   3   4 131.090 6.46369  -2
  15  -3  -4 131.090 6.46369   1
 -11   3  -4 122.914 7.98410  -2
 -15  -3   4 122.914 7.98410   1
  11  -3   4 134.024 7.10083  -2
  15   3  -4 134.024 7.10083   1
 -11  -3  -4 133.459 5.75224  -2
 -15   3   4 133.459 5.75224   1
 -11  -3  -4 129.510 5.52163  -2
 -15   3   4 129.510 5.52163   1
 -11  -3  -4 129.656 4.69919  -2
 -15   3   4 129.656 4.69919   1
  -9   3  -4 92.1554 7.14065  -2
 -13  -3   4 92.1554 7.14065   1
   9   3   4 86.6918 5.64977  -2
  13  -3  -4 86.6918 5.64977   1
  -9  -3  -4 83.1348 4.11137  -2
 -13   3   4 83.1348 4.11137   1
  -9  -3  -4 88.9909 4.35170  -2
 -13   3   4 88.9909 4.35170   1
   9  -3   4 81.3488 6.15646  -2
  13   3  -4 81.3488 6.15646   1
  -9  -3  -4 86.7661 3.31894  -2
 -13   3   4 86.7661 3.31894   1
  -7   3  -4 111.598 7.64805  -2
 -11  -3   4 111.598 7.64805   1
   7   3   4 99.1947 5.15687  -2
  11  -3  -4 99.1947 5.15687   1
   7  -3   4 94.6973 6.47745  -2
  11   3  -4 94.6973 6.47745   1
   5   3   4 425.984 13.0406  -2
   9  -3  -4 425.984 13.0406   1
  -5   3  -4 453.125 15.7647  -2
  -9  -3   4 453.125 15.7647   1
   5  -3   4 445.636 15.0655  -2
   9   3  -4 445.636 15.0655   1
   3   3   4 183.439 6.73575  -2
   7  -3  -4 183.439 6.73575   1
  -3   3  -4 194.489 9.57421  -2
  -7  -3   4 194.489 9.57421   1
   7   3  -4 115.549 6.30935   1
   7   3  -4 115.492 6.76808   1
   1   3   4 232.557 7.51605  -2
   5  -3  -4 232.557 7.51605   1
  -1   3  -4 238.219 10.5410  -2
  -5  -3   4 238.219 10.5410   1
   5   3  -4 9.16037 3.05776   1
   5   3  -4 4.38320 2.42058   1
   1   3  -4 88.1561 7.33776  -2
  -3  -3   4 88.1561 7.33776   1
  -1   3   4 103.715 4.40544  -2
   3  -3  -4 103.715 4.40544   1
   3   3  -4 64.4518 5.19257   1
   3   3  -4 80.0370 5.81482   1
  -3   3   4 97.6310 4.29464  -2
   1  -3  -4 97.6310 4.29464   1
   1   3  -4 58.2638 4.98472   1
   1   3  -4 56.0400 5.01894   1
  -5   3   4 486.785 13.6036  -2
  -1  -3  -4 486.785 13.6036   1
   5   3  -4 486.216 16.6439  -2
   1  -3   4 486.216 16.6439   1
  -5   3   4 477.062 13.4950  -2
  -1  -3  -4 477.062 13.4950   1
  -1   3  -4 472.511 15.9467   1
  -1   3  -4 452.567 15.5087   1
  -7   3   4 196.509 6.67467  -2
  -3  -3  -4 196.509 6.67467   1
  -7   3   4 202.684 7.06036  -2
  -3  -3  -4 202.684 7.06036   1
   7   3  -4 187.387 9.75739  -2
   3  -3   4 187.387 9.75739   1
  -7   3   4 195.250 6.98024  -2
  -3  -3  -4 195.250 6.98024   1
  -7  -3   4 223.799 10.3383  -2
  -3   3  -4 223.799 10.3383   1
   9   3  -4 539.453 17.9394  -2
   5  -3   4 539.453 17.9394   1
  -9   3   4 535.524 15.0993  -2
  -5  -3  -4 535.524 15.0993   1
  -9   3   4 523.206 15.3474  -2
  -5  -3  -4 523.206 15.3474   1
  -9   3   4 533.186 15.5217  -2
  -5  -3  -4 533.186 15.5217   1
  -5   3  -4 400.810 14.5962   1
  -5   3  -4 412.677 14.4505   1
 -11   3   4 147.391 6.13295  -2
  -7  -3  -4 147.391 6.13295   1
  11   3  -4 143.183 8.57283  -2
   7  -3   4 143.183 8.57283   1
 -11   3   4 169.040 6.79635  -2
  -7  -3  -4 169.040 6.79635   1
 -11   3   4 149.672 6.60379  -2
  -7  -3  -4 149.672 6.60379   1
 -11  -3   4 146.320 8.86653  -2
  -7   3  -4 146.320 8.86653   1
  13   3  -4 49.9842 6.18570  -2
   9  -3   4 49.9842 6.18570   1
 -13   3   4 50.5579 4.34056  -2
  -9  -3  -4 50.5579 4.34056   1
 -13   3   4 46.4687 4.21511  -2
  -9  -3  -4 46.4687 4.21511   1
 -13   3   4 47.7756 4.04889  -2
  -9  -3  -4 47.7756 4.04889   1
  -9   3  -4 9.35675 3.19285   1
 -15   3   4 249.049 9.23979  -2
 -11  -3  -4 249.049 9.23979   1
  15   3  -4 254.480 11.3417  -2
  11  -3   4 254.480 11.3417   1
 -15  -3   4 264.998 11.8672  -2
 -11   3  -4 264.998 11.8672   1
 -17   3   4 390.509 13.2018  -2
 -13  -3  -4 390.509 13.2018   1
  17   3  -4 413.490 15.2868  -2
  13  -3   4 413.490 15.2868   1
 -17  -3   4 406.258 15.6565  -2
 -13   3  -4 406.258 15.6565   1
  19   3  -4 38.6530 6.41653  -2
  15  -3   4 38.6530 6.41653   1
 -19   3   4 38.3865 4.67914  -2
 -15  -3  -4 38.3865 4.67914   1
  19  -3  -4 37.8584 3.45864  -2
  15   3   4 37.8584 3.45864   1
 -19  -3   4 39.8347 6.99279  -2
 -15   3  -4 39.8347 6.99279   1
  19  -3  -4 41.0897 2.95642  -2
  15   3   4 41.0897 2.95642   1
 -21   3   4 41.0171 5.13117  -2
 -17  -3  -4 41.0171 5.13117   1
  21   3  -4 61.8949 6.54223  -2
  17  -3   4 61.8949 6.54223   1
  21   3  -4 49.6944 6.90265  -2
  17  -3   4 49.6944 6.90265   1
 -21  -3   4 50.5535 7.13103  -2
 -17   3  -4 50.5535 7.13103   1
  21  -3  -4 54.4145 4.60619  -2
  17   3   4 54.4145 4.60619   1
  21  -3  -4 49.7083 3.58620  -2
  17   3   4 49.7083 3.58620   1
  23   3  -4 101.428 7.92975  -2
  19  -3   4 101.428 7.92975   1
  23   3  -4 77.9666 8.05499  -2
  19  -3   4 77.9666 8.05499   1
 -23   3   4 97.3029 7.05261  -2
 -19  -3  -4 97.3029 7.05261   1
  23  -3  -4 105.220 6.31173  -2
  19   3   4 105.220 6.31173   1
  23  -3  -4 98.3481 4.98424  -2
  19   3   4 98.3481 4.98424   1
 -23  -3   4 84.9436 8.30003  -2
 -19   3  -4 84.9436 8.30003   1
  25   3  -4 137.571 9.39817  -2
  21  -3   4 137.571 9.39817   1
 -25   3   4 125.438 8.18748  -2
 -21  -3  -4 125.438 8.18748   1
  25  -3  -4 121.767 7.21101  -2
  21   3   4 121.767 7.21101   1
 -25  -3   4 110.365 9.54594  -2
 -21   3  -4 110.365 9.54594   1
 -27   3   4 7.57925 5.75214  -2
 -23  -3  -4 7.57925 5.75214   1
  27   3  -4 28.6116 7.18578  -2
  23  -3   4 28.6116 7.18578   1
  27  -3  -4 23.1842 5.79072  -2
  23   3   4 23.1842 5.79072   1
 -27  -3   4 17.8191 7.30756  -2
 -23   3  -4 17.8191 7.30756   1
 -29   3   4 21.2038 6.66526  -2
 -25  -3  -4 21.2038 6.66526   1
  29   3  -4 18.3791 7.16073  -2
  25  -3   4 18.3791 7.16073   1
 -29  -3   4 36.7255 8.07304  -2
 -25   3  -4 36.7255 8.07304   1
  29  -3  -4 30.8965 6.39388  -2
  25   3   4 30.8965 6.39388   1
 -31   3   4 20.7036 7.05237  -2
 -27  -3  -4 20.7036 7.05237   1
  31   3  -4 40.5836 7.89081  -2
  27  -3   4 40.5836 7.89081   1
 -31  -3   4 20.2748 8.24233  -2
 -27   3  -4 20.2748 8.24233   1
  31  -3  -4 29.8811 6.71016  -2
  27   3   4 29.8811 6.71016   1
  33   3  -4 30.5586 8.00037  -2
  29  -3   4 30.5586 8.00037   1
 -33   3   4 12.0966 7.58597  -2
 -29  -3  -4 12.0966 7.58597   1
 -33  -3   4 18.5553 8.40077  -2
 -29   3  -4 18.5553 8.40077   1
  33  -3  -4 36.0813 7.14023  -2
  29   3   4 36.0813 7.14023   1
 -35   3   4 4.76442 7.82721  -2
 -31  -3  -4 4.76442 7.82721   1
  35   3  -4 7.68211 7.55166  -2
  31  -3   4 7.68211 7.55166   1
 -35  -3   4 9.71905 8.37927  -2
 -31   3  -4 9.71905 8.37927   1
 -37   3   4 59.2046 9.70399  -2
 -33  -3  -4 59.2046 9.70399   1
  37   3  -4 54.3328 9.15627  -2
  33  -3   4 54.3328 9.15627   1
 -37  -3   4 62.0280 10.0091  -2
 -33   3  -4 62.0280 10.0091   1
 -39   3   4 13.5875 8.97237  -2
 -35  -3  -4 13.5875 8.97237   1
  39   3  -4 15.9449 8.57306  -2
  35  -3   4 15.9449 8.57306   1
 -39  -3   4 1.39761 8.83930  -2
 -35   3  -4 1.39761 8.83930   1
 -34   4  -4 26.8867 9.67879  -2
 -38  -4   4 26.8867 9.67879   1
 -34  -4  -4 4.98556 7.20098  -2
 -38   4   4 4.98556 7.20098   1
 -32   4  -4 -2.7173 8.56047  -2
 -36  -4   4 -2.7173 8.56047   1
 -32  -4  -4 3.58037 6.76916  -2
 -36   4   4 3.58037 6.76916   1
 -30   4  -4 29.5202 8.94208  -2
 -34  -4   4 29.5202 8.94208   1
 -30  -4  -4 13.7070 6.81211  -2
 -34   4   4 13.7070 6.81211   1
 -28   4  -4 64.9443 9.63777  -2
 -32  -4   4 64.9443 9.63777   1
 -28  -4  -4 72.7564 7.72853  -2
 -32   4   4 72.7564 7.72853   1
 -26   4  -4 91.6875 10.2661  -2
 -30  -4   4 91.6875 10.2661   1
 -26  -4  -4 113.498 8.23641  -2
 -30   4   4 113.498 8.23641   1
 -24   4  -4 -7.9780 7.53187  -2
 -28  -4   4 -7.9780 7.53187   1
 -24  -4  -4 9.77235 5.68557  -2
 -28   4   4 9.77235 5.68557   1
 -22   4  -4 130.302 10.1895  -2
 -26  -4   4 130.302 10.1895   1
 -22  -4  -4 104.510 7.29691  -2
 -26   4   4 104.510 7.29691   1
 -20   4  -4 211.590 11.6594  -2
 -24  -4   4 211.590 11.6594   1
 -20  -4  -4 205.804 9.05155  -2
 -24   4   4 205.804 9.05155   1
 -18   4  -4 123.018 9.33203  -2
 -22  -4   4 123.018 9.33203   1
 -18  -4  -4 116.506 6.18337  -2
 -22   4   4 116.506 6.18337   1
 -18  -4  -4 127.561 6.74388  -2
 -22   4   4 127.561 6.74388   1
 -18  -4  -4 117.927 6.70574  -2
 -22   4   4 117.927 6.70574   1
 -16   4  -4 146.322 9.25983  -2
 -20  -4   4 146.322 9.25983   1
 -16  -4  -4 144.871 6.29875  -2
 -20   4   4 144.871 6.29875   1
 -16  -4  -4 142.723 6.72754  -2
 -20   4   4 142.723 6.72754   1
 -16  -4  -4 142.980 6.57331  -2
 -20   4   4 142.980 6.57331   1
 -14   4  -4 216.208 11.1486  -2
 -18  -4   4 216.208 11.1486   1
 -14  -4  -4 224.845 7.81902  -2
 -18   4   4 224.845 7.81902   1
 -14  -4  -4 213.719 7.64811  -2
 -18   4   4 213.719 7.64811   1
 -14  -4  -4 233.804 7.85729  -2
 -18   4   4 233.804 7.85729   1
 -12   4  -4 63.8997 7.06779  -2
 -16  -4   4 63.8997 7.06779   1
  12   4   4 49.8644 4.86166  -2
  16  -4  -4 49.8644 4.86166   1
 -10   4  -4 59.4085 7.22125  -2
 -14  -4   4 59.4085 7.22125   1
  10   4   4 58.0112 4.73336  -2
  14  -4  -4 58.0112 4.73336   1
  10  -4   4 62.7479 5.67108  -2
  14   4  -4 62.7479 5.67108   1
  -8   4  -4 58.6220 6.80613  -2
 -12  -4   4 58.6220 6.80613   1
   8   4   4 50.6716 3.88377  -2
  12  -4  -4 50.6716 3.88377   1
   8   4   4 54.3022 4.41396  -2
  12  -4  -4 54.3022 4.41396   1
   8  -4   4 57.4111 5.50792  -2
  12   4  -4 57.4111 5.50792   1
   6   4   4 110.312 4.95625  -2
  10  -4  -4 110.312 4.95625   1
  -6   4  -4 98.0468 8.06536  -2
 -10  -4   4 98.0468 8.06536   1
   6  -4   4 124.527 7.24414  -2
  10   4  -4 124.527 7.24414   1
  -4   4  -4 85.2711 7.31493  -2
  -8  -4   4 85.2711 7.31493   1
   4   4   4 80.2580 3.99419  -2
   8  -4  -4 80.2580 3.99419   1
   4   4   4 94.7513 4.65134  -2
   8  -4  -4 94.7513 4.65134   1
   4  -4   4 87.0089 6.60367  -2
   8   4  -4 87.0089 6.60367   1
  -2   4  -4 269.530 11.6570  -2
  -6  -4   4 269.530 11.6570   1
   2   4   4 248.626 7.71891  -2
   6  -4  -4 248.626 7.71891   1
   2  -4   4 271.097 10.8462  -2
   6   4  -4 271.097 10.8462   1
   0   4  -4 75.4006 7.40814  -2
  -4  -4   4 75.4006 7.40814   1
   0  -4   4 76.3980 6.62991  -2
   4   4  -4 76.3980 6.62991   1
   2   4  -4 7.32520 5.78674  -2
  -2  -4   4 7.32520 5.78674   1
  -2  -4   4 3.10263 5.24609  -2
   2   4  -4 3.10263 5.24609   1
   4   4  -4 72.4180 7.16170  -2
   0  -4   4 72.4180 7.16170   1
  -4  -4   4 79.4102 7.17913  -2
   0   4  -4 79.4102 7.17913   1
   6   4  -4 304.567 12.5732  -2
   2  -4   4 304.567 12.5732   1
  -6  -4   4 296.329 12.3625  -2
  -2   4  -4 296.329 12.3625   1
   8   4  -4 83.1756 7.35226  -2
   4  -4   4 83.1756 7.35226   1
  -8  -4   4 69.3902 7.18418  -2
  -4   4  -4 69.3902 7.18418   1
 -10   4   4 76.9659 4.16769  -2
  -6  -4  -4 76.9659 4.16769   1
  10   4  -4 86.0040 7.44054  -2
   6  -4   4 86.0040 7.44054   1
 -10   4   4 77.2850 3.89028  -2
  -6  -4  -4 77.2850 3.89028   1
 -10  -4   4 76.8862 7.38018  -2
  -6   4  -4 76.8862 7.38018   1
 -12   4   4 96.9201 4.93407  -2
  -8  -4  -4 96.9201 4.93407   1
 -12   4   4 88.5817 4.55816  -2
  -8  -4  -4 88.5817 4.55816   1
  12   4  -4 93.6231 7.49704  -2
   8  -4   4 93.6231 7.49704   1
 -12  -4   4 118.946 8.42727  -2
  -8   4  -4 118.946 8.42727   1
 -14   4   4 104.797 5.35072  -2
 -10  -4  -4 104.797 5.35072   1
  14   4  -4 116.827 8.25729  -2
  10  -4   4 116.827 8.25729   1
 -14   4   4 109.321 5.29173  -2
 -10  -4  -4 109.321 5.29173   1
 -14  -4   4 103.475 8.25472  -2
 -10   4  -4 103.475 8.25472   1
 -16   4   4 93.6048 5.38867  -2
 -12  -4  -4 93.6048 5.38867   1
  16   4  -4 111.511 8.08705  -2
  12  -4   4 111.511 8.08705   1
 -16  -4   4 97.9431 8.44686  -2
 -12   4  -4 97.9431 8.44686   1
  18   4  -4 213.193 10.9448  -2
  14  -4   4 213.193 10.9448   1
 -18   4   4 195.567 8.36598  -2
 -14  -4  -4 195.567 8.36598   1
 -18  -4   4 217.844 11.4758  -2
 -14   4  -4 217.844 11.4758   1
  20   4  -4 145.249 9.44218  -2
  16  -4   4 145.249 9.44218   1
 -20   4   4 150.400 7.51593  -2
 -16  -4  -4 150.400 7.51593   1
 -20  -4   4 139.461 9.77073  -2
 -16   4  -4 139.461 9.77073   1
  22   4  -4 136.437 9.44180  -2
  18  -4   4 136.437 9.44180   1
 -22   4   4 120.107 7.45320  -2
 -18  -4  -4 120.107 7.45320   1
  22   4  -4 124.385 8.89616  -2
  18  -4   4 124.385 8.89616   1
 -22  -4   4 148.070 10.2692  -2
 -18   4  -4 148.070 10.2692   1
  24   4  -4 299.260 13.9111  -2
  20  -4   4 299.260 13.9111   1
 -24   4   4 301.208 12.1671  -2
 -20  -4  -4 301.208 12.1671   1
  24   4  -4 321.763 13.8281  -2
  20  -4   4 321.763 13.8281   1
 -24  -4   4 298.282 14.6267  -2
 -20   4  -4 298.282 14.6267   1
 -26   4   4 120.344 8.30066  -2
 -22  -4  -4 120.344 8.30066   1
  26   4  -4 146.309 9.53448  -2
  22  -4   4 146.309 9.53448   1
  26   4  -4 143.348 10.0531  -2
  22  -4   4 143.348 10.0531   1
 -26  -4   4 118.478 10.3486  -2
 -22   4  -4 118.478 10.3486   1
  26  -4  -4 143.780 6.10278  -2
  22   4   4 143.780 6.10278   1
  28   4  -4 2.65974 6.76427  -2
  24  -4   4 2.65974 6.76427   1
 -28   4   4 -4.4001 5.66889  -2
 -24  -4  -4 -4.4001 5.66889   1
 -28  -4   4 1.37404 7.48786  -2
 -24   4  -4 1.37404 7.48786   1
 -30   4   4 209.833 11.4893  -2
 -26  -4  -4 209.833 11.4893   1
  30   4  -4 211.716 12.4250  -2
  26  -4   4 211.716 12.4250   1
 -30  -4   4 180.323 12.7192  -2
 -26   4  -4 180.323 12.7192   1
  32   4  -4 65.6133 8.88272  -2
  28  -4   4 65.6133 8.88272   1
 -32   4   4 27.0310 7.52324  -2
 -28  -4  -4 27.0310 7.52324   1
 -32  -4   4 33.6999 8.91475  -2
 -28   4  -4 33.6999 8.91475   1
  34   4  -4 23.5182 7.85215  -2
  30  -4   4 23.5182 7.85215   1
 -34   4   4 30.9480 8.15141  -2
 -30  -4  -4 30.9480 8.15141   1
 -34  -4   4 34.8903 8.97826  -2
 -30   4  -4 34.8903 8.97826   1
  36   4  -4 11.4440 7.90512  -2
  32  -4   4 11.4440 7.90512   1
 -36   4   4 -5.5253 7.81758  -2
 -32  -4  -4 -5.5253 7.81758   1
 -36  -4   4 4.16215 8.70076  -2
 -32   4  -4 4.16215 8.70076   1
 -38   4   4 1.97375 8.89280  -2
 -34  -4  -4 1.97375 8.89280   1
  38   4  -4 14.0787 8.59557  -2
  34  -4   4 14.0787 8.59557   1
 -38  -4   4 9.07117 9.28056  -2
 -34   4  -4 9.07117 9.28056   1
 -33   5  -4 7.42099 9.29644  -2
 -37  -5   4 7.42099 9.29644   1
 -31   5  -4 -9.7096 8.40341  -2
 -35  -5   4 -9.7096 8.40341   1
 -29   5  -4 70.7270 10.1397  -2
 -33  -5   4 70.7270 10.1397   1
 -27   5  -4 38.5335 9.35317  -2
 -31  -5   4 38.5335 9.35317   1
 -25   5  -4 84.4989 9.91863  -2
 -29  -5   4 84.4989 9.91863   1
 -25  -5  -4 66.5180 6.65390  -2
 -29   5   4 66.5180 6.65390   1
 -23   5  -4 165.759 11.5439  -2
 -27  -5   4 165.759 11.5439   1
 -23  -5  -4 161.855 8.28608  -2
 -27   5   4 161.855 8.28608   1
 -21   5  -4 64.9443 8.75338  -2
 -25  -5   4 64.9443 8.75338   1
 -21  -5  -4 96.7620 6.00959  -2
 -25   5   4 96.7620 6.00959   1
 -19   5  -4 133.215 9.96403  -2
 -23  -5   4 133.215 9.96403   1
 -19  -5  -4 143.123 6.30631  -2
 -23   5   4 143.123 6.30631   1
 -17   5  -4 16.4977 7.02020  -2
 -21  -5   4 16.4977 7.02020   1
 -21   5   4 2.51697 1.86215   1
 -15   5  -4 647.945 23.7307  -2
 -19  -5   4 647.945 23.7307   1
 -15   5  -4 644.623 22.3141  -2
 -19  -5   4 644.623 22.3141   1
 -19   5   4 397.783 12.1557   1
 -13   5  -4 175.736 10.3863  -2
 -17  -5   4 175.736 10.3863   1
 -13   5  -4 172.552 11.0070  -2
 -17  -5   4 172.552 11.0070   1
 -13  -5  -4 162.588 6.04891  -2
 -17   5   4 162.588 6.04891   1
 -11   5  -4 11.9463 6.32007  -2
 -15  -5   4 11.9463 6.32007   1
 -11   5  -4 4.46334 5.81648  -2
 -15  -5   4 4.46334 5.81648   1
 -15   5   4 2.12161 1.20905   1
  -9   5  -4 216.976 11.1985  -2
 -13  -5   4 216.976 11.1985   1
   9   5   4 215.196 8.03487  -2
  13  -5  -4 215.196 8.03487   1
  -9   5  -4 211.121 11.5126  -2
 -13  -5   4 211.121 11.5126   1
   9  -5   4 213.131 9.26490  -2
  13   5  -4 213.131 9.26490   1
  -7   5  -4 121.795 8.75799  -2
 -11  -5   4 121.795 8.75799   1
   7   5   4 112.952 5.44493  -2
  11  -5  -4 112.952 5.44493   1
   7   5   4 122.235 5.78286  -2
  11  -5  -4 122.235 5.78286   1
   7  -5   4 130.062 7.35001  -2
  11   5  -4 130.062 7.35001   1
   5   5   4 193.008 6.47079  -2
   9  -5  -4 193.008 6.47079   1
   5   5   4 150.258 6.33567  -2
   9  -5  -4 150.258 6.33567   1
  -5   5  -4 190.734 10.1734  -2
  -9  -5   4 190.734 10.1734   1
   5  -5   4 190.549 8.64889  -2
   9   5  -4 190.549 8.64889   1
  -3   5  -4 328.434 13.6671  -2
  -7  -5   4 328.434 13.6671   1
   3   5   4 321.922 9.43784  -2
   7  -5  -4 321.922 9.43784   1
   3  -5   4 339.343 12.5211  -2
   7   5  -4 339.343 12.5211   1
  -1   5  -4 289.280 12.6744  -2
  -5  -5   4 289.280 12.6744   1
   1  -5   4 278.804 11.4897  -2
   5   5  -4 278.804 11.4897   1
   1   5  -4 177.871 9.94950  -2
  -3  -5   4 177.871 9.94950   1
  -1  -5   4 181.162 8.99624  -2
   3   5  -4 181.162 8.99624   1
   3   5  -4 110.536 8.12957  -2
  -1  -5   4 110.536 8.12957   1
  -3  -5   4 108.208 7.55209  -2
   1   5  -4 108.208 7.55209   1
   5   5  -4 197.149 10.4034  -2
   1  -5   4 197.149 10.4034   1
  -5  -5   4 189.529 9.81262  -2
  -1   5  -4 189.529 9.81262   1
   7   5  -4 222.976 11.1813  -2
   3  -5   4 222.976 11.1813   1
  -7  -5   4 236.542 11.0544  -2
  -3   5  -4 236.542 11.0544   1
   9   5  -4 272.446 12.0464  -2
   5  -5   4 272.446 12.0464   1
  -9  -5   4 238.574 11.4433  -2
  -5   5  -4 238.574 11.4433   1
 -11   5   4 59.7691 3.44210  -2
  -7  -5  -4 59.7691 3.44210   1
  11   5  -4 53.9701 7.18819  -2
   7  -5   4 53.9701 7.18819   1
 -11   5   4 48.3966 3.34502  -2
  -7  -5  -4 48.3966 3.34502   1
 -11  -5   4 64.7880 7.23831  -2
  -7   5  -4 64.7880 7.23831   1
  13   5  -4 386.715 15.0172  -2
   9  -5   4 386.715 15.0172   1
 -13   5   4 357.863 11.0147  -2
  -9  -5  -4 357.863 11.0147   1
 -13   5   4 358.853 11.1394  -2
  -9  -5  -4 358.853 11.1394   1
 -13  -5   4 367.559 14.9503  -2
  -9   5  -4 367.559 14.9503   1
 -15   5   4 6.88998 3.34393  -2
 -11  -5  -4 6.88998 3.34393   1
  15   5  -4 16.1367 6.20454  -2
  11  -5   4 16.1367 6.20454   1
 -15  -5   4 6.90216 6.18183  -2
 -11   5  -4 6.90216 6.18183   1
 -17   5   4 274.694 9.85176  -2
 -13  -5  -4 274.694 9.85176   1
  17   5  -4 261.105 12.6137  -2
  13  -5   4 261.105 12.6137   1
 -17  -5   4 280.230 13.1549  -2
 -13   5  -4 280.230 13.1549   1
  19   5  -4 699.881 23.3160  -2
  15  -5   4 699.881 23.3160   1
 -19   5   4 687.180 20.3442  -2
 -15  -5  -4 687.180 20.3442   1
 -19  -5   4 650.896 23.0001  -2
 -15   5  -4 650.896 23.0001   1
  21   5  -4 0.13201 6.45571  -2
  17  -5   4 0.13201 6.45571   1
 -21   5   4 -3.1507 4.36971  -2
 -17  -5  -4 -3.1507 4.36971   1
 -21  -5   4 4.78003 7.12850  -2
 -17   5  -4 4.78003 7.12850   1
 -23   5   4 184.633 9.19210  -2
 -19  -5  -4 184.633 9.19210   1
  23   5  -4 197.892 11.6254  -2
  19  -5   4 197.892 11.6254   1
  23   5  -4 200.996 11.3800  -2
  19  -5   4 200.996 11.3800   1
 -23  -5   4 196.650 12.1196  -2
 -19   5  -4 196.650 12.1196   1
  25   5  -4 155.377 10.9214  -2
  21  -5   4 155.377 10.9214   1
  25   5  -4 149.862 9.93401  -2
  21  -5   4 149.862 9.93401   1
 -25   5   4 167.291 9.04566  -2
 -21  -5  -4 167.291 9.04566   1
 -25  -5   4 172.247 11.6548  -2
 -21   5  -4 172.247 11.6548   1
  27   5  -4 113.577 10.0352  -2
  23  -5   4 113.577 10.0352   1
  27   5  -4 116.069 9.01452  -2
  23  -5   4 116.069 9.01452   1
 -27   5   4 114.323 8.34063  -2
 -23  -5  -4 114.323 8.34063   1
 -27  -5   4 112.220 10.5187  -2
 -23   5  -4 112.220 10.5187   1
  29   5  -4 98.6834 9.77979  -2
  25  -5   4 98.6834 9.77979   1
 -29   5   4 112.259 8.77997  -2
 -25  -5  -4 112.259 8.77997   1
 -29  -5   4 98.2292 10.4022  -2
 -25   5  -4 98.2292 10.4022   1
  31   5  -4 54.0351 8.66232  -2
  27  -5   4 54.0351 8.66232   1
 -31   5   4 36.9142 7.43276  -2
 -27  -5  -4 36.9142 7.43276   1
 -31  -5   4 25.2867 8.92174  -2
 -27   5  -4 25.2867 8.92174   1
  33   5  -4 74.0202 9.49765  -2
  29  -5   4 74.0202 9.49765   1
 -33   5   4 65.7803 8.69196  -2
 -29  -5  -4 65.7803 8.69196   1
 -33  -5   4 66.2065 10.1586  -2
 -29   5  -4 66.2065 10.1586   1
 -35   5   4 2.19462 7.95353  -2
 -31  -5  -4 2.19462 7.95353   1
  35   5  -4 9.51703 7.94407  -2
  31  -5   4 9.51703 7.94407   1
 -35  -5   4 -3.1077 8.46110  -2
 -31   5  -4 -3.1077 8.46110   1
 -37   5   4 -6.2844 8.15297  -2
 -33  -5  -4 -6.2844 8.15297   1
  37   5  -4 10.3966 8.47774  -2
  33  -5   4 10.3966 8.47774   1
 -37  -5   4 9.75492 9.24852  -2
 -33   5  -4 9.75492 9.24852   1
 -30   6  -4 35.9927 9.91212  -2
 -34  -6   4 35.9927 9.91212   1
 -28   6  -4 27.5570 9.41729  -2
 -32  -6   4 27.5570 9.41729   1
 -26   6  -4 4.92341 8.51306  -2
 -30  -6   4 4.92341 8.51306   1
 -24   6  -4 75.3823 9.47623  -2
 -28  -6   4 75.3823 9.47623   1
 -22   6  -4 199.004 12.3854  -2
 -26  -6   4 199.004 12.3854   1
 -20   6  -4 58.0232 8.56048  -2
 -24  -6   4 58.0232 8.56048   1
 -18   6  -4 28.0366 7.73184  -2
 -22  -6   4 28.0366 7.73184   1
 -18   6  -4 10.0412 7.59386  -2
 -22  -6   4 10.0412 7.59386   1
 -16   6  -4 547.417 22.1483  -2
 -20  -6   4 547.417 22.1483   1
 -16   6  -4 546.931 20.5274  -2
 -20  -6   4 546.931 20.5274   1
 -14   6  -4 314.656 15.6304  -2
 -18  -6   4 314.656 15.6304   1
 -14   6  -4 331.372 14.8666  -2
 -18  -6   4 331.372 14.8666   1
 -12   6  -4 104.756 9.24212  -2
 -16  -6   4 104.756 9.24212   1
 -12   6  -4 108.922 9.63432  -2
 -16  -6   4 108.922 9.63432   1
 -16   6   4 8.30907 1.59958   1
 -10   6  -4 240.670 12.5511  -2
 -14  -6   4 240.670 12.5511   1
 -10   6  -4 239.841 13.1659  -2
 -14  -6   4 239.841 13.1659   1
  -8   6  -4 17.2829 6.53094  -2
 -12  -6   4 17.2829 6.53094   1
   8   6   4 23.9551 3.64332  -2
  12  -6  -4 23.9551 3.64332   1
   8   6   4 22.5746 3.79803  -2
  12  -6  -4 22.5746 3.79803   1
  -8   6  -4 23.1701 6.75043  -2
 -12  -6   4 23.1701 6.75043   1
   8  -6   4 26.2414 5.28153  -2
  12   6  -4 26.2414 5.28153   1
   6   6   4 183.730 6.74688  -2
  10  -6  -4 183.730 6.74688   1
  -6   6  -4 180.186 10.6641  -2
 -10  -6   4 180.186 10.6641   1
   6   6   4 183.084 6.80448  -2
  10  -6  -4 183.084 6.80448   1
   6  -6   4 186.740 8.77145  -2
  10   6  -4 186.740 8.77145   1
  -4   6  -4 42.6723 7.49656  -2
  -8  -6   4 42.6723 7.49656   1
   4  -6   4 59.5748 5.65789  -2
   8   6  -4 59.5748 5.65789   1
  -2   6  -4 48.6665 7.49638  -2
  -6  -6   4 48.6665 7.49638   1
   2  -6   4 43.8919 5.58026  -2
   6   6  -4 43.8919 5.58026   1
   0   6  -4 105.163 8.56016  -2
  -4  -6   4 105.163 8.56016   1
   0  -6   4 104.399 7.22206  -2
   4   6  -4 104.399 7.22206   1
   2   6  -4 4.63110 6.23610  -2
  -2  -6   4 4.63110 6.23610   1
  -2  -6   4 20.4933 5.14652  -2
   2   6  -4 20.4933 5.14652   1
   4   6  -4 88.0561 8.21589  -2
   0  -6   4 88.0561 8.21589   1
  -4  -6   4 81.0208 6.72675  -2
   0   6  -4 81.0208 6.72675   1
   6   6  -4 80.8351 8.08459  -2
   2  -6   4 80.8351 8.08459   1
  -6  -6   4 75.5593 7.07336  -2
  -2   6  -4 75.5593 7.07336   1
   8   6  -4 91.9442 8.21324  -2
   4  -6   4 91.9442 8.21324   1
  -8  -6   4 85.9100 7.69267  -2
  -4   6  -4 85.9100 7.69267   1
  10   6  -4 142.529 9.47261  -2
   6  -6   4 142.529 9.47261   1
 -10  -6   4 128.725 8.88932  -2
  -6   6  -4 128.725 8.88932   1
 -12   6   4 17.9019 2.77128  -2
  -8  -6  -4 17.9019 2.77128   1
  12   6  -4 27.6548 6.72117  -2
   8  -6   4 27.6548 6.72117   1
 -12  -6   4 19.3903 6.50361  -2
  -8   6  -4 19.3903 6.50361   1
 -14   6   4 417.042 12.6827  -2
 -10  -6  -4 417.042 12.6827   1
  14   6  -4 460.032 17.1960  -2
  10  -6   4 460.032 17.1960   1
 -14  -6   4 432.328 16.9376  -2
 -10   6  -4 432.328 16.9376   1
  16   6  -4 186.433 11.0302  -2
  12  -6   4 186.433 11.0302   1
 -16   6   4 203.933 7.72066  -2
 -12  -6  -4 203.933 7.72066   1
 -16  -6   4 197.510 11.5127  -2
 -12   6  -4 197.510 11.5127   1
 -18   6   4 396.574 13.2088  -2
 -14  -6  -4 396.574 13.2088   1
  18   6  -4 420.046 16.9342  -2
  14  -6   4 420.046 16.9342   1
 -18  -6   4 426.997 17.0481  -2
 -14   6  -4 426.997 17.0481   1
  20   6  -4 299.386 14.5907  -2
  16  -6   4 299.386 14.5907   1
 -20   6   4 306.712 11.3008  -2
 -16  -6  -4 306.712 11.3008   1
 -20  -6   4 302.286 14.5543  -2
 -16   6  -4 302.286 14.5543   1
 -22   6   4 6.82929 4.72685  -2
 -18  -6  -4 6.82929 4.72685   1
  22   6  -4 19.4817 7.56733  -2
  18  -6   4 19.4817 7.56733   1
  22   6  -4 7.89791 5.65685  -2
  18  -6   4 7.89791 5.65685   1
 -22  -6   4 6.14935 7.47868  -2
 -18   6  -4 6.14935 7.47868   1
  24   6  -4 61.5417 8.85243  -2
  20  -6   4 61.5417 8.85243   1
  24   6  -4 52.2938 7.64811  -2
  20  -6   4 52.2938 7.64811   1
 -24   6   4 53.1380 6.33555  -2
 -20  -6  -4 53.1380 6.33555   1
 -24  -6   4 61.8066 8.81973  -2
 -20   6  -4 61.8066 8.81973   1
  26   6  -4 310.003 15.3897  -2
  22  -6   4 310.003 15.3897   1
 -26   6   4 318.007 13.1459  -2
 -22  -6  -4 318.007 13.1459   1
  26   6  -4 312.266 14.8829  -2
  22  -6   4 312.266 14.8829   1
 -26  -6   4 309.261 15.7028  -2
 -22   6  -4 309.261 15.7028   1
 -28   6   4 147.749 9.46022  -2
 -24  -6  -4 147.749 9.46022   1
  28   6  -4 137.806 11.3010  -2
  24  -6   4 137.806 11.3010   1
  28   6  -4 124.523 9.82640  -2
  24  -6   4 124.523 9.82640   1
 -28  -6   4 134.772 11.6654  -2
 -24   6  -4 134.772 11.6654   1
  30   6  -4 3.94985 7.90302  -2
  26  -6   4 3.94985 7.90302   1
 -30   6   4 11.8711 6.59915  -2
 -26  -6  -4 11.8711 6.59915   1
 -30  -6   4 11.7697 8.77725  -2
 -26   6  -4 11.7697 8.77725   1
 -32   6   4 7.51196 7.19604  -2
 -28  -6  -4 7.51196 7.19604   1
  32   6  -4 2.99472 8.02424  -2
  28  -6   4 2.99472 8.02424   1
 -32  -6   4 0.37896 8.89532  -2
 -28   6  -4 0.37896 8.89532   1
  34   6  -4 35.5417 9.05068  -2
  30  -6   4 35.5417 9.05068   1
 -34   6   4 26.6339 8.26676  -2
 -30  -6  -4 26.6339 8.26676   1
 -34  -6   4 20.5450 9.49383  -2
 -30   6  -4 20.5450 9.49383   1
  32  -6   4 38.6789 6.84503   1
 -32  -6  -4 36.7694 6.07337   1
 -32   6  -4 38.7642 7.41978   1
 -29   7  -4 -3.9346 9.01987  -2
 -33  -7   4 -3.9346 9.01987   1
 -27   7  -4 -8.8508 8.34421  -2
 -31  -7   4 -8.8508 8.34421   1
 -25   7  -4 16.3217 8.49693  -2
 -29  -7   4 16.3217 8.49693   1
 -23   7  -4 74.3501 9.65904  -2
 -27  -7   4 74.3501 9.65904   1
 -21   7  -4 82.1810 10.7628  -2
 -25  -7   4 82.1810 10.7628   1
 -19   7  -4 125.685 11.9291  -2
 -23  -7   4 125.685 11.9291   1
 -17   7  -4 175.971 13.1082  -2
 -21  -7   4 175.971 13.1082   1
 -17   7  -4 179.116 11.9471  -2
 -21  -7   4 179.116 11.9471   1
 -15   7  -4 60.3765 8.84739  -2
 -19  -7   4 60.3765 8.84739   1
 -15   7  -4 50.9393 8.86468  -2
 -19  -7   4 50.9393 8.86468   1
 -13   7  -4 801.822 28.4438  -2
 -17  -7   4 801.822 28.4438   1
 -13   7  -4 756.337 26.0430  -2
 -17  -7   4 756.337 26.0430   1
 -11   7  -4 57.9478 8.46356  -2
 -15  -7   4 57.9478 8.46356   1
 -11   7  -4 58.1205 8.84261  -2
 -15  -7   4 58.1205 8.84261   1
  -9   7  -4 41.6170 7.89453  -2
 -13  -7   4 41.6170 7.89453   1
  -9   7  -4 50.1708 8.37613  -2
 -13  -7   4 50.1708 8.37613   1
  -7   7  -4 9.94352 7.04542  -2
 -11  -7   4 9.94352 7.04542   1
   7   7   4 13.8125 3.06681  -2
  11  -7  -4 13.8125 3.06681   1
   7   7   4 11.6939 3.27190  -2
  11  -7  -4 11.6939 3.27190   1
   5   7   4 295.422 8.84379  -2
   9  -7  -4 295.422 8.84379   1
  -5   7  -4 300.601 15.3178  -2
  -9  -7   4 300.601 15.3178   1
   5   7   4 262.464 7.96950  -2
   9  -7  -4 262.464 7.96950   1
   5   7   4 272.207 8.62444  -2
   9  -7  -4 272.207 8.62444   1
  -5   7  -4 270.858 13.7236  -2
  -9  -7   4 270.858 13.7236   1
   5  -7   4 297.042 11.1868  -2
   9   7  -4 297.042 11.1868   1
   3   7   4 49.1439 2.79122  -2
   7  -7  -4 49.1439 2.79122   1
  -3   7  -4 70.8799 8.44843  -2
  -7  -7   4 70.8799 8.44843   1
   3  -7   4 60.3682 5.86082  -2
   7   7  -4 60.3682 5.86082   1
  -1   7  -4 119.109 9.23828  -2
  -5  -7   4 119.109 9.23828   1
   1  -7   4 123.523 7.43276  -2
   5   7  -4 123.523 7.43276   1
   1   7  -4 69.3098 7.95067  -2
  -3  -7   4 69.3098 7.95067   1
  -1  -7   4 68.1848 6.20171  -2
   3   7  -4 68.1848 6.20171   1
   3   7  -4 31.5714 7.06563  -2
  -1  -7   4 31.5714 7.06563   1
  -3  -7   4 29.9220 5.45731  -2
   1   7  -4 29.9220 5.45731   1
   5   7  -4 88.7133 8.76600  -2
   1  -7   4 88.7133 8.76600   1
  -5  -7   4 92.8103 7.02489  -2
  -1   7  -4 92.8103 7.02489   1
   7   7  -4 47.6573 7.71926  -2
   3  -7   4 47.6573 7.71926   1
  -7  -7   4 43.2503 6.11694  -2
  -3   7  -4 43.2503 6.11694   1
   9   7  -4 178.593 10.9308  -2
   5  -7   4 178.593 10.9308   1
  -9  -7   4 178.426 9.87698  -2
  -5   7  -4 178.426 9.87698   1
  11   7  -4 29.6914 7.23788  -2
   7  -7   4 29.6914 7.23788   1
 -11  -7   4 34.6231 6.83862  -2
  -7   7  -4 34.6231 6.83862   1
  13   7  -4 25.5545 7.27426  -2
   9  -7   4 25.5545 7.27426   1
 -13   7   4 26.6855 2.87292  -2
  -9  -7  -4 26.6855 2.87292   1
 -13   7   4 28.2267 3.24324  -2
  -9  -7  -4 28.2267 3.24324   1
 -13  -7   4 35.1970 7.18401  -2
  -9   7  -4 35.1970 7.18401   1
 -15   7   4 32.9511 3.38443  -2
 -11  -7  -4 32.9511 3.38443   1
 -15   7   4 43.2830 3.95055  -2
 -11  -7  -4 43.2830 3.95055   1
  15   7  -4 47.2266 7.87101  -2
  11  -7   4 47.2266 7.87101   1
 -15  -7   4 36.9539 7.56952  -2
 -11   7  -4 36.9539 7.56952   1
 -17   7   4 449.632 14.4298  -2
 -13  -7  -4 449.632 14.4298   1
  17   7  -4 473.028 18.7922  -2
  13  -7   4 473.028 18.7922   1
 -17  -7   4 507.090 18.6305  -2
 -13   7  -4 507.090 18.6305   1
  19   7  -4 101.214 9.92159  -2
  15  -7   4 101.214 9.92159   1
 -19   7   4 95.1346 5.87945  -2
 -15  -7  -4 95.1346 5.87945   1
 -19  -7   4 86.5249 9.19233  -2
 -15   7  -4 86.5249 9.19233   1
  21   7  -4 104.967 10.3264  -2
  17  -7   4 104.967 10.3264   1
  21   7  -4 115.372 9.17382  -2
  17  -7   4 115.372 9.17382   1
 -21   7   4 96.5971 6.65124  -2
 -17  -7  -4 96.5971 6.65124   1
 -21  -7   4 116.015 9.89639  -2
 -17   7  -4 116.015 9.89639   1
  23   7  -4 52.2954 9.29773  -2
  19  -7   4 52.2954 9.29773   1
 -23   7   4 53.5329 6.19429  -2
 -19  -7  -4 53.5329 6.19429   1
  23   7  -4 45.0711 7.92570  -2
  19  -7   4 45.0711 7.92570   1
 -23  -7   4 61.9002 8.79949  -2
 -19   7  -4 61.9002 8.79949   1
  25   7  -4 80.8363 8.51249  -2
  21  -7   4 80.8363 8.51249   1
 -25   7   4 91.3326 7.46671  -2
 -21  -7  -4 91.3326 7.46671   1
  25   7  -4 89.7330 10.2579  -2
  21  -7   4 89.7330 10.2579   1
 -25  -7   4 75.9561 10.0028  -2
 -21   7  -4 75.9561 10.0028   1
 -27   7   4 102.355 8.26928  -2
 -23  -7  -4 102.355 8.26928   1
  27   7  -4 99.2085 10.6539  -2
  23  -7   4 99.2085 10.6539   1
  27   7  -4 96.8382 9.11742  -2
  23  -7   4 96.8382 9.11742   1
 -27  -7   4 75.1791 10.4786  -2
 -23   7  -4 75.1791 10.4786   1
  29   7  -4 15.1681 6.61089  -2
  25  -7   4 15.1681 6.61089   1
 -29   7   4 11.0582 6.87211  -2
 -25  -7  -4 11.0582 6.87211   1
  29   7  -4 31.8009 9.22618  -2
[truncated: 423,445 more chars]
