# Supplementary material for: Crystal structure of memantine–carb­oxy­borane
Source: Acta Crystallogr E Crystallogr Commun. 2019 Apr 2;75(Pt 5):543–6. doi: 10.1107/S2056989019004092 (PMC6505612; doi:10.1107/S2056989019004092)
Supplement: Supplementary file 2 [file e-75-00543-Isup2.hkl]

data_I                                                                          
_shelx_title ' Dingra01_a.res in C2/c'                                          
_shelx_refln_list_code          4                                               
_shelx_F_calc_maximum      247.97                                               
_exptl_crystal_F_000      1040.00                                               
_reflns_d_resolution_high  0.8189                                               
                                                                                
loop_                                                                           
 _space_group_symop_operation_xyz                                               
 'x, y, z'                                                                      
 '-x, y, -z+1/2'                                                                
 'x+1/2, y+1/2, z'                                                              
 '-x+1/2, y+1/2, -z+1/2'                                                        
 '-x, -y, -z'                                                                   
 'x, -y, z-1/2'                                                                 
 '-x+1/2, -y+1/2, -z'                                                           
 'x+1/2, -y+1/2, z-1/2'                                                         
                                                                                
_cell_length_a    34.2295                                                       
_cell_length_b    11.1051                                                       
_cell_length_c     9.2922                                                       
_cell_angle_alpha  90.000                                                       
_cell_angle_beta   96.526                                                       
_cell_angle_gamma  90.000                                                       
                                                                                
_shelx_F_squared_multiplier     1.000                                           
                                                                                
loop_                                                                           
 _refln_index_h                                                                 
 _refln_index_k                                                                 
 _refln_index_l                                                                 
 _refln_F_squared_calc                                                          
 _refln_F_squared_meas                                                          
 _refln_F_squared_sigma                                                         
 _refln_observed_status                                                         
   2   0   0       9252.15       6403.36       173.28 o                         
   4   0   0        104.40          6.93         4.68 o                         
  -4   0   0        104.40          4.04         4.64 o                         
   6   0   0      61488.79      65422.01      1684.28 o                         
  -6   0   0      61488.79      68097.42      1688.68 o                         
  -8   0   0         63.78        171.29        15.75 o                         
   8   0   0         63.78        142.14        14.17 o                         
 -10   0   0       1341.97        827.00        32.75 o                         
  10   0   0       1341.97        752.65        30.68 o                         
 -12   0   0       2696.26       2415.64        73.96 o                         
  12   0   0       2696.26       2308.62        71.74 o                         
  14   0   0       2071.21       2349.42        73.83 o                         
 -14   0   0       2071.21       2356.80        75.86 o                         
  16   0   0       5770.63       5618.16       153.07 o                         
  16   0   0       5770.63       5627.05       158.11 o                         
 -16   0   0       5770.63       5702.58       160.42 o                         
  18   0   0        203.68        339.40        21.41 o                         
 -18   0   0        203.68        290.35        26.21 o                         
  20   0   0        669.14        905.07        38.21 o                         
 -20   0   0        669.14        936.17        45.91 o                         
 -22   0   0       2313.67       2192.51        78.86 o                         
  22   0   0       2313.67       1929.85        68.21 o                         
 -24   0   0        440.99        395.24        34.36 o                         
  24   0   0        440.99        377.32        27.84 o                         
 -26   0   0        198.84        159.82        28.82 o                         
  26   0   0        198.84        197.51        24.21 o                         
 -28   0   0       2257.33       2092.98        86.81 o                         
  28   0   0       2257.33       2017.54        75.85 o                         
  30   0   0       1195.02       1298.25        58.57 o                         
 -30   0   0       1195.02       1151.49        66.51 o                         
 -32   0   0        602.10        621.98        52.85 o                         
  32   0   0        602.10        723.13        46.93 o                         
 -34   0   0         12.93         22.50        26.75 o                         
  34   0   0         12.93         40.16        21.62 o                         
 -36   0   0         95.36        211.45        45.56 o                         
  36   0   0         95.36        198.10        33.27 o                         
 -38   0   0         37.62          2.68        40.83 o                         
  38   0   0         37.62         27.29        24.90 o                         
 -40   0   0        464.73        642.49        65.71 o                         
  40   0   0        464.73        742.48        57.71 o                         
   1  -1   0       3334.39       3482.66        93.23 o                         
   1  -1   0       3334.39       3550.51        99.09 o                         
  -1  -1   0       3334.39       3483.77        92.99 o                         
  -1   1   0       3334.39       3384.19       103.22 o                         
  -1   1   0       3334.39       3576.28        93.15 o                         
   3  -1   0        383.17        216.58        12.21 o                         
   3  -1   0        383.17        254.06        12.06 o                         
  -3  -1   0        383.17        220.63        11.56 o                         
  -3   1   0        383.17        245.19        12.86 o                         
  -3   1   0        383.17        243.43        12.48 o                         
   3   1   0        383.17        241.60        11.66 o                         
  -5  -1   0       3695.79       4351.38       115.21 o                         
   5  -1   0       3695.79       4401.95       113.67 o                         
   5  -1   0       3695.79       4343.11       115.09 o                         
  -5   1   0       3695.79       4032.87       114.94 o                         
   5   1   0       3695.79       4409.08       115.03 o                         
  -5   1   0       3695.79       4499.43       113.92 o                         
  -7  -1   0      25368.36      26757.14       648.46 o                         
   7  -1   0      25368.36      24673.97       639.67 o                         
   7   1   0      25368.36      26551.48       646.72 o                         
  -7   1   0      25368.36      24649.66       641.25 o                         
  -7   1   0      25368.36      24691.67       628.44 o                         
  -9  -1   0        178.81        126.01        17.01 o                         
   9  -1   0        178.81        133.98        15.90 o                         
  -9   1   0        178.81        142.72        16.64 o                         
  -9   1   0        178.81        125.02        14.19 o                         
   9   1   0        178.81        136.22        14.80 o                         
 -11  -1   0       4224.94       3732.59       101.97 o                         
  11  -1   0       4224.94       3574.99       101.23 o                         
 -11   1   0       4224.94       3483.51        99.26 o                         
 -11   1   0       4224.94       3364.56       100.73 o                         
  11   1   0       4224.94       3436.89       100.15 o                         
  13  -1   0        611.52        398.32        24.24 o                         
 -13  -1   0        611.52        428.50        26.83 o                         
  13   1   0        611.52        387.18        23.73 o                         
 -13   1   0        611.52        470.80        25.26 o                         
 -13   1   0        611.52        386.35        25.79 o                         
  15  -1   0       2843.84       2239.30        75.74 o                         
 -15  -1   0       2843.84       2527.47        79.03 o                         
  15   1   0       2843.84       2294.91        75.84 o                         
 -15   1   0       2843.84       2476.39        76.66 o                         
 -15   1   0       2843.84       2400.15        78.15 o                         
 -17  -1   0          4.84          1.80        13.75 o                         
  17  -1   0          4.84         -5.80         7.89 o                         
 -17   1   0          4.84         -1.62        10.65 o                         
  17   1   0          4.84          1.06         7.60 o                         
 -17   1   0          4.84        -10.87        10.87 o                         
  17   1   0          4.84          4.68         9.95 o                         
 -19  -1   0        680.25        565.59        35.41 o                         
  19  -1   0        680.25        555.28        28.87 o                         
 -19   1   0        680.25        646.51        36.85 o                         
  19   1   0        680.25        575.38        28.40 o                         
 -19   1   0        680.25        592.43        33.98 o                         
  21  -1   0        395.78        280.28        22.24 o                         
 -21  -1   0        395.78        270.43        29.07 o                         
  21   1   0        395.78        302.49        22.36 o                         
 -21   1   0        395.78        292.82        28.89 o                         
 -23  -1   0         83.61        119.88        23.82 o                         
  23  -1   0         83.61         89.41        16.89 o                         
  23   1   0         83.61         84.71        16.18 o                         
 -23   1   0         83.61         88.05        21.46 o                         
  25  -1   0         95.38         94.99        18.63 o                         
 -25  -1   0         95.38         94.49        22.73 o                         
  25   1   0         95.38        112.15        18.73 o                         
 -25   1   0         95.38         92.25        24.24 o                         
  27  -1   0       3417.08       3273.21       105.21 o                         
 -27  -1   0       3417.08       3173.54       114.55 o                         
  27   1   0       3417.08       3196.42       103.29 o                         
 -27   1   0       3417.08       3205.02       115.04 o                         
 -29  -1   0       2823.52       2655.86       105.05 o                         
  29  -1   0       2823.52       2763.73        96.16 o                         
 -29   1   0       2823.52       2696.37       105.82 o                         
  29   1   0       2823.52       2838.98        95.21 o                         
  31  -1   0        325.05        304.19        33.76 o                         
 -31  -1   0        325.05        333.91        42.82 o                         
 -31   1   0        325.05        317.18        43.09 o                         
  31   1   0        325.05        314.49        33.70 o                         
  33  -1   0        620.73        672.98        47.24 o                         
 -33  -1   0        620.73        575.07        53.17 o                         
 -33   1   0        620.73        649.21        54.95 o                         
  33   1   0        620.73        614.51        44.30 o                         
 -35  -1   0          0.12         -4.04        27.38 o                         
  35  -1   0          0.12        -18.91        18.91 o                         
 -35   1   0          0.12        -33.82        33.82 o                         
  35   1   0          0.12        -13.56        17.04 o                         
  37  -1   0        156.17        183.64        33.44 o                         
 -37  -1   0        156.17        203.16        42.57 o                         
 -37   1   0        156.17        161.55        44.35 o                         
  37   1   0        156.17        159.35        32.29 o                         
 -39  -1   0        320.60        398.59        53.45 o                         
  39  -1   0        320.60        369.94        46.49 o                         
 -39   1   0        320.60        429.67        56.64 o                         
  39   1   0        320.60        400.00        46.05 o                         
 -41  -1   0        105.50         76.64        47.53 o                         
  41  -1   0        105.50         47.83        29.18 o                         
  41   1   0        105.50        103.67        32.00 o                         
 -41   1   0        105.50         67.04        47.16 o                         
   0  -2   0      23861.65      25488.82       624.55 o                         
   0  -2   0      23861.65      21668.96       607.64 o                         
   0  -2   0      23861.65      22252.08       569.55 o                         
   0   2   0      23861.65      22234.31       567.79 o                         
  -2  -2   0       8317.81       7820.32       198.46 o                         
  -2  -2   0       8317.81       7707.21       201.28 o                         
   2  -2   0       8317.82       7608.94       197.28 o                         
   2  -2   0       8317.82       7598.86       198.50 o                         
  -2   2   0       8317.82       7533.42       196.69 o                         
  -2   2   0       8317.82       7574.55       205.00 o                         
   4  -2   0      27588.15      22972.62       640.24 o                         
  -4  -2   0      27588.14      26537.25       649.60 o                         
   4  -2   0      27588.15      25146.22       628.31 o                         
   4   2   0      27588.14      26391.79       653.72 o                         
  -4   2   0      27588.15      25398.32       627.53 o                         
  -4   2   0      27588.15      25391.17       647.90 o                         
  -6  -2   0       5620.97       5097.74       135.33 o                         
   6  -2   0       5620.97       4859.87       134.30 o                         
   6  -2   0       5620.97       5168.97       135.97 o                         
   6   2   0       5620.97       5099.51       134.13 o                         
  -6   2   0       5620.97       5104.04       135.71 o                         
  -6   2   0       5620.97       5058.17       135.75 o                         
   8  -2   0      10419.72       9822.45       248.43 o                         
  -8  -2   0      10419.72       9376.41       251.30 o                         
   8  -2   0      10419.72      10094.43       252.23 o                         
  -8   2   0      10419.72       9992.49       249.38 o                         
   8   2   0      10419.72       9125.47       249.90 o                         
  -8   2   0      10419.72       9711.93       252.71 o                         
  10  -2   0       9545.15       9092.38       237.96 o                         
 -10  -2   0       9545.15       9029.86       238.42 o                         
  10  -2   0       9545.15       8938.54       234.13 o                         
 -10   2   0       9545.15       8799.08       238.41 o                         
  10   2   0       9545.15       9359.80       237.61 o                         
 -10   2   0       9545.15       9132.21       235.40 o                         
 -12  -2   0          0.22         -0.28        11.43 o                         
  12  -2   0          0.22          4.12         9.43 o                         
 -12   2   0          0.22         -6.23        14.55 o                         
  12   2   0          0.22         -7.31         7.93 o                         
 -12   2   0          0.22          4.68        12.73 o                         
  14  -2   0       4461.63       4245.59       118.06 o                         
  14  -2   0       4461.63       4524.47       124.54 o                         
 -14  -2   0       4461.63       4503.50       125.26 o                         
 -14   2   0       4461.63       4218.14       122.36 o                         
  14   2   0       4461.63       3916.00       115.33 o                         
  14   2   0       4461.63       4364.11       122.85 o                         
 -14   2   0       4461.63       4101.60       123.90 o                         
 -16  -2   0         23.42         37.74        15.25 o                         
  16  -2   0         23.42         47.50        10.63 o                         
  16   2   0         23.42         35.72         9.41 o                         
 -16   2   0         23.42         39.60        19.35 o                         
  16   2   0         23.42         38.70        12.87 o                         
 -16   2   0         23.42         16.30        15.53 o                         
 -18  -2   0       3529.05       3387.94       106.86 o                         
  18  -2   0       3529.05       3420.26       100.18 o                         
  18   2   0       3529.05       3374.01        97.69 o                         
 -18   2   0       3529.05       3213.30       106.16 o                         
 -18   2   0       3529.05       3440.24       105.92 o                         
  18   2   0       3529.05       3408.06       104.51 o                         
  20  -2   0         80.01         55.15        12.65 o                         
 -20  -2   0         80.01         90.83        20.02 o                         
 -20   2   0         80.01        113.40        23.47 o                         
  20   2   0         80.01         85.24        13.94 o                         
  22  -2   0        659.04        753.82        37.49 o                         
 -22  -2   0        659.04        728.20        44.02 o                         
 -22   2   0        659.04        742.76        44.01 o                         
  22   2   0        659.04        769.07        35.92 o                         
  24  -2   0          9.64          2.84        12.22 o                         
 -24  -2   0          9.64          5.41        18.36 o                         
 -24   2   0          9.64         10.31        23.56 o                         
  24   2   0          9.64         14.55        12.29 o                         
 -26  -2   0          4.54         25.66        19.38 o                         
  26  -2   0          4.54         10.98        13.80 o                         
 -26   2   0          4.54        -24.81        24.81 o                         
  26   2   0          4.54          7.49        13.49 o                         
 -28  -2   0        412.23        318.75        39.57 o                         
  28  -2   0        412.23        319.68        30.98 o                         
 -28   2   0        412.23        335.72        40.49 o                         
  28   2   0        412.23        351.55        30.12 o                         
  30  -2   0        122.56        194.26        28.62 o                         
 -30  -2   0        122.56        197.64        35.44 o                         
  30   2   0        122.56        140.70        24.37 o                         
 -30   2   0        122.56        120.26        36.23 o                         
  32  -2   0       1756.99       1856.78        77.55 o                         
 -32  -2   0       1756.99       1696.44        84.72 o                         
  32   2   0       1756.99       1823.69        73.63 o                         
 -32   2   0       1756.99       1742.38        86.04 o                         
  34  -2   0          4.40         20.13        20.45 o                         
 -34  -2   0          4.40         47.59        27.97 o                         
  34   2   0          4.40          5.92        18.87 o                         
 -34   2   0          4.40         55.56        38.38 o                         
  36  -2   0        610.44        705.82        52.11 o                         
 -36  -2   0        610.44        714.22        62.01 o                         
 -36   2   0        610.44        740.65        62.17 o                         
  36   2   0        610.44        697.30        50.35 o                         
 -38  -2   0         36.19         94.51        35.46 o                         
  38  -2   0         36.19         83.10        29.53 o                         
  38   2   0         36.19        116.75        29.68 o                         
 -38   2   0         36.19        119.94        45.60 o                         
 -40  -2   0        537.74        521.75        61.11 o                         
  40  -2   0        537.74        557.93        53.47 o                         
 -40   2   0        537.74        485.92        60.19 o                         
  40   2   0        537.74        558.86        52.66 o                         
   1  -3   0      12831.83      13733.02       354.45 o                         
   1  -3   0      12831.83      14361.56       351.29 o                         
   1  -3   0      12831.83      13662.54       351.13 o                         
  -1  -3   0      12831.83      13322.73       355.80 o                         
  -1  -3   0      12831.83      14095.84       353.53 o                         
  -1  -3   0      12831.83      13549.97       350.36 o                         
   1   3   0      12831.83      13698.29       349.58 o                         
  -1   3   0      12831.83      13623.65       348.89 o                         
   3  -3   0       4037.09       4442.87       121.05 o                         
  -3  -3   0       4037.08       4525.90       120.41 o                         
   3  -3   0       4037.09       4525.20       117.87 o                         
  -3  -3   0       4037.08       4424.01       126.96 o                         
   3  -3   0       4037.09       4645.58       125.68 o                         
  -3   3   0       4037.09       4616.49       125.88 o                         
   5  -3   0      10769.47      10575.27       274.56 o                         
   5  -3   0      10769.47      10935.50       279.27 o                         
   5  -3   0      10769.47      10691.03       278.51 o                         
  -5  -3   0      10769.47      10810.89       278.82 o                         
  -5   3   0      10769.47      10817.83       278.56 o                         
  -5   3   0      10769.47      11056.79       279.30 o                         
  -7  -3   0      10236.47      10256.44       262.05 o                         
   7  -3   0      10236.47      10416.80       262.70 o                         
   7  -3   0      10236.47      10262.77       260.82 o                         
   7  -3   0      10236.47       9807.06       256.73 o                         
   7   3   0      10236.47       9633.75       255.29 o                         
  -7   3   0      10236.47      10100.02       261.25 o                         
   7   3   0      10236.47       9935.56       258.37 o                         
  -7   3   0      10236.47      10101.10       261.58 o                         
   9  -3   0       4943.27       4420.72       121.87 o                         
   9  -3   0       4943.27       4385.82       116.31 o                         
  -9  -3   0       4943.27       4375.67       121.18 o                         
   9  -3   0       4943.27       4001.07       120.84 o                         
  -9   3   0       4943.27       4290.97       121.41 o                         
   9   3   0       4943.27       4322.65       113.45 o                         
  -9   3   0       4943.27       4448.39       123.54 o                         
   9   3   0       4943.27       4337.93       117.93 o                         
  11  -3   0      23013.24      21182.47       523.55 o                         
  11  -3   0      23013.24      20400.30       525.67 o                         
  11  -3   0      23013.24      21282.03       531.69 o                         
 -11  -3   0      23013.23      20808.21       531.12 o                         
 -11   3   0      23013.24      21294.97       524.96 o                         
  11   3   0      23013.23      20874.47       529.09 o                         
  11   3   0      23013.23      19740.85       523.03 o                         
 -11   3   0      23013.24      20905.11       532.14 o                         
  13  -3   0       2965.01       3202.61        91.71 o                         
  13  -3   0       2965.01       3151.48        95.93 o                         
  13  -3   0       2965.01       3222.12        97.59 o                         
 -13  -3   0       2965.01       3195.88        97.56 o                         
 -13   3   0       2965.01       3224.57        98.58 o                         
 -13   3   0       2965.01       3209.57        98.61 o                         
  13   3   0       2965.01       3142.49        88.31 o                         
  13   3   0       2965.01       3203.35        95.27 o                         
 -15  -3   0         84.46         85.80        16.08 o                         
  15  -3   0         84.46        110.74        14.40 o                         
 -15   3   0         84.46        113.48        22.25 o                         
  15   3   0         84.46        134.48        17.56 o                         
  15   3   0         84.46        104.67        12.60 o                         
 -15   3   0         84.46        145.98        20.26 o                         
 -17  -3   0        663.53        588.46        36.05 o                         
  17  -3   0        663.53        604.28        29.70 o                         
 -17   3   0        663.53        579.82        35.75 o                         
  17   3   0        663.53        596.60        32.68 o                         
  17   3   0        663.53        620.84        27.48 o                         
 -17   3   0        663.53        598.33        34.89 o                         
 -19  -3   0       1473.00       1434.33        60.09 o                         
  19  -3   0       1473.00       1513.61        54.49 o                         
  19   3   0       1473.00       1460.53        51.05 o                         
 -19   3   0       1473.00       1514.34        61.63 o                         
  19   3   0       1473.00       1453.56        57.44 o                         
  21  -3   0        338.03        503.75        30.22 o                         
 -21  -3   0        338.03        490.20        35.86 o                         
 -21   3   0        338.03        338.97        32.63 o                         
  21   3   0        338.03        466.29        26.23 o                         
  23  -3   0         56.45         63.63        15.47 o                         
 -23  -3   0         56.45         47.54        19.77 o                         
 -23   3   0         56.45         30.74        25.18 o                         
  23   3   0         56.45         42.30        13.00 o                         
 -25  -3   0         70.80         34.46        21.72 o                         
  25  -3   0         70.80         58.93        17.34 o                         
  25   3   0         70.80         68.10        16.65 o                         
 -25   3   0         70.80         18.53        26.82 o                         
 -27  -3   0       3064.39       3184.23       112.01 o                         
  27  -3   0       3064.39       3011.18       101.31 o                         
 -27   3   0       3064.39       2618.10       107.24 o                         
  27   3   0       3064.39       3072.31        97.73 o                         
  29  -3   0          7.32         -5.20        14.92 o                         
 -29  -3   0          7.32         26.71        24.23 o                         
  29   3   0          7.32         25.47        17.87 o                         
 -29   3   0          7.32         36.16        31.63 o                         
 -31  -3   0       3271.74       3427.78       125.54 o                         
  31  -3   0       3271.74       3292.66       114.50 o                         
  31   3   0       3271.74       3188.35       108.34 o                         
 -31   3   0       3271.74       3130.50       122.48 o                         
  33  -3   0         15.53         47.30        21.87 o                         
 -33  -3   0         15.53         36.55        27.76 o                         
  33   3   0         15.53         14.58        18.65 o                         
 -33   3   0         15.53         12.94        35.84 o                         
  35  -3   0         99.13        102.93        28.53 o                         
 -35  -3   0         99.13         74.93        31.47 o                         
 -35   3   0         99.13        103.70        40.93 o                         
  35   3   0         99.13         66.63        25.16 o                         
  37  -3   0         14.64         40.93        25.26 o                         
 -37  -3   0         14.64        -13.21        27.88 o                         
  37   3   0         14.64        -19.87        19.87 o                         
 -37   3   0         14.64         -9.21        39.78 o                         
  39  -3   0        199.94        171.95        35.83 o                         
 -39  -3   0        199.94        145.91        42.23 o                         
  39   3   0        199.94        223.23        37.78 o                         
 -39   3   0        199.94        217.88        49.77 o                         
   0  -4   0       2895.06       2984.13        80.33 o                         
   0  -4   0       2895.06       2980.53        81.13 o                         
   0  -4   0       2895.06       2945.19        93.01 o                         
   0   4   0       2895.06       2978.69        91.03 o                         
  -2  -4   0          8.34         26.12         7.08 o                         
   2  -4   0          8.34         14.51        11.40 o                         
  -2  -4   0          8.34         11.99        15.20 o                         
   2  -4   0          8.34         27.31        18.78 o                         
  -2  -4   0          8.34          9.59         7.33 o                         
   2  -4   0          8.34         22.94         6.20 o                         
  -2   4   0          8.34         25.16        14.35 o                         
   2   4   0          8.34         31.90        15.89 o                         
  -4  -4   0        228.53        200.21        25.23 o                         
   4  -4   0        228.53        220.44        12.63 o                         
  -4  -4   0        228.53        196.60        16.71 o                         
   4  -4   0        228.53        208.23        17.68 o                         
   4  -4   0        228.53        211.98        21.59 o                         
  -4   4   0        228.53        173.88        22.61 o                         
   6  -4   0       9646.53       9322.41       247.01 o                         
   6  -4   0       9646.53       9590.37       241.96 o                         
  -6  -4   0       9646.52       9230.89       252.47 o                         
  -6  -4   0       9646.52       9530.52       246.25 o                         
   6  -4   0       9646.53       9542.71       249.24 o                         
  -6   4   0       9646.53       9156.93       242.97 o                         
  -6   4   0       9646.53       9560.55       250.29 o                         
  -8  -4   0       1895.67       1837.94        60.52 o                         
   8  -4   0       1895.67       1896.39        61.77 o                         
   8  -4   0       1895.67       1800.08        63.05 o                         
   8  -4   0       1895.67       1848.57        55.17 o                         
  -8   4   0       1895.67       1760.46        57.29 o                         
  -8   4   0       1895.67       1774.29        65.61 o                         
  10  -4   0       3997.21       4034.56       117.68 o                         
 -10  -4   0       3997.21       3914.17       115.88 o                         
  10  -4   0       3997.21       3993.27       118.34 o                         
  10  -4   0       3997.21       4085.41       111.42 o                         
  10   4   0       3997.21       4076.65       106.43 o                         
 -10   4   0       3997.21       3908.56       114.80 o                         
 -10   4   0       3997.21       4156.47       121.34 o                         
  10   4   0       3997.21       4096.80       110.32 o                         
  12  -4   0      16835.38      16883.96       429.67 o                         
  12  -4   0      16835.38      17169.28       430.79 o                         
 -12  -4   0      16835.37      16551.44       434.80 o                         
  12  -4   0      16835.38      17367.31       436.92 o                         
  12   4   0      16835.37      16447.59       424.85 o                         
 -12   4   0      16835.38      17132.58       433.71 o                         
  12   4   0      16835.37      16431.52       429.48 o                         
 -12   4   0      16835.38      16668.97       434.78 o                         
  14  -4   0       1619.14       1777.91        58.11 o                         
  14  -4   0       1619.14       1770.78        64.09 o                         
 -14  -4   0       1619.14       1696.10        62.88 o                         
  14   4   0       1619.14       1713.23        58.09 o                         
 -14   4   0       1619.14       1676.99        62.84 o                         
 -14   4   0       1619.14       1828.81        67.67 o                         
  14   4   0       1619.14       1758.56        52.72 o                         
  16  -4   0          6.02          1.68        14.44 o                         
 -16  -4   0          6.02         22.48        14.32 o                         
  16  -4   0          6.02          9.01        10.01 o                         
 -16   4   0          6.02         46.76        17.80 o                         
  16   4   0          6.02          3.58        10.21 o                         
  16   4   0          6.02         16.99        10.53 o                         
 -16   4   0          6.02         44.41        19.16 o                         
 -18  -4   0        773.53        685.46        38.81 o                         
  18  -4   0        773.53        733.07        34.74 o                         
  18   4   0        773.53        689.45        35.71 o                         
  18   4   0        773.53        688.74        29.65 o                         
 -18   4   0        773.53        621.85        40.28 o                         
  20  -4   0        796.91        823.20        38.58 o                         
 -20  -4   0        796.91        834.49        45.52 o                         
  20   4   0        796.91        761.08        39.41 o                         
  20   4   0        796.91        733.82        33.04 o                         
 -20   4   0        796.91        731.05        44.98 o                         
 -22  -4   0        633.62        631.54        42.41 o                         
  22  -4   0        633.62        636.18        35.36 o                         
  22   4   0        633.62        609.72        31.16 o                         
 -22   4   0        633.62        578.15        42.97 o                         
  24  -4   0         72.68         48.53        16.95 o                         
 -24  -4   0         72.68         45.42        20.74 o                         
  24   4   0         72.68         42.12        17.33 o                         
 -24   4   0         72.68         78.71        29.94 o                         
  26  -4   0          7.50          7.84        14.45 o                         
 -26  -4   0          7.50         40.01        22.88 o                         
  26   4   0          7.50         19.38        18.88 o                         
 -26   4   0          7.50         35.67        30.18 o                         
 -28  -4   0        155.66        194.03        33.18 o                         
  28  -4   0        155.66        197.64        28.92 o                         
  28   4   0        155.66        194.87        25.92 o                         
 -28   4   0        155.66        165.31        36.38 o                         
  30  -4   0       1768.53       1845.20        77.51 o                         
 -30  -4   0       1768.53       1793.84        84.52 o                         
  30   4   0       1768.53       1865.09        71.46 o                         
 -30   4   0       1768.53       1765.28        84.34 o                         
 -32  -4   0         14.34         32.90        27.15 o                         
  32  -4   0         14.34         -2.85        19.73 o                         
  32   4   0         14.34          1.92        17.94 o                         
 -32   4   0         14.34        -16.84        33.70 o                         
  34  -4   0         45.84         68.77        25.25 o                         
 -34  -4   0         45.84         65.69        32.17 o                         
 -34   4   0         45.84         58.13        38.15 o                         
  34   4   0         45.84         55.07        23.47 o                         
 -36  -4   0          1.77         16.47        30.08 o                         
  36  -4   0          1.77          5.87        22.74 o                         
  36   4   0          1.77         10.74        22.27 o                         
 -36   4   0          1.77        -36.73        36.73 o                         
  38  -4   0        402.51        540.68        52.97 o                         
 -38  -4   0        402.51        568.99        62.19 o                         
  38   4   0        402.51        566.72        49.33 o                         
 -38   4   0        402.51        415.35        55.27 o                         
  -1  -5   0         51.19         45.84         9.90 o                         
   1  -5   0         51.19         39.86        12.72 o                         
   1  -5   0         51.19         45.87         8.93 o                         
   1  -5   0         51.19         24.51        15.23 o                         
  -1  -5   0         51.19         27.77        16.36 o                         
  -1  -5   0         51.19         59.05        10.14 o                         
  -1   5   0         51.19         41.26        16.16 o                         
   1   5   0         51.19          3.97        18.02 o                         
   3  -5   0         99.35         89.87        11.40 o                         
   3  -5   0         99.35         74.14        15.19 o                         
  -3  -5   0         99.35         98.89        12.80 o                         
   3  -5   0         99.35         51.82        21.69 o                         
  -3  -5   0         99.35        107.97        20.40 o                         
  -3  -5   0         99.35        101.28        11.15 o                         
  -3   5   0         99.35         79.82        17.66 o                         
   5  -5   0        131.80        156.66        18.40 o                         
   5  -5   0        131.80        120.22        23.04 o                         
  -5  -5   0        131.80        137.51        23.75 o                         
   5  -5   0        131.80        156.59        12.97 o                         
  -5  -5   0        131.80        147.27        18.05 o                         
  -5   5   0        131.80        171.42        22.88 o                         
  -7  -5   0       6475.47       6366.42       175.74 o                         
   7  -5   0       6475.47       6435.47       182.28 o                         
   7  -5   0       6475.47       6573.41       178.01 o                         
   7  -5   0       6475.47       6618.25       171.58 o                         
  -7  -5   0       6475.47       6447.20       187.45 o                         
  -7   5   0       6475.47       6463.38       182.89 o                         
   9  -5   0         40.07        -15.51        15.51 o                         
   9  -5   0         40.07         44.60        13.92 o                         
  -9  -5   0         40.07         15.67        17.02 o                         
  -9  -5   0         40.07         31.72        14.26 o                         
   9  -5   0         40.07         30.40         9.23 o                         
  -9   5   0         40.07         23.43        10.15 o                         
  -9   5   0         40.07          6.30        20.33 o                         
  11  -5   0        714.90        732.40        31.24 o                         
 -11  -5   0        714.90        719.48        37.67 o                         
  11  -5   0        714.90        761.23        37.55 o                         
  11  -5   0        714.90        757.55        40.26 o                         
 -11   5   0        714.90        799.57        44.18 o                         
 -11   5   0        714.90        757.96        33.85 o                         
 -13  -5   0      10588.47      10155.11       276.99 o                         
  13  -5   0      10588.48      10654.94       277.61 o                         
  13  -5   0      10588.48       9852.69       270.73 o                         
 -13   5   0      10588.48      10681.91       281.47 o                         
 -13   5   0      10588.48      10081.97       274.55 o                         
  13   5   0      10588.47      10409.38       267.56 o                         
  13   5   0      10588.47      10627.63       264.74 o                         
 -15  -5   0       1244.93       1217.50        51.67 o                         
  15  -5   0       1244.93       1144.34        50.73 o                         
  15  -5   0       1244.93       1124.28        44.52 o                         
 -15   5   0       1244.93       1153.84        49.91 o                         
 -15   5   0       1244.93       1308.31        56.32 o                         
  15   5   0       1244.93       1119.91        42.26 o                         
  15   5   0       1244.93       1175.51        38.24 o                         
  17  -5   0       7206.22       7121.02       198.51 o                         
 -17  -5   0       7206.22       6866.61       198.63 o                         
  17  -5   0       7206.22       6939.47       193.08 o                         
 -17   5   0       7206.22       7122.11       198.86 o                         
  17   5   0       7206.22       7031.20       191.18 o                         
  17   5   0       7206.22       7107.27       185.51 o                         
  19  -5   0        780.63        632.47        34.03 o                         
 -19  -5   0        780.63        637.28        39.86 o                         
  19  -5   0        780.63        656.26        39.30 o                         
  19   5   0        780.63        623.28        28.10 o                         
 -19   5   0        780.63        665.09        40.83 o                         
  19   5   0        780.63        578.27        31.55 o                         
 -21  -5   0       2217.74       2342.51        86.98 o                         
  21  -5   0       2217.74       2327.10        79.87 o                         
  21   5   0       2217.74       2321.29        71.86 o                         
  21   5   0       2217.74       2336.81        78.30 o                         
 -21   5   0       2217.74       2101.68        84.06 o                         
 -23  -5   0       7317.36       8383.48       229.86 o                         
  23  -5   0       7317.37       7941.87       221.45 o                         
  23   5   0       7317.36       8002.34       212.15 o                         
  23   5   0       7317.36       7567.61       218.85 o                         
 -23   5   0       7317.37       7397.23       225.65 o                         
 -25  -5   0        408.31        401.28        40.62 o                         
  25  -5   0        408.31        459.62        35.67 o                         
  25   5   0        408.31        507.82        30.69 o                         
 -25   5   0        408.31        390.80        40.20 o                         
  27  -5   0        210.66        224.15        29.72 o                         
 -27  -5   0        210.66        272.45        35.72 o                         
 -27   5   0        210.66        196.79        33.79 o                         
  27   5   0        210.66        214.58        26.26 o                         
  29  -5   0        659.92        637.77        44.85 o                         
 -29  -5   0        659.92        567.62        49.57 o                         
 -29   5   0        659.92        656.83        51.66 o                         
  29   5   0        659.92        688.16        40.41 o                         
 -31  -5   0        196.03         92.67        29.99 o                         
  31  -5   0        196.03        146.09        29.34 o                         
  31   5   0        196.03        192.95        27.21 o                         
 -31   5   0        196.03        173.83        35.91 o                         
  33  -5   0         30.82         14.61        21.72 o                         
 -33  -5   0         30.82          0.01        24.93 o                         
  33   5   0         30.82          3.88        19.05 o                         
 -33   5   0         30.82         26.66        25.87 o                         
 -35  -5   0          1.72        -26.24        26.24 o                         
  35  -5   0          1.72        -13.55        20.94 o                         
 -35   5   0          1.72        -24.63        24.63 o                         
  35   5   0          1.72         33.87        21.95 o                         
  37  -5   0          1.02        -20.69        20.69 o                         
 -37  -5   0          1.02         12.96        31.99 o                         
  37   5   0          1.02         -9.61        20.86 o                         
 -37   5   0          1.02        -24.75        24.75 o                         
   0  -6   0        102.51        135.18        15.90 o                         
   0  -6   0        102.51        133.26        23.54 o                         
   0  -6   0        102.51        156.51        15.47 o                         
   0   6   0        102.51        112.06        23.35 o                         
   2  -6   0         54.08         71.27        11.24 o                         
  -2  -6   0         54.08         90.57        21.24 o                         
  -2  -6   0         54.08         60.20        11.80 o                         
  -2  -6   0         54.08         62.61        11.94 o                         
   2  -6   0         54.08         31.47        23.03 o                         
   2  -6   0         54.08         51.30        15.39 o                         
  -2   6   0         54.08         95.16        20.04 o                         
   4  -6   0        921.50        820.40        46.15 o                         
  -4  -6   0        921.50        907.94        48.79 o                         
   4  -6   0        921.50        915.88        37.94 o                         
  -4  -6   0        921.50        840.15        32.11 o                         
  -4  -6   0        921.50        847.66        35.22 o                         
   4  -6   0        921.50        924.48        33.49 o                         
  -4   6   0        921.50        809.15        44.72 o                         
  -6  -6   0         74.97        114.22        24.36 o                         
   6  -6   0         74.97        128.95        19.14 o                         
   6  -6   0         74.97        132.68        14.36 o                         
  -6  -6   0         74.97        136.22        18.06 o                         
  -6  -6   0         74.97        126.43        13.79 o                         
   6  -6   0         74.97        143.95        24.69 o                         
  -6   6   0         74.97        100.58        20.52 o                         
   8  -6   0        387.52        418.77        31.97 o                         
   8  -6   0        387.52        440.85        23.04 o                         
  -8  -6   0        387.52        430.64        36.53 o                         
  -8  -6   0        387.52        383.67        27.89 o                         
   8  -6   0        387.52        460.14        29.03 o                         
  -8   6   0        387.52        385.42        31.96 o                         
  10  -6   0        158.15        186.61        23.68 o                         
  10  -6   0        158.15        159.20        16.72 o                         
 -10  -6   0        158.15        174.29        30.85 o                         
  10  -6   0        158.15        182.93        22.30 o                         
 -10  -6   0        158.15        196.33        23.62 o                         
 -10   6   0        158.15        183.24        25.02 o                         
  12  -6   0        385.34        477.45        34.65 o                         
 -12  -6   0        385.34        519.83        41.34 o                         
  12  -6   0        385.34        467.23        26.56 o                         
 -12  -6   0        385.34        481.38        33.02 o                         
 -12   6   0        385.34        496.12        25.38 o                         
 -12   6   0        385.34        481.68        37.51 o                         
  14  -6   0        437.52        450.98        27.40 o                         
 -14  -6   0        437.52        451.05        33.02 o                         
  14  -6   0        437.52        436.21        32.42 o                         
 -14   6   0        437.52        429.89        27.68 o                         
  16  -6   0          1.61          6.25        10.68 o                         
  16  -6   0          1.61         11.65        17.27 o                         
 -16  -6   0          1.61          2.84        14.21 o                         
 -16   6   0          1.61         -1.92        19.32 o                         
 -18  -6   0       2405.52       2177.66        83.71 o                         
  18  -6   0       2405.52       2457.13        81.28 o                         
  18  -6   0       2405.52       2387.93        87.21 o                         
  18   6   0       2405.52       2463.96        72.70 o                         
  18   6   0       2405.52       2512.62        69.98 o                         
 -18   6   0       2405.52       2221.20        81.30 o                         
  20  -6   0       6757.22       6336.58       182.34 o                         
  20  -6   0       6757.22       6390.21       186.85 o                         
 -20  -6   0       6757.22       6314.22       188.43 o                         
  20   6   0       6757.22       6098.70       173.45 o                         
 -20   6   0       6757.22       6232.19       185.13 o                         
  20   6   0       6757.22       6771.63       171.20 o                         
  22  -6   0       1580.23       1490.82        61.64 o                         
  22  -6   0       1580.23       1534.97        66.10 o                         
 -22  -6   0       1580.23       1516.27        67.79 o                         
  22   6   0       1580.23       1488.41        51.58 o                         
 -22   6   0       1580.23       1499.15        66.30 o                         
  22   6   0       1580.23       1319.57        53.55 o                         
  24  -6   0       1399.95       1367.73        61.19 o                         
 -24  -6   0       1399.95       1320.26        66.85 o                         
 -24   6   0       1399.95       1441.29        66.81 o                         
  24   6   0       1399.95       1471.76        52.65 o                         
  26  -6   0        124.58        168.82        26.48 o                         
 -26  -6   0        124.58        213.01        33.55 o                         
  26   6   0        124.58        166.16        23.85 o                         
 -26   6   0        124.58        111.91        33.50 o                         
 -28  -6   0          2.26         -5.87        21.69 o                         
  28  -6   0          2.26         10.04        19.38 o                         
 -28   6   0          2.26        -13.49        30.51 o                         
  28   6   0          2.26        -21.95        21.95 o                         
  30  -6   0         54.33         80.33        25.24 o                         
 -30  -6   0         54.33         93.93        29.45 o                         
  30   6   0         54.33         75.20        21.30 o                         
 -30   6   0         54.33         29.02        35.06 o                         
 -32  -6   0         61.16         56.18        28.97 o                         
  32  -6   0         61.16         51.72        25.33 o                         
  32   6   0         61.16         58.20        21.40 o                         
 -32   6   0         61.16         34.70        37.03 o                         
  34  -6   0         29.74         35.20        24.71 o                         
 -34  -6   0         29.74         21.20        29.05 o                         
 -34   6   0         29.74        -36.44        36.44 o                         
  36  -6   0         44.53         40.66        28.60 o                         
 -36  -6   0         44.53         97.23        35.23 o                         
 -36   6   0         44.53        -23.68        39.95 o                         
   1  -7   0        180.97        170.33        18.12 o                         
   1  -7   0        180.97        161.50        19.98 o                         
  -1  -7   0        180.97        151.79        18.17 o                         
  -1  -7   0        180.97        158.28        18.67 o                         
   1  -7   0        180.97        148.99        26.43 o                         
  -1  -7   0        180.97        176.86        28.31 o                         
  -1   7   0        180.97        188.41        27.42 o                         
   1   7   0        180.97        143.04        23.55 o                         
   3  -7   0        556.07        536.18        26.77 o                         
   3  -7   0        556.07        536.16        30.63 o                         
   3  -7   0        556.07        568.72        41.82 o                         
  -3  -7   0        556.07        544.26        27.53 o                         
  -3  -7   0        556.07        527.05        28.62 o                         
  -3  -7   0        556.07        547.92        43.18 o                         
  -3   7   0        556.07        499.30        37.82 o                         
  -5  -7   0        129.37        140.82        18.90 o                         
  -5  -7   0        129.37        117.55        26.06 o                         
   5  -7   0        129.37        150.09        17.25 o                         
   5  -7   0        129.37        128.86        20.32 o                         
   5  -7   0        129.37         78.50        22.54 o                         
  -5  -7   0        129.37        120.51        16.20 o                         
  -5   7   0        129.37        162.12        26.15 o                         
  -7  -7   0        829.99        827.30        39.39 o                         
  -7  -7   0        829.99        855.05        52.72 o                         
   7  -7   0        829.99        899.74        42.23 o                         
   7  -7   0        829.99        918.78        37.26 o                         
  -7  -7   0        829.99        811.67        34.31 o                         
   7  -7   0        829.99        849.54        48.55 o                         
  -7   7   0        829.99        874.59        49.65 o                         
   9  -7   0        422.46        415.28        25.80 o                         
  -9  -7   0        422.46        399.73        29.96 o                         
  -9  -7   0        422.46        411.70        24.08 o                         
   9  -7   0        422.46        381.37        32.99 o                         
  -9  -7   0        422.46        383.71        39.01 o                         
  -9   7   0        422.46        452.38        38.21 o                         
 -11  -7   0         82.65         78.54        19.91 o                         
  11  -7   0         82.65        115.88        17.26 o                         
 -11  -7   0         82.65         85.53        25.56 o                         
  11  -7   0         82.65         84.16        21.49 o                         
  13  -7   0        202.35        177.09        28.63 o                         
 -13  -7   0        202.35        211.89        27.50 o                         
  13  -7   0        202.35        219.59        21.80 o                         
 -13  -7   0        202.35        154.81        30.98 o                         
  15  -7   0        282.50        256.88        24.46 o                         
 -15  -7   0        282.50        364.18        33.00 o                         
 -15  -7   0        282.50        248.87        38.07 o                         
  15  -7   0        282.50        288.70        31.89 o                         
  17  -7   0       1075.10       1116.55        49.76 o                         
  17  -7   0       1075.10       1108.97        55.46 o                         
 -17  -7   0       1075.10       1085.93        54.82 o                         
 -17   7   0       1075.10       1200.36        47.47 o                         
 -19  -7   0       3796.95       3555.57       120.55 o                         
  19  -7   0       3796.95       3721.77       117.16 o                         
  19  -7   0       3796.95       3754.41       123.05 o                         
 -19   7   0       3796.95       3711.81       114.20 o                         
  21  -7   0          1.62         -9.38        23.51 o                         
 -21  -7   0          1.62         14.65        19.17 o                         
  21  -7   0          1.62         -6.91        13.63 o                         
 -21   7   0          1.62         55.81        26.03 o                         
  23  -7   0         84.15         77.00        23.40 o                         
 -23  -7   0         84.15         61.50        23.60 o                         
  23  -7   0         84.15         82.56        21.50 o                         
 -23   7   0         84.15         22.74        27.62 o                         
 -25  -7   0        700.76        528.42        47.26 o                         
  25  -7   0        700.76        606.76        42.83 o                         
 -25   7   0        700.76        545.53        42.81 o                         
  27  -7   0        232.91        224.30        33.50 o                         
 -27  -7   0        232.91        271.19        37.94 o                         
 -27   7   0        232.91        174.12        36.34 o                         
 -29  -7   0          1.59        -13.81        21.96 o                         
  29  -7   0          1.59         17.18        20.28 o                         
 -29   7   0          1.59        -31.41        31.41 o                         
 -31  -7   0         34.68         34.21        28.66 o                         
  31  -7   0         34.68         11.02        22.54 o                         
 -31   7   0         34.68        -23.98        33.97 o                         
 -33  -7   0         38.39         74.33        32.24 o                         
  33  -7   0         38.39         80.03        29.26 o                         
 -33   7   0         38.39        -18.09        36.34 o                         
 -35  -7   0          5.95          9.16        30.74 o                         
  35  -7   0          5.95         31.41        28.48 o                         
   0  -8   0         16.57          3.54        11.69 o                         
   0  -8   0         16.57         13.12        16.76 o                         
   0  -8   0         16.57         16.17        23.12 o                         
   2  -8   0        169.29        218.61        30.60 o                         
  -2  -8   0        169.29        217.36        33.12 o                         
  -2  -8   0        169.29        210.90        20.82 o                         
  -2  -8   0        169.29        171.04        21.32 o                         
   2  -8   0        169.29        192.70        23.08 o                         
   2  -8   0        169.29        185.19        21.29 o                         
   4  -8   0         15.59         29.77        13.04 o                         
  -4  -8   0         15.59          5.80        21.26 o                         
  -4  -8   0         15.59         26.13        14.14 o                         
  -4  -8   0         15.59          8.52        10.50 o                         
   4  -8   0         15.59        -21.03        23.85 o                         
  -6  -8   0         37.08         34.78        12.98 o                         
  -6  -8   0         37.08         33.97        15.06 o                         
   6  -8   0         37.08         20.00        11.93 o                         
   6  -8   0         37.08         15.01        23.90 o                         
  -6  -8   0         37.08         20.79        20.80 o                         
  -8  -8   0        311.68        315.95        28.29 o                         
   8  -8   0        311.68        330.65        33.80 o                         
   8  -8   0        311.68        335.87        26.15 o                         
  -8  -8   0        311.68        299.89        40.66 o                         
  10  -8   0        217.22        202.68        30.83 o                         
  10  -8   0        217.22        194.27        22.44 o                         
 -10  -8   0        217.22        186.21        35.01 o                         
 -10  -8   0        217.22        200.27        26.63 o                         
  12  -8   0        299.16        297.32        34.78 o                         
  12  -8   0        299.16        348.70        28.19 o                         
 -12  -8   0        299.16        331.30        40.74 o                         
 -12  -8   0        299.16        344.50        33.59 o                         
  14  -8   0        919.46       1053.90        57.02 o                         
  14  -8   0        919.46       1043.85        48.29 o                         
 -14  -8   0        919.46        994.07        65.09 o                         
 -14  -8   0        919.46       1001.07        52.07 o                         
  16  -8   0        168.56        152.87        24.30 o                         
 -16  -8   0        168.56        183.52        28.04 o                         
 -16  -8   0        168.56        154.23        34.28 o                         
  16  -8   0        168.56         78.36        27.12 o                         
 -18  -8   0       1192.39       1128.44        59.09 o                         
  18  -8   0       1192.39       1217.79        55.99 o                         
  18  -8   0       1192.39       1299.70        63.27 o                         
 -18  -8   0       1192.39       1133.20        72.89 o                         
 -20  -8   0        330.40        467.86        41.87 o                         
 -20  -8   0        330.40        440.10        50.88 o                         
  20  -8   0        330.40        450.38        40.18 o                         
  20  -8   0        330.40        465.44        36.63 o                         
 -22  -8   0         51.77         36.23        22.76 o                         
 -22  -8   0         51.77         21.95        26.60 o                         
  22  -8   0         51.77         20.15        21.87 o                         
  22  -8   0         51.77          7.54        16.81 o                         
  24  -8   0       2629.24       2699.15        99.38 o                         
 -24  -8   0       2629.24       2349.78        98.83 o                         
  24  -8   0       2629.24       2639.57        99.65 o                         
  26  -8   0          7.76         -5.86        17.93 o                         
 -26  -8   0          7.76         18.53        23.45 o                         
 -28  -8   0         54.42         37.56        27.08 o                         
  28  -8   0         54.42        124.14        30.57 o                         
  30  -8   0          4.22         24.35        26.02 o                         
 -30  -8   0          4.22         28.31        26.13 o                         
  32  -8   0         21.39        101.06        33.14 o                         
 -32  -8   0         21.39         50.22        30.61 o                         
   1  -9   0         54.86         39.06        26.36 o                         
   1  -9   0         54.86         57.01        17.14 o                         
  -1  -9   0         54.86        -27.82        27.82 o                         
  -1  -9   0         54.86         86.66        18.12 o                         
  -3  -9   0         22.62         35.14        24.54 o                         
   3  -9   0         22.62         90.85        31.06 o                         
  -3  -9   0         22.62         69.19        17.89 o                         
   3  -9   0         22.62         57.22        16.85 o                         
   5  -9   0        551.32        496.76        45.60 o                         
  -5  -9   0        551.32        554.77        49.36 o                         
  -5  -9   0        551.32        589.25        37.67 o                         
   5  -9   0        551.32        549.45        34.51 o                         
   7  -9   0       2842.74       2592.93       103.92 o                         
   7  -9   0       2842.74       2659.39        88.34 o                         
  -7  -9   0       2842.74       2628.57        90.52 o                         
  -7  -9   0       2842.74       2836.73       113.27 o                         
  -9  -9   0        143.74        185.07        27.69 o                         
   9  -9   0        143.74        149.63        32.01 o                         
  -9  -9   0        143.74        199.44        37.69 o                         
   9  -9   0        143.74        154.43        23.09 o                         
 -11  -9   0        428.21        356.16        34.85 o                         
  11  -9   0        428.21        355.11        30.30 o                         
  11  -9   0        428.21        312.48        35.18 o                         
 -11  -9   0        428.21        426.73        46.43 o                         
 -13  -9   0        203.39        247.30        33.65 o                         
  13  -9   0        203.39        219.34        34.70 o                         
 -13  -9   0        203.39        217.74        41.50 o                         
  13  -9   0        203.39        215.30        27.94 o                         
 -15  -9   0        482.33        554.62        53.74 o                         
 -15  -9   0        482.33        454.07        39.40 o                         
  15  -9   0        482.33        464.07        42.48 o                         
  15  -9   0        482.33        546.85        38.84 o                         
  17  -9   0         55.16         74.69        29.03 o                         
 -17  -9   0         55.16         72.40        31.31 o                         
 -17  -9   0         55.16        100.71        25.77 o                         
  17  -9   0         55.16         96.20        23.64 o                         
 -19  -9   0          3.37         10.37        27.20 o                         
 -19  -9   0          3.37        -18.46        18.57 o                         
  19  -9   0          3.37         13.25        25.67 o                         
  19  -9   0          3.37         -3.53        17.99 o                         
 -21  -9   0         37.72         15.88        20.26 o                         
 -21  -9   0         37.72         19.71        27.04 o                         
  21  -9   0         37.72         50.62        22.53 o                         
  21  -9   0         37.72          5.35        27.00 o                         
  23  -9   0          6.90         30.47        27.79 o                         
 -23  -9   0          6.90          7.48        28.44 o                         
 -23  -9   0          6.90         -1.23        21.88 o                         
  23  -9   0          6.90         27.57        22.07 o                         
  25  -9   0          4.98          3.33        22.42 o                         
  25  -9   0          4.98         12.16        20.64 o                         
 -25  -9   0          4.98         15.42        22.37 o                         
 -25  -9   0          4.98        -24.04        28.91 o                         
 -27  -9   0         29.46        -12.43        29.15 o                         
  27  -9   0         29.46         37.27        27.85 o                         
 -27  -9   0         29.46         37.02        26.51 o                         
  29  -9   0          1.59          1.52        25.62 o                         
 -29  -9   0          1.59         -4.74        25.27 o                         
 -29  -9   0          1.59        -21.23        30.40 o                         
   0 -10   0        431.13        456.69        45.71 o                         
   0 -10   0        431.13        372.30        32.85 o                         
  -2 -10   0        181.78        197.73        27.38 o                         
   2 -10   0        181.78        180.98        26.15 o                         
  -2 -10   0        181.78        173.87        35.94 o                         
   2 -10   0        181.78        186.31        37.89 o                         
  -4 -10   0        313.44        237.61        40.32 o                         
  -4 -10   0        313.44        289.12        32.20 o                         
   4 -10   0        313.44        318.94        30.15 o                         
   4 -10   0        313.44        292.35        41.33 o                         
   6 -10   0       1136.96       1245.71        56.41 o                         
  -6 -10   0       1136.95       1229.49        74.23 o                         
   6 -10   0       1136.96       1304.32        69.08 o                         
  -6 -10   0       1136.95       1116.66        54.72 o                         
  -8 -10   0        203.24        193.93        41.49 o                         
   8 -10   0        203.24        207.07        28.79 o                         
   8 -10   0        203.24        188.58        36.39 o                         
  -8 -10   0        203.24        236.88        30.86 o                         
 -10 -10   0       1400.04       1124.77        74.32 o                         
 -10 -10   0       1400.04       1291.18        61.18 o                         
  10 -10   0       1400.04       1222.77        57.55 o                         
  10 -10   0       1400.04       1270.49        69.74 o                         
 -12 -10   0        730.15        662.44        47.14 o                         
  12 -10   0        730.15        697.66        52.79 o                         
 -12 -10   0        730.15        582.96        59.98 o                         
  12 -10   0        730.15        666.98        43.35 o                         
 -14 -10   0        114.00        100.23        34.22 o                         
  14 -10   0        114.00        161.77        27.20 o                         
  14 -10   0        114.00        108.59        32.39 o                         
 -14 -10   0        114.00        169.44        29.76 o                         
 -16 -10   0        165.83        261.60        34.63 o                         
  16 -10   0        165.83        182.63        34.71 o                         
 -16 -10   0        165.83        153.78        40.18 o                         
  16 -10   0        165.83        195.28        30.36 o                         
  18 -10   0         12.41         16.54        19.74 o                         
  18 -10   0         12.41         20.04        28.79 o                         
 -18 -10   0         12.41        -17.83        28.85 o                         
 -18 -10   0         12.41         36.94        24.59 o                         
 -20 -10   0         36.49        -17.89        35.38 o                         
  20 -10   0         36.49         21.01        29.27 o                         
 -20 -10   0         36.49         44.47        26.73 o                         
  20 -10   0         36.49         52.96        24.64 o                         
  22 -10   0         14.77        -17.09        19.41 o                         
 -22 -10   0         14.77          2.60        21.97 o                         
  22 -10   0         14.77        -12.05        28.58 o                         
 -22 -10   0         14.77        -11.18        37.37 o                         
 -24 -10   0         62.31        132.50        52.16 o                         
  24 -10   0         62.31         52.57        29.98 o                         
 -24 -10   0         62.31         89.87        29.07 o                         
  24 -10   0         62.31         42.80        26.05 o                         
 -26 -10   0        210.01        200.73        47.47 o                         
 -26 -10   0        210.01        261.19        41.57 o                         
  26 -10   0        210.01        221.88        41.63 o                         
  26 -10   0        210.01        251.32        38.93 o                         
   1 -11   0         13.06         13.13        17.47 o                         
   1 -11   0         13.06         19.93        35.31 o                         
  -1 -11   0         13.06        -29.13        33.78 o                         
  -1 -11   0         13.06          5.21        17.72 o                         
   3 -11   0        206.05        245.89        31.71 o                         
  -3 -11   0        206.05        251.06        41.75 o                         
  -3 -11   0        206.05        223.76        31.90 o                         
   3 -11   0        206.05        224.67        38.02 o                         
  -5 -11   0         87.77        111.20        36.54 o                         
   5 -11   0         87.77        124.29        24.97 o                         
  -5 -11   0         87.77        113.23        24.70 o                         
   5 -11   0         87.77         55.17        33.65 o                         
  -7 -11   0        987.33        933.00        52.48 o                         
   7 -11   0        987.33        958.44        53.14 o                         
   7 -11   0        987.33       1088.16        68.45 o                         
  -7 -11   0        987.33       1018.37        71.74 o                         
  -9 -11   0         14.32        -16.15        25.29 o                         
  -9 -11   0         14.32        -13.71        17.94 o                         
   9 -11   0         14.32         27.37        31.46 o                         
   9 -11   0         14.32        -16.32        16.32 o                         
 -11 -11   0        582.25        511.85        56.15 o                         
  11 -11   0        582.25        475.57        41.71 o                         
 -11 -11   0        582.25        592.64        45.33 o                         
  11 -11   0        582.25        544.09        49.90 o                         
  13 -11   0        576.95        586.30        46.23 o                         
 -13 -11   0        576.95        600.82        60.64 o                         
 -13 -11   0        576.95        659.84        50.58 o                         
  13 -11   0        576.95        543.01        50.82 o                         
 -15 -11   0         14.77         15.14        32.80 o                         
  15 -11   0         14.77         31.78        24.00 o                         
  15 -11   0         14.77         53.19        31.61 o                         
 -15 -11   0         14.77         24.77        21.73 o                         
  17 -11   0          9.93        -11.49        21.07 o                         
 -17 -11   0          9.93         -7.11        26.57 o                         
 -17 -11   0          9.93         21.05        25.17 o                         
  17 -11   0          9.93         57.16        32.24 o                         
 -19 -11   0         18.88        -12.16        31.16 o                         
  19 -11   0         18.88         62.00        31.62 o                         
  19 -11   0         18.88         39.72        25.60 o                         
 -19 -11   0         18.88         35.36        29.79 o                         
  21 -11   0         32.77        -10.11        30.16 o                         
 -21 -11   0         32.77        -36.87        36.87 o                         
  21 -11   0         32.77         15.50        24.33 o                         
  23 -11   0          7.28          5.51        30.25 o                         
  23 -11   0          7.28         -9.61        24.47 o                         
 -23 -11   0          7.28         17.77        48.45 o                         
   0 -12   0        528.85        593.77        56.35 o                         
   2 -12   0        801.30        965.50        67.97 o                         
  -2 -12   0        801.30        738.44        66.09 o                         
  -4 -12   0         97.46        150.41        44.49 o                         
   4 -12   0         97.46        146.61        39.90 o                         
   6 -12   0         56.79         66.11        35.86 o                         
  -6 -12   0         56.79         81.70        35.89 o                         
  -8 -12   0         39.32         42.72        31.38 o                         
   8 -12   0         39.32        -31.50        31.50 o                         
 -10 -12   0         46.98         63.43        35.74 o                         
  10 -12   0         46.98         29.29        33.37 o                         
 -12 -12   0        365.34        249.10        48.02 o                         
  12 -12   0        365.34        372.60        46.54 o                         
 -14 -12   0         14.83          6.39        29.38 o                         
  14 -12   0         14.83        -26.58        33.03 o                         
 -16 -12   0          2.83         14.36        29.28 o                         
  16 -12   0          2.83          7.26        31.86 o                         
 -18 -12   0          5.53         -3.60        34.30 o                         
  18 -12   0          5.53         29.16        30.72 o                         
  18 -12   0          5.53         99.64        35.67 o                         
   1 -13   0         37.65        110.80        42.45 o                         
  -1 -13   0         37.65          5.49        34.28 o                         
  -3 -13   0         79.91        110.92        45.09 o                         
   3 -13   0         79.91        152.62        43.08 o                         
   5 -13   0         40.38         38.48        38.31 o                         
  -5 -13   0         40.38         77.41        46.45 o                         
  -7 -13   0          5.51         13.64        33.07 o                         
   7 -13   0          5.51         55.40        36.42 o                         
  -9 -13   0        140.31        134.62        44.75 o                         
   9 -13   0        140.31        105.54        39.44 o                         
 -11 -13   0        299.05        352.83        59.39 o                         
  11 -13   0        299.05        351.33        49.83 o                         
 -41  -1   1          0.03        -29.57        29.88 o                         
  41  -1  -1          0.03        -21.77        21.77 o                         
  41   1  -1          0.03        -21.82        21.82 o                         
 -41   1   1          0.03        -24.95        28.35 o                         
 -39  -1   1         41.93         67.00        64.46 o                         
  39  -1  -1         41.93        -14.65        48.66 o                         
 -39   1   1         41.93         17.84        61.25 o                         
  39   1  -1         41.93         16.35        48.33 o                         
 -37  -1   1         66.64        122.61        59.58 o                         
 -37   1   1         66.64        135.63        62.90 o                         
 -35  -1   1        704.33        906.97        77.18 o                         
 -35   1   1        704.32        790.84        76.03 o                         
 -33  -1   1         47.11         -3.11        53.01 o                         
  33   1  -1          8.34         20.48        17.67 o                         
 -31  -1   1        151.19        145.93        53.43 o                         
 -31   1   1        151.20        137.53        52.10 o                         
 -29  -1   1       1126.73       1056.09        61.61 o                         
 -29   1   1       1172.24       1191.05        73.78 o                         
 -27  -1   1       1619.21       1668.50        75.17 o                         
 -27   1   1       1619.40       1679.83        81.80 o                         
 -25  -1   1        156.67        159.34        27.19 o                         
 -25   1   1        156.67        174.82        27.29 o                         
 -23  -1   1        515.28        492.06        38.16 o                         
 -23   1   1        515.28        505.79        36.34 o                         
 -21  -1   1        104.10        149.51        24.01 o                         
 -21   1   1        104.10        150.31        22.23 o                         
 -19  -1   1       1065.44       1133.66        50.48 o                         
 -19   1   1       1065.43       1109.95        48.91 o                         
 -17  -1   1       1934.11       1825.11        65.97 o                         
 -17   1   1       1934.10       1715.64        63.82 o                         
  17   1  -1       1934.11       1847.32        71.01 o                         
 -15  -1   1        284.59        250.40        24.12 o                         
  15  -1  -1        284.59        242.02        20.37 o                         
  15   1  -1        284.59        277.24        22.53 o                         
 -15   1   1        284.59        262.48        22.56 o                         
  13  -1  -1         72.63         52.63        11.24 o                         
 -13  -1   1         72.63         88.09        16.61 o                         
 -13   1   1         72.63         86.69        14.79 o                         
  13   1  -1         72.63         52.66        11.85 o                         
  11  -1  -1        307.96        291.29        19.98 o                         
 -11  -1   1        307.96        317.33        24.22 o                         
 -11   1   1        307.96        323.26        20.50 o                         
  11   1  -1        307.96        296.71        20.97 o                         
  -9  -1   1       1324.24       1171.30        41.92 o                         
   9  -1  -1       1324.24       1158.82        39.37 o                         
   9   1  -1       1324.24       1102.44        41.12 o                         
  -9   1   1       1324.24       1130.47        37.95 o                         
  -9   1   1       1324.24       1169.02        39.35 o                         
  -7  -1   1       5083.06       4782.22       124.71 o                         
  -7  -1   1       5083.06       4686.18       126.72 o                         
   7  -1  -1       5083.07       4617.55       123.46 o                         
  -7   1   1       5083.07       4715.63       122.76 o                         
  -7   1   1       5083.07       4555.42       123.10 o                         
   7   1  -1       5083.06       4561.29       126.53 o                         
  -5  -1   1      20224.63      17904.33       457.63 o                         
  -5  -1   1      20224.63      17999.60       456.16 o                         
   5  -1  -1      20224.62      17695.00       453.76 o                         
   5  -1  -1      20224.62      17761.66       459.76 o                         
  -5   1   1      20224.62      19364.95       457.98 o                         
   5   1  -1      20224.63      18181.21       455.62 o                         
  -5   1   1      20224.62      18330.48       453.94 o                         
   5   1  -1      20224.63      17843.72       457.48 o                         
  -3  -1   1      18509.33      16409.45       403.56 o                         
  -3  -1   1      18509.33      16175.27       408.54 o                         
  -3  -1   1      18509.33      15739.24       409.10 o                         
   3  -1  -1      18509.36      16113.71       404.77 o                         
   3  -1  -1      18509.36      16194.26       410.69 o                         
   3   1  -1      18509.33      16072.64       402.93 o                         
  -3   1   1      18509.36      16595.56       406.50 o                         
  -3   1   1      18509.36      16802.10       397.21 o                         
   3   1  -1      18509.33      16244.18       408.25 o                         
   3   1  -1      18509.33      16014.15       409.11 o                         
  -3   1   1      18509.36      16126.03       403.70 o                         
  -1  -1   1       1697.61       1715.31        49.75 o                         
  -1  -1   1       1697.61       1694.62        50.71 o                         
  -1  -1   1       1697.61       1631.16        49.43 o                         
   1   1  -1       1697.61       1692.34        49.53 o                         
   1   1  -1       1697.61       1619.82        50.02 o                         
   1   1  -1       1697.61       1665.51        49.31 o                         
   1  -1   1      44020.36      38485.57      1039.69 o                         
   1  -1   1      44020.36      44490.00      1043.84 o                         
   1  -1   1      44020.36      42307.81      1021.42 o                         
  -1   1  -1      44020.36      40973.24      1043.43 o                         
  -1   1  -1      44020.36      40305.81      1047.29 o                         
  -1   1  -1      44020.36      41983.94      1031.07 o                         
   3  -1   1      40462.45      36187.07       964.98 o                         
  -3  -1  -1      40462.41      39319.43       954.18 o                         
   3  -1   1      40462.45      38581.52       943.88 o                         
   3  -1   1      40462.45      35166.09       953.24 o                         
  -3  -1  -1      40462.41      38823.06       951.91 o                         
  -3   1  -1      40462.45      38385.19       966.21 o                         
  -3   1  -1      40462.45      38745.50       959.48 o                         
  -3   1  -1      40462.45      39647.93       940.73 o                         
   3   1   1      40462.41      38715.60       949.91 o                         
  -5  -1  -1       3942.19       3881.10       100.73 o                         
   5  -1   1       3942.19       3805.68       105.37 o                         
   5  -1   1       3942.19       3924.85       105.13 o                         
   5  -1   1       3942.19       3794.51       103.78 o                         
  -5  -1  -1       3942.19       3781.07       101.12 o                         
   5   1   1       3942.19       3820.57       100.76 o                         
  -5   1  -1       3942.19       3877.35       106.30 o                         
  -5   1  -1       3942.19       3875.82       105.12 o                         
  -5   1  -1       3942.19       3833.96       102.63 o                         
   5   1   1       3942.19       3769.58       100.35 o                         
  -7  -1  -1          4.46         19.17         6.70 o                         
   7  -1   1          4.46          9.82        10.08 o                         
   7  -1   1          4.46         15.74         9.57 o                         
   7  -1   1          4.46         23.03         9.25 o                         
  -7  -1  -1          4.46         12.77         8.85 o                         
  -7   1  -1          4.46         21.15        10.16 o                         
  -7   1  -1          4.46          5.01        10.92 o                         
   7   1   1          4.46         13.29         7.62 o                         
  -7   1  -1          4.46         17.26         7.40 o                         
   7   1   1          4.46         14.68         7.60 o                         
   9  -1   1       1744.84       1505.27        51.21 o                         
  -9  -1  -1       1744.84       1562.69        49.73 o                         
   9  -1   1       1744.84       1521.29        48.72 o                         
  -9  -1  -1       1744.84       1523.62        45.77 o                         
   9  -1   1       1744.84       1449.26        50.61 o                         
  -9   1  -1       1744.84       1518.91        52.10 o                         
   9   1   1       1744.84       1475.98        47.49 o                         
   9   1   1       1744.84       1551.81        47.10 o                         
  -9   1  -1       1744.84       1490.45        51.78 o                         
  -9   1  -1       1744.84       1455.77        46.59 o                         
  11  -1   1        373.55        379.58        21.81 o                         
 -11  -1  -1        373.55        378.11        23.19 o                         
 -11  -1  -1        373.55        350.02        18.11 o                         
  11  -1   1        373.55        372.37        23.81 o                         
 -11   1  -1        373.55        378.29        19.23 o                         
 -11   1  -1        373.55        342.88        24.32 o                         
  11   1   1        373.55        373.42        20.05 o                         
  11   1   1        373.55        334.61        20.45 o                         
 -11   1  -1        373.55        376.53        24.71 o                         
 -13  -1  -1         61.84         15.36        10.85 o                         
  13  -1   1         61.84         52.69        12.76 o                         
  13  -1   1         61.84         31.20        11.17 o                         
 -13   1  -1         61.84         50.07        14.35 o                         
 -13   1  -1         61.84         30.93        13.47 o                         
  13   1   1         61.84         25.07         9.73 o                         
  13   1   1         61.84         15.06        10.05 o                         
  15  -1   1       1373.73       1130.08        46.05 o                         
  15  -1   1       1373.73       1061.05        42.16 o                         
 -15  -1  -1       1373.73       1101.37        46.03 o                         
  15   1   1       1373.73       1089.40        43.18 o                         
 -15   1  -1       1373.73       1111.17        47.15 o                         
 -15   1  -1       1373.73       1171.51        48.29 o                         
  15   1   1       1373.73       1084.43        41.33 o                         
 -17  -1  -1         54.14         69.49        16.23 o                         
  17  -1   1         54.14         34.67        12.14 o                         
  17   1   1         54.14         66.93        15.18 o                         
 -17   1  -1         54.14         84.67        17.92 o                         
  17   1   1         54.14         67.77        13.25 o                         
 -17   1  -1         54.14         64.41        16.97 o                         
 -19  -1  -1        110.62         86.11        18.52 o                         
  19  -1   1        110.62         76.46        14.86 o                         
 -19   1  -1        110.62        108.53        20.66 o                         
  19   1   1        110.62         98.17        16.06 o                         
 -21  -1  -1          1.38         24.47        15.47 o                         
  21  -1   1          1.38         -0.65        10.76 o                         
 -21   1  -1          1.38         13.43        16.05 o                         
  21   1   1          1.38          6.69        11.28 o                         
 -23  -1  -1         14.18          5.80        15.69 o                         
  23  -1   1         14.18         -0.50        11.90 o                         
  23   1   1         14.18          6.16        12.87 o                         
 -23   1  -1         14.18          4.77        16.55 o                         
  25  -1   1        651.23        585.20        44.37 o                         
 -25   1  -1        651.23        631.25        52.19 o                         
  27  -1   1        853.08        871.64        53.75 o                         
  27   1   1        853.08        800.90        50.70 o                         
 -27   1  -1        853.08        857.49        61.36 o                         
  29  -1   1        679.78        703.43        53.33 o                         
 -29  -1  -1        679.78        748.36        62.80 o                         
  29   1   1        679.78        635.28        50.47 o                         
 -29   1  -1        679.78        672.50        61.68 o                         
 -31  -1  -1        101.63         72.56        51.69 o                         
  31  -1   1        101.63        122.97        42.42 o                         
 -31   1  -1        101.63        105.63        52.85 o                         
  31   1   1        101.63         89.38        41.86 o                         
 -33  -1  -1         78.02          0.35        54.83 o                         
  33  -1   1         78.02         32.92        44.78 o                         
 -33   1  -1         78.02         83.50        55.45 o                         
  33   1   1         78.02         83.44        45.86 o                         
 -35  -1  -1        585.35        704.18        72.83 o                         
  35  -1   1        585.36        637.52        63.01 o                         
  35   1   1        585.35        596.02        60.61 o                         
 -35   1  -1        585.36        700.53        74.37 o                         
  37  -1   1         41.32        170.20        54.49 o                         
 -37  -1  -1         41.32         15.43        63.36 o                         
 -37   1  -1         41.32          1.10        60.88 o                         
  37   1   1         41.32         58.20        52.93 o                         
  39  -1   1         26.11        -16.77        54.41 o                         
 -39  -1  -1         26.11        -60.75        63.21 o                         
 -39   1  -1         26.11         16.76        65.84 o                         
  39   1   1         26.11         22.06        55.69 o                         
  40  -2  -1         76.78        207.65        57.76 o                         
 -40  -2   1         76.78         61.94        68.35 o                         
  40   2  -1         76.78         65.62        51.34 o                         
 -40   2   1         76.78         88.23        68.73 o                         
  38  -2  -1        221.40        261.41        53.24 o                         
 -38  -2   1        221.40        209.74        67.89 o                         
 -38   2   1        221.40        250.76        67.69 o                         
  38   2  -1        221.40        180.47        50.39 o                         
 -36  -2   1        328.28        358.75        67.33 o                         
 -36   2   1        328.29        283.41        64.55 o                         
 -34  -2   1        182.39        225.77        62.10 o                         
 -34   2   1        182.38        135.61        56.58 o                         
 -32  -2   1        252.07        234.12        60.21 o                         
 -32   2   1        252.07        297.90        57.89 o                         
 -30  -2   1       1254.38       1195.38        79.20 o                         
 -30   2   1       1254.38       1304.14        77.68 o                         
 -28  -2   1       4541.47       4595.23       156.11 o                         
 -28   2   1       4541.48       4574.65       153.02 o                         
 -26  -2   1         99.52        140.52        28.04 o                         
 -26   2   1         99.52        151.07        27.80 o                         
 -24  -2   1        801.90        753.30        46.34 o                         
 -24   2   1        801.90        733.91        45.96 o                         
 -22  -2   1         24.33         28.22        17.33 o                         
 -22   2   1         24.33         30.92        16.84 o                         
 -20  -2   1       1222.18       1319.26        56.29 o                         
 -20   2   1       1222.18       1242.63        54.82 o                         
 -20   2   1       1222.18       1262.92        52.93 o                         
 -18  -2   1        774.46        716.07        40.29 o                         
 -18   2   1        774.46        753.17        37.54 o                         
 -18   2   1        774.46        759.83        39.58 o                         
 -16  -2   1       1658.60       1510.65        58.84 o                         
 -16   2   1       1658.60       1467.94        54.19 o                         
 -16   2   1       1658.60       1459.25        55.76 o                         
  16   2  -1       1658.60       1493.47        56.53 o                         
  14  -2  -1       6503.11       6578.97       187.63 o                         
 -14  -2   1       6503.10       7172.16       193.82 o                         
 -14   2   1       5920.48       5882.81       160.85 o                         
  14   2  -1       5920.47       5971.37       166.86 o                         
 -14   2   1       5920.48       5985.18       163.89 o                         
  12  -2  -1        738.14        795.42        38.58 o                         
 -12   2   1        726.19        653.38        29.74 o                         
  12   2  -1        726.19        642.60        31.73 o                         
 -12   2   1        726.19        664.45        30.67 o                         
  10  -2  -1        498.07        498.53        31.79 o                         
  10   2  -1        498.07        523.69        36.77 o                         
   8  -2  -1       5951.38       5300.43       143.07 o                         
  -8  -2   1       5951.39       5418.08       147.92 o                         
  -8  -2   1       5951.39       5301.36       144.14 o                         
  -8   2   1       5951.38       5300.74       142.59 o                         
  -8   2   1       5951.38       5452.01       141.00 o                         
  -8   2   1       5951.38       5479.36       140.55 o                         
   8   2  -1       5951.39       5550.96       147.69 o                         
  -6  -2   1       1731.08       1496.39        48.00 o                         
   6  -2  -1       1731.07       1541.95        45.37 o                         
  -6  -2   1       1731.08       1513.05        51.10 o                         
   6  -2  -1       1731.07       1496.11        43.89 o                         
  -6   2   1       1731.07       1531.15        43.51 o                         
   6   2  -1       1731.08       1564.75        50.34 o                         
  -6   2   1       1731.07       1516.26        45.07 o                         
  -6   2   1       1731.07       1509.55        44.34 o                         
  -4  -2   1       2347.44       2685.55        76.19 o                         
   4  -2  -1       2347.44       2674.29        70.53 o                         
  -4  -2   1       2347.44       2651.80        81.13 o                         
   4  -2  -1       2347.44       2729.77        70.01 o                         
   4  -2  -1       2347.44       2689.65        70.30 o                         
  -4  -2   1       2347.44       2666.87        78.37 o                         
   4   2  -1       2347.44       2580.48        76.68 o                         
  -4   2   1       2347.44       2648.57        71.34 o                         
   4   2  -1       2347.44       2690.92        74.39 o                         
  -2  -2   1       7319.06       7379.38       193.53 o                         
  -2  -2   1       7319.06       7477.58       195.22 o                         
   2  -2  -1       7319.07       7314.83       185.31 o                         
  -2  -2   1       7319.06       7469.41       192.82 o                         
   2   2  -1       7319.06       7371.28       192.20 o                         
  -2   2   1       7319.07       7438.63       185.21 o                         
   2   2  -1       7319.06       7399.20       194.26 o                         
   2   2  -1       7319.06       7393.82       191.45 o                         
   0  -2   1      10481.52       9861.95       249.19 o                         
   0  -2   1      10481.52       9235.38       248.35 o                         
   0  -2   1      10481.52       9986.43       248.80 o                         
   0  -2  -1      10481.52       9713.63       241.18 o                         
   0   2  -1      10481.52       9496.54       246.62 o                         
   0   2  -1      10481.52       9469.02       247.99 o                         
   0   2  -1      10481.52       9857.93       249.12 o                         
   2  -2   1       2591.72       2496.01        75.25 o                         
   2  -2   1       2591.72       2478.29        73.14 o                         
   2  -2   1       2591.72       2487.91        71.09 o                         
  -2   2  -1       2591.72       2466.95        69.38 o                         
  -2   2  -1       2591.72       2451.16        72.89 o                         
  -2   2  -1       2591.72       2524.29        75.42 o                         
   4  -2   1       5379.94       4523.65       123.53 o                         
   4  -2   1       5379.94       4838.60       126.87 o                         
   4  -2   1       5379.94       4456.80       126.43 o                         
  -4   2  -1       5379.94       4560.48       126.38 o                         
  -4   2  -1       5379.94       4580.20       127.21 o                         
  -4   2  -1       5379.94       4689.66       122.07 o                         
   6  -2   1        233.73        222.24        16.85 o                         
   6  -2   1        233.73        239.94        19.82 o                         
  -6  -2  -1        233.73        224.76        12.10 o                         
   6  -2   1        233.73        205.82        19.94 o                         
  -6  -2  -1        233.73        217.67        14.60 o                         
  -6   2  -1        233.73        211.47        20.55 o                         
  -6   2  -1        233.73        245.43        22.38 o                         
  -6   2  -1        233.73        219.46        14.39 o                         
  -8  -2  -1         36.11         37.01         7.16 o                         
   8  -2   1         36.11         53.53        13.41 o                         
  -8  -2  -1         36.11         50.33        11.25 o                         
   8  -2   1         36.11         32.67        12.84 o                         
  -8   2  -1         36.11         68.54        16.42 o                         
   8   2   1         36.11         35.25         8.15 o                         
  -8   2  -1         36.11         56.03         9.45 o                         
   8   2   1         36.11         55.91         9.47 o                         
  -8   2  -1         36.11         44.00        14.11 o                         
  10  -2   1        167.31        150.87        19.67 o                         
 -10  -2  -1        167.31        151.36        11.78 o                         
 -10  -2  -1        167.31        140.98        17.33 o                         
  10  -2   1        167.31        131.85        15.98 o                         
  10  -2   1        167.31        131.72        17.32 o                         
 -10   2  -1        383.21        357.20        37.14 o                         
  12  -2   1         22.70         26.61        13.41 o                         
 -12  -2  -1         22.70         16.30        11.19 o                         
  12  -2   1         22.70         31.12        11.83 o                         
  12  -2   1         22.70         22.63        10.38 o                         
 -12   2  -1         22.70         19.42        12.73 o                         
 -12   2  -1         22.70         11.03        13.19 o                         
  12   2   1         22.70         16.97         9.49 o                         
  12   2   1         22.70         19.81         8.82 o                         
 -14  -2  -1       1106.37       1097.19        44.75 o                         
  14  -2   1       1106.37       1014.31        43.77 o                         
  14  -2   1       1106.37       1075.56        42.27 o                         
  14   2   1       1106.37       1089.74        41.55 o                         
 -14   2  -1       1106.37       1086.33        48.29 o                         
 -14   2  -1       1106.37       1114.48        48.05 o                         
  14   2   1       1106.37       1104.30        39.23 o                         
  16  -2   1        978.57        938.81        39.04 o                         
 -16  -2  -1        978.57        889.81        41.54 o                         
 -16   2  -1       1852.02       1567.31        65.06 o                         
  18  -2   1        418.78        351.67        30.14 o                         
  18   2   1         10.94         16.16        10.31 o                         
  18   2   1         10.94          4.95        10.12 o                         
 -18   2  -1         10.94          5.63        13.18 o                         
  20  -2   1        109.42         97.18        17.12 o                         
 -20  -2  -1        109.41         90.00        20.15 o                         
  20   2   1        109.41         57.46        13.74 o                         
 -20   2  -1        109.42         71.76        20.69 o                         
  22  -2   1        385.49        422.87        30.18 o                         
 -22  -2  -1        385.49        355.65        33.50 o                         
  22   2   1        398.30        388.67        33.28 o                         
  24  -2   1        940.69        755.24        47.63 o                         
  24   2   1        940.69        798.05        45.25 o                         
  26  -2   1        296.03        328.25        40.41 o                         
 -26   2  -1        296.03        289.56        47.30 o                         
  26   2   1        296.03        282.90        36.72 o                         
 -28  -2  -1       2639.06       2650.91       107.66 o                         
  28  -2   1       2639.06       2734.80       100.97 o                         
  28   2   1       2639.06       2747.68        97.30 o                         
 -28   2  -1       2639.06       2493.41       106.58 o                         
 -30  -2  -1       1722.59       1691.83        88.74 o                         
  30  -2   1       1722.59       1823.98        80.97 o                         
 -30   2  -1       1722.59       1481.92        86.58 o                         
  30   2   1       1722.59       1650.96        75.03 o                         
 -32  -2  -1        477.74        539.58        65.30 o                         
  32  -2   1        477.74        648.68        57.50 o                         
  32   2   1        477.74        639.47        55.62 o                         
 -32   2  -1        477.74        597.12        66.13 o                         
 -34  -2  -1         96.45        110.13        57.51 o                         
  34  -2   1         96.46         97.21        48.20 o                         
 -34   2  -1         96.46         64.78        55.21 o                         
  34   2   1         96.45         97.88        48.87 o                         
 -36  -2  -1        312.76        305.06        67.60 o                         
  36  -2   1        312.75        340.87        58.27 o                         
 -36   2  -1        312.75        329.54        66.64 o                         
  36   2   1        312.76        335.26        56.56 o                         
  38  -2   1        147.82        186.29        58.07 o                         
 -38  -2  -1        147.82        202.55        68.23 o                         
  38   2   1        147.82        224.02        58.12 o                         
 -38   2  -1        147.82        112.80        62.49 o                         
  40  -2   1        123.71        170.69        62.84 o                         
 -40  -2  -1        123.71        183.76        71.98 o                         
 -40   2  -1        123.71        194.95        69.11 o                         
  40   2   1        123.71        217.22        61.69 o                         
  39  -3  -1         61.90         71.12        53.40 o                         
 -39  -3   1         61.90         22.42        67.28 o                         
 -39   3   1         61.90        122.83        61.99 o                         
  39   3  -1         61.90          0.46        48.05 o                         
  37  -3  -1        444.25        469.30        58.82 o                         
 -37  -3   1        444.24        386.98        74.06 o                         
 -37   3   1        444.25        376.86        66.79 o                         
  37   3  -1        444.24        642.19        56.92 o                         
 -35  -3   1        339.58        339.35        68.21 o                         
 -35   3   1        339.58        360.48        61.59 o                         
 -33  -3   1        258.72        307.48        63.56 o                         
 -33   3   1        258.72        225.75        56.27 o                         
 -31  -3   1       1192.83       1161.83        82.11 o                         
 -31   3   1       1192.83       1043.33        73.61 o                         
 -29  -3   1         85.70        125.71        53.56 o                         
 -29   3   1         85.70         46.61        44.20 o                         
 -27  -3   1        462.41        486.07        57.81 o                         
 -27   3   1        462.41        489.64        52.82 o                         
 -25  -3   1         43.36         84.73        46.38 o                         
 -25   3   1         43.36         12.69        39.64 o                         
 -23  -3   1        141.03        152.64        25.95 o                         
 -23   3   1        141.03        119.48        22.76 o                         
 -21  -3   1        861.02        877.47        47.72 o                         
 -21   3   1        861.02        812.84        44.81 o                         
 -21   3   1        861.02        860.38        51.53 o                         
 -19  -3   1        590.17        440.67        45.46 o                         
 -19   3   1        590.17        395.36        38.36 o                         
 -17  -3   1          0.08         -1.22        12.34 o                         
 -17   3   1          2.34        -15.28        28.49 o                         
 -15  -3   1       4784.86       4887.75       143.39 o                         
 -15   3   1       6009.48       6303.03       177.87 o                         
  15   3  -1       6009.49       6437.96       180.96 o                         
  13  -3  -1         56.43         22.88        25.80 o                         
 -13   3   1         55.34         30.60        12.08 o                         
  13   3  -1         55.34         57.59        14.24 o                         
 -13   3   1         55.34         42.88        13.89 o                         
  11  -3  -1       4828.61       5166.86       137.16 o                         
 -11   3   1       4828.61       4638.90       129.91 o                         
 -11   3   1       4828.61       4770.52       135.27 o                         
   9  -3  -1        471.77        455.03        22.59 o                         
   9  -3  -1        471.77        423.12        22.97 o                         
  -9  -3   1        471.77        449.60        27.16 o                         
  -9   3   1        471.77        455.02        24.05 o                         
  -9   3   1        471.77        428.33        21.90 o                         
   9   3  -1        471.77        456.18        25.67 o                         
  -9   3   1        471.77        441.73        19.42 o                         
   7  -3  -1       1025.73       1129.17        37.28 o                         
  -7  -3   1       1025.74       1096.47        48.44 o                         
  -7  -3   1       1025.74       1133.29        40.02 o                         
   7  -3  -1       1025.73       1106.33        38.07 o                         
  -7  -3   1       1025.74       1115.59        44.00 o                         
   7   3  -1       1025.74       1081.29        40.34 o                         
  -7   3   1       1025.73       1126.39        39.53 o                         
  -5  -3   1       9563.88       9231.84       245.81 o                         
   5  -3  -1       9563.88       9354.28       237.41 o                         
  -5  -3   1       9563.88       9255.27       248.88 o                         
   5  -3  -1       9563.88       9316.28       237.11 o                         
  -5  -3   1       9563.88       9448.87       242.90 o                         
   5   3  -1       9563.88       9389.55       243.04 o                         
  -5   3   1       9563.88       9511.11       238.41 o                         
  -3  -3   1       8836.38       8645.45       224.88 o                         
   3  -3  -1       8836.37       8568.03       219.76 o                         
  -3  -3   1       8836.38       8759.11       230.57 o                         
  -3  -3   1       8836.38       8788.59       226.60 o                         
  -3   3   1       8836.37       8678.62       220.05 o                         
   3   3  -1       8836.38       8556.31       229.07 o                         
   3   3  -1       8836.38       8674.53       223.37 o                         
   3   3  -1       8836.38       8403.16       221.15 o                         
  -1  -3   1       6605.95       7072.74       180.69 o                         
   1  -3  -1       6605.94       6699.32       176.35 o                         
  -1  -3   1       6605.95       6726.22       185.22 o                         
  -1  -3   1       6605.95       6803.87       179.90 o                         
   1   3  -1       6605.95       6529.73       176.59 o                         
  -1   3   1       6605.94       6705.42       175.53 o                         
   1   3  -1       6605.95       6806.62       183.97 o                         
   1   3  -1       6605.95       6996.81       176.92 o                         
   1  -3   1        231.04        221.17        17.45 o                         
  -1  -3  -1        231.05        208.54        18.69 o                         
   1  -3   1        231.04        196.26        21.10 o                         
   1  -3   1        231.04        247.28        24.39 o                         
  -1   3  -1        231.04        247.46        18.66 o                         
  -1   3  -1        231.04        242.63        14.78 o                         
  -1   3  -1        231.04        248.73        23.60 o                         
   3  -3   1       7228.77       6597.80       180.54 o                         
   3  -3   1       7228.77       6596.54       175.55 o                         
   3  -3   1       7228.77       6793.30       178.94 o                         
  -3   3  -1       7228.77       6788.22       172.47 o                         
  -3   3  -1       7228.77       6515.24       176.58 o                         
  -3   3  -1       7228.77       6597.39       181.03 o                         
   5  -3   1       1517.02       1599.24        51.56 o                         
   5  -3   1       1517.02       1627.32        55.30 o                         
   5  -3   1       1517.02       1575.40        58.33 o                         
  -5   3  -1       1517.02       1602.90        54.90 o                         
  -5   3  -1       1517.02       1584.23        58.72 o                         
  -5   3  -1       1517.02       1595.29        47.80 o                         
   7  -3   1        125.19        111.03        18.05 o                         
  -7  -3  -1        125.19        121.15         9.11 o                         
  -7  -3  -1        125.19        110.19        13.95 o                         
   7  -3   1        125.19        100.56        14.50 o                         
   7  -3   1        125.19        149.89        19.25 o                         
  -7   3  -1        125.19        103.72        11.77 o                         
  -7   3  -1        125.19        121.63        17.99 o                         
  -7   3  -1        125.19        118.64        19.26 o                         
  -9  -3  -1      10080.56      10172.27       255.17 o                         
   9  -3   1      10080.57       9977.10       266.60 o                         
   9  -3   1      10080.57      10031.92       262.11 o                         
  -9  -3  -1      10080.56       9874.20       259.43 o                         
   9  -3   1      10080.57       9955.72       264.17 o                         
  -9   3  -1      10080.57       9970.15       266.90 o                         
  -9   3  -1      10080.57      10156.40       257.87 o                         
  -9   3  -1      10080.57      10198.76       267.13 o                         
  11  -3   1        127.06        115.65        19.50 o                         
 -11  -3  -1        127.06        129.17        17.37 o                         
  11  -3   1        127.06        131.55        17.39 o                         
  11  -3   1        127.06        117.19        18.52 o                         
 -11   3  -1        127.06        119.16        20.00 o                         
  11   3   1        127.06        163.54        13.83 o                         
 -11   3  -1        127.06        119.26        20.48 o                         
  11   3   1        127.06        124.04        11.97 o                         
 -13  -3  -1          2.07         -9.10        11.23 o                         
  13  -3   1          2.07         -0.27        12.43 o                         
  13  -3   1          2.07         -9.34         9.34 o                         
  13  -3   1          2.07         -7.10        11.41 o                         
  13   3   1          2.07         -1.20         7.75 o                         
 -13   3  -1          2.07        -11.90        12.89 o                         
 -13   3  -1          2.07          6.09        14.95 o                         
  15  -3   1       2325.46       2472.54        81.18 o                         
  15  -3   1       2325.46       2458.76        85.61 o                         
 -15  -3  -1       2325.46       2484.89        82.00 o                         
 -15   3  -1       4845.25       5074.78       152.81 o                         
  17  -3   1          4.30          3.59        10.50 o                         
  17  -3   1          4.30         20.90        14.36 o                         
 -17  -3  -1          4.30         14.74        12.73 o                         
  17   3   1          4.34        -11.42        21.93 o                         
 -19  -3  -1         36.23         11.44        14.59 o                         
  19  -3   1         36.23         60.52        15.44 o                         
  19   3   1         36.23         52.10        13.29 o                         
 -19   3  -1         36.23         54.02        19.55 o                         
  19   3   1         36.23         34.14        11.94 o                         
 -21  -3  -1         34.66         49.42        18.03 o                         
  21  -3   1         34.66         31.84        14.41 o                         
  21   3   1         34.66         31.47        12.60 o                         
 -21   3  -1         34.66          3.58        16.48 o                         
  21   3   1         34.66         10.75        11.72 o                         
 -23  -3  -1        323.88        195.48        28.49 o                         
  23  -3   1        323.88        266.35        28.22 o                         
  23   3   1        398.15        208.07        30.66 o                         
  25  -3   1         81.10         90.65        34.60 o                         
  25   3   1         81.10        105.19        31.38 o                         
  27  -3   1        297.62        212.59        41.03 o                         
 -27   3  -1        297.62        163.16        45.16 o                         
  27   3   1        297.62        274.59        39.55 o                         
  29  -3   1         90.61        116.55        42.63 o                         
  29   3   1         90.61        135.92        40.08 o                         
 -29   3  -1         90.61         35.25        46.44 o                         
  31  -3   1       1776.68       1927.64        89.20 o                         
  31   3   1       1776.68       2038.88        84.47 o                         
 -31   3  -1       1776.68       1845.29        97.17 o                         
 -33  -3  -1        271.21        229.48        59.37 o                         
  33  -3   1        271.22        249.70        51.00 o                         
 -33   3  -1        271.22        234.62        57.59 o                         
  33   3   1        271.21        228.84        48.96 o                         
  35  -3   1        354.15        465.15        60.95 o                         
 -35  -3  -1        354.14        361.51        68.28 o                         
 -35   3  -1        354.15        458.40        67.73 o                         
  35   3   1        354.14        362.75        55.42 o                         
 -37  -3  -1        274.65        346.48        69.86 o                         
  37  -3   1        274.65        253.20        59.62 o                         
  37   3   1        274.65        207.69        57.29 o                         
 -37   3  -1        274.65        329.82        67.00 o                         
  39  -3   1         48.67         26.42        57.24 o                         
 -39  -3  -1         48.67         61.17        66.51 o                         
  39   3   1         48.67        -20.76        54.18 o                         
 -39   3  -1         48.67        183.72        65.47 o                         
 -38  -4   1        214.57        181.75        72.06 o                         
  38  -4  -1        214.57        274.75        58.11 o                         
  38   4  -1        214.57        158.42        48.04 o                         
 -38   4   1        214.57        226.21        64.01 o                         
 -36  -4   1        116.03        104.10        66.35 o                         
  36  -4  -1        116.03        240.48        52.94 o                         
  36   4  -1        116.03        249.35        47.23 o                         
 -36   4   1        116.03        142.38        57.75 o                         
 -34  -4   1        179.33        183.03        62.65 o                         
 -34   4   1        179.33        255.84        56.21 o                         
 -32  -4   1        500.02        628.25        68.33 o                         
 -32   4   1        500.02        625.91        62.76 o                         
 -30  -4   1       1229.69       1253.94        80.91 o                         
 -30   4   1       1229.68       1135.29        73.69 o                         
 -28  -4   1        127.98        132.99        52.66 o                         
 -28   4   1        127.98        128.96        47.32 o                         
 -26  -4   1         75.21          8.72        47.70 o                         
  26   4  -1         51.15         55.13        15.70 o                         
 -26   4   1         51.15         62.11        23.93 o                         
 -24  -4   1       2233.15       2362.79        99.01 o                         
 -24   4   1       1186.12       1167.51        57.95 o                         
 -22  -4   1       1555.02       1612.92        70.23 o                         
 -22   4   1       2256.11       2248.14        88.31 o                         
 -20  -4   1       1931.54       1917.23        80.57 o                         
 -20   4   1       1931.53       1627.79        72.95 o                         
 -18  -4   1        850.85        767.64        44.28 o                         
 -18   4   1        869.73        771.93        48.08 o                         
 -16  -4   1       2444.64       2498.24        85.86 o                         
 -16   4   1       2444.64       2444.69        80.79 o                         
 -16   4   1       2444.64       2443.24        82.42 o                         
  16   4  -1       2444.64       2447.70        81.99 o                         
  14  -4  -1       1238.69       1179.65        46.05 o                         
 -14  -4   1       1238.68       1170.60        51.51 o                         
 -14   4   1       2083.39       2020.03        63.66 o                         
  12  -4  -1       2029.77       2168.79        73.20 o                         
 -12   4   1       2029.77       2172.74        65.00 o                         
 -10  -4   1       1979.09       1829.45        73.57 o                         
 -10  -4   1       1979.09       1853.93        66.70 o                         
 -10  -4   1       1979.09       1902.14        61.80 o                         
  10  -4  -1       1979.10       1925.65        61.97 o                         
  10  -4  -1       1979.10       1929.07        61.28 o                         
 -10   4   1       2535.59       2519.83        70.59 o                         
  -8  -4   1       2405.84       2334.70        84.36 o                         
  -8  -4   1       2405.84       2315.04        76.99 o                         
   8  -4  -1       2405.83       2288.56        69.89 o                         
  -8  -4   1       2405.84       2344.11        71.93 o                         
   8  -4  -1       2405.83       2328.61        71.71 o                         
   8   4  -1       2405.84       2387.83        71.95 o                         
  -8   4   1       2405.83       2320.19        73.81 o                         
  -6  -4   1       4800.34       4643.34       138.51 o                         
  -6  -4   1       4800.34       4536.82       129.75 o                         
   6  -4  -1       4800.34       4517.38       121.74 o                         
  -6  -4   1       4800.34       4558.13       126.03 o                         
   6  -4  -1       4800.34       4410.45       125.35 o                         
   6   4  -1       4800.34       4539.90       124.22 o                         
  -6   4   1       4800.34       4632.52       127.12 o                         
  -4  -4   1       3317.87       3035.12        92.42 o                         
   4  -4  -1       3317.87       3056.54        90.82 o                         
  -4  -4   1       3317.87       3026.66        90.18 o                         
  -4  -4   1       3317.87       3090.20       100.86 o                         
  -4   4   1       3317.87       3128.14        90.82 o                         
   4   4  -1       3317.87       3253.49       100.44 o                         
   4   4  -1       3317.87       3101.35        86.09 o                         
  -2  -4   1        111.60        112.96        21.60 o                         
  -2  -4   1        111.60        113.68        16.27 o                         
   2  -4  -1        111.60         88.36        15.47 o                         
  -2  -4   1        111.60        136.01        16.94 o                         
   2   4  -1        111.60         92.35        19.37 o                         
   2   4  -1        111.60        100.34        12.37 o                         
  -2   4   1        111.60         97.98        15.57 o                         
   2   4  -1        111.60        100.42        11.40 o                         
   0  -4   1        171.00        187.97        24.45 o                         
   0  -4   1        171.00        153.88        17.72 o                         
   0  -4  -1        171.00        146.64        19.06 o                         
   0  -4   1        171.00        141.61        19.06 o                         
   0   4  -1        171.00        150.63        21.98 o                         
   0   4  -1        171.00        151.00        12.08 o                         
   0   4  -1        171.00        137.12        14.26 o                         
  -2  -4  -1       2762.11       2542.62        81.63 o                         
   2  -4   1       2762.11       2578.48        77.72 o                         
   2  -4   1       2762.11       2684.61        87.60 o                         
   2  -4   1       2762.11       2657.89        81.19 o                         
  -2   4  -1       2762.11       2535.85        75.38 o                         
  -2   4  -1       2762.11       2606.98        71.52 o                         
  -2   4  -1       2762.11       2617.41        86.72 o                         
   4  -4   1       2865.39       2657.34        90.72 o                         
   4  -4   1       2865.39       2807.28        82.81 o                         
   4  -4   1       2865.39       2780.13        86.40 o                         
  -4   4  -1       2865.39       2906.26        77.10 o                         
  -4   4  -1       2865.39       2798.15        83.34 o                         
  -4   4  -1       2865.39       2890.35        93.09 o                         
   6  -4   1       4392.12       4247.43       120.51 o                         
   6  -4   1       4392.12       4259.65       125.00 o                         
  -6  -4  -1       4392.11       4376.18       110.27 o                         
   6  -4   1       4392.12       4107.50       128.00 o                         
  -6   4  -1       4392.12       4305.29       114.61 o                         
  -6   4  -1       4392.12       4544.74       130.38 o                         
  -6   4  -1       4392.12       4279.55       122.76 o                         
   8  -4   1         38.37         43.96        17.02 o                         
  -8  -4  -1         38.37         49.87        11.43 o                         
   8  -4   1         38.37         53.08        13.13 o                         
   8  -4   1         38.37         50.80        14.75 o                         
  -8   4  -1         38.37         24.18        16.03 o                         
  -8   4  -1         38.37         46.55        15.58 o                         
  10  -4   1       1056.73       1180.44        49.20 o                         
  10  -4   1       1056.73       1186.31        44.90 o                         
  10  -4   1       1056.73       1181.28        50.80 o                         
 -10  -4  -1       1056.73       1144.39        42.23 o                         
 -10   4  -1       1056.73       1093.39        48.33 o                         
 -10   4  -1       1056.73       1178.78        52.80 o                         
  12  -4   1        760.87        636.37        32.26 o                         
 -12  -4  -1        760.87        655.53        32.36 o                         
  12  -4   1        760.87        712.31        38.66 o                         
 -12   4  -1        760.87        645.91        37.67 o                         
 -12   4  -1        760.87        669.04        39.76 o                         
  14  -4   1       1604.03       1554.23        63.04 o                         
  14  -4   1       1604.03       1607.02        58.18 o                         
 -14  -4  -1       1604.02       1605.32        58.19 o                         
  14   4   1       1604.02       1604.57        48.89 o                         
 -14   4  -1       1604.03       1501.32        63.01 o                         
  14   4   1       1604.02       1651.53        50.57 o                         
 -14   4  -1       1604.03       1637.44        66.45 o                         
  16  -4   1        556.99        588.50        36.67 o                         
 -16  -4  -1        556.99        649.32        35.73 o                         
  16  -4   1        556.99        592.25        32.98 o                         
  16   4   1       1844.38       1834.17        58.68 o                         
  16   4   1       1005.06        997.86        44.04 o                         
  18  -4   1         35.85         76.66        19.65 o                         
  18  -4   1         35.85         53.21        15.22 o                         
 -18  -4  -1         35.85         72.82        18.34 o                         
  18   4   1        483.92        516.64        31.06 o                         
  18   4   1        877.84        882.01        46.54 o                         
  20  -4   1        631.72        585.61        36.31 o                         
 -20  -4  -1        631.72        600.66        38.04 o                         
  20   4   1       1450.62       1660.81        67.25 o                         
  20   4   1       1473.71       1404.70        54.20 o                         
  22  -4   1       1331.31       1358.09        59.12 o                         
 -22  -4  -1       1331.30       1343.58        60.99 o                         
  22   4   1       2150.21       2151.79        74.45 o                         
 -24  -4  -1       2612.86       2753.09       105.18 o                         
  24  -4   1       2612.86       2699.81        99.81 o                         
  24   4   1       2612.86       2803.45        91.79 o                         
  26  -4   1         72.63         80.88        38.02 o                         
 -26  -4  -1         72.62        109.40        46.77 o                         
  26   4   1         72.62         65.06        33.90 o                         
 -26   4  -1         72.63         59.63        47.75 o                         
  28  -4   1         70.17         96.21        41.90 o                         
 -28  -4  -1         70.17         17.54        49.79 o                         
  28   4   1         70.17        141.84        38.53 o                         
 -28   4  -1         70.17         70.77        48.62 o                         
  30  -4   1        981.98       1241.13        72.00 o                         
 -30  -4  -1        981.98       1108.33        77.60 o                         
  30   4   1        981.98       1148.33        63.01 o                         
 -30   4  -1        981.98       1025.90        74.80 o                         
 -32  -4  -1        302.16        373.47        63.17 o                         
  32  -4   1        302.16        379.11        55.40 o                         
 -32   4  -1        302.16        326.41        59.49 o                         
  32   4   1        302.16        306.63        48.30 o                         
 -34  -4  -1        246.11        200.98        63.63 o                         
  34  -4   1        246.11        217.41        56.50 o                         
  34   4   1        246.11        219.53        49.06 o                         
 -34   4  -1        246.11        267.68        59.52 o                         
  36  -4   1        120.65        163.56        57.51 o                         
 -36  -4  -1        120.65        113.02        62.94 o                         
  36   4   1        120.65        236.37        52.84 o                         
 -36   4  -1        120.65        179.95        61.75 o                         
 -38  -4  -1        166.16        204.93        69.47 o                         
  38  -4   1        166.16        196.87        62.44 o                         
  38   4   1        166.16        166.89        55.39 o                         
 -38   4  -1        166.16         62.33        62.77 o                         
 -37  -5   1         42.26         17.26        67.05 o                         
  37  -5  -1         42.26          0.46        48.88 o                         
  37   5  -1         42.26        -29.20        43.02 o                         
 -37   5   1         42.26         11.48        53.39 o                         
  35  -5  -1        479.23        540.26        59.17 o                         
 -35  -5   1        479.23        467.31        72.73 o                         
 -35   5   1        479.23        429.01        61.59 o                         
 -33  -5   1        121.77         90.40        60.11 o                         
 -33   5   1        121.77        176.18        53.22 o                         
 -31  -5   1         24.54         -3.06        54.39 o                         
  31   5  -1         17.72         35.48        17.40 o                         
 -31   5   1         17.72         -0.20        22.28 o                         
 -29  -5   1        237.10        125.51        55.10 o                         
  29   5  -1        208.35        242.95        25.67 o                         
 -29   5   1        208.35        247.90        36.33 o                         
 -27  -5   1        391.34        599.51        63.18 o                         
 -27   5   1        200.14        236.60        34.23 o                         
  27   5  -1        200.14        216.17        24.29 o                         
 -25  -5   1        204.81        264.11        53.60 o                         
  25   5  -1        204.71        209.77        22.14 o                         
 -25   5   1        204.71        262.27        34.14 o                         
 -23  -5   1       1421.08       1481.19        79.32 o                         
 -23   5   1       1384.14       1371.95        62.33 o                         
  23   5  -1       1384.14       1389.88        50.59 o                         
 -21  -5   1        853.26        837.68        58.89 o                         
 -21   5   1        203.06        148.60        24.26 o                         
 -21   5   1        203.06        153.06        20.82 o                         
 -19  -5   1         28.99         44.23        18.08 o                         
 -19   5   1         67.21         75.28        36.06 o                         
 -17  -5   1       1653.69       1797.78        76.26 o                         
  17   5  -1       1691.14       1767.31        69.72 o                         
 -17   5   1       1653.69       1772.72        68.68 o                         
  15  -5  -1          0.12         11.47        11.83 o                         
 -15  -5   1          0.12         -1.25        13.77 o                         
 -15   5   1       1352.41       1327.33        50.21 o                         
 -15   5   1        216.32        204.22        22.51 o                         
 -13  -5   1        290.47        401.24        37.70 o                         
  13  -5  -1        290.48        326.16        25.10 o                         
 -13  -5   1        290.47        370.79        30.09 o                         
 -13   5   1       1642.76       1560.81        49.55 o                         
  11  -5  -1       2936.39       2790.17        88.16 o                         
  11  -5  -1       2936.39       2831.38        87.44 o                         
 -11  -5   1       2936.39       2961.45        88.59 o                         
 -11  -5   1       2936.39       2770.86        93.77 o                         
 -11  -5   1       2936.39       2879.37       104.86 o                         
  11   5  -1       2936.39       2818.56        85.48 o                         
 -11   5   1       2936.39       2894.44        92.73 o                         
   9  -5  -1       2412.16       2473.27        75.42 o                         
  -9  -5   1       2412.16       2419.71        91.81 o                         
   9  -5  -1       2412.16       2399.06        77.89 o                         
  -9  -5   1       2412.16       2448.06        76.51 o                         
  -9  -5   1       2412.16       2364.33        82.09 o                         
  -9   5   1       2412.16       2451.25        80.65 o                         
   9   5  -1       2412.16       2437.38        73.09 o                         
   7  -5  -1       3931.96       3932.03       107.86 o                         
  -7  -5   1       3931.95       3790.14       115.24 o                         
   7  -5  -1       3931.96       3845.23       112.82 o                         
  -7  -5   1       3931.95       3970.29       126.86 o                         
  -7  -5   1       3931.95       3807.12       110.90 o                         
  -7   5   1       3931.96       3775.13       114.25 o                         
   7   5  -1       3931.95       3750.46       104.91 o                         
  -5  -5   1       2077.91       2060.37        71.07 o                         
   5   5  -1       2052.09       1919.41        56.11 o                         
  -5   5   1       2052.09       1866.78        66.58 o                         
   3  -5  -1        158.65        147.85        20.98 o                         
  -3  -5   1        158.65        167.70        20.16 o                         
  -3  -5   1        158.65        161.27        28.34 o                         
  -3  -5   1        158.65        150.90        19.14 o                         
   3   5  -1        158.65        156.33        12.23 o                         
   3   5  -1        158.65        161.61        24.38 o                         
  -3   5   1        158.65        150.82        20.41 o                         
  -1  -5   1          8.70         11.47        19.71 o                         
  -1  -5   1          8.70          8.31        12.14 o                         
  -1  -5   1          8.70         12.94        12.37 o                         
   1  -5  -1          8.70         -4.88        13.00 o                         
   1   5  -1          8.70        -13.54        13.54 o                         
  -1   5   1          8.70         16.54        12.55 o                         
   1   5  -1          8.70          4.30         5.58 o                         
   1  -5   1        106.05        105.79        15.91 o                         
   1  -5   1        106.05         87.15        17.38 o                         
   1  -5   1        106.05         67.83        21.60 o                         
  -1  -5  -1        106.05         88.74        18.88 o                         
  -1   5  -1        106.05         73.57        19.78 o                         
  -1   5  -1        106.05         75.51         8.59 o                         
  -1   5  -1        106.05        100.67        12.68 o                         
  -3  -5  -1        769.24        925.86        45.33 o                         
   3  -5   1        769.24        881.09        41.32 o                         
   3  -5   1        769.24        907.54        47.87 o                         
   3  -5   1        769.24        942.29        38.36 o                         
  -3   5  -1        769.24        905.25        28.78 o                         
  -3   5  -1        769.24        886.02        46.75 o                         
  -3   5  -1        769.24        880.27        33.39 o                         
   5  -5   1         49.03         53.52        18.68 o                         
  -5  -5  -1         49.03         21.51        17.19 o                         
   5  -5   1         49.03         58.53        16.05 o                         
  -5   5  -1         49.03         73.78        14.24 o                         
  -5   5  -1         49.03         71.59        20.33 o                         
  -7  -5  -1        424.46        363.28        21.02 o                         
   7  -5   1        424.46        352.58        24.14 o                         
   7  -5   1        424.46        389.99        32.47 o                         
   7  -5   1        424.46        379.92        28.89 o                         
  -7   5  -1        424.46        358.85        32.04 o                         
  -7   5  -1        424.46        342.44        24.98 o                         
  -9  -5  -1       3119.78       3294.26        96.39 o                         
   9  -5   1       3119.78       3436.70       106.57 o                         
   9  -5   1       3119.78       3303.40       100.20 o                         
   9  -5   1       3119.78       3394.39       109.41 o                         
  -9   5  -1       3119.78       3322.44       111.20 o                         
  -9   5  -1       3119.78       3304.39       102.02 o                         
  11  -5   1       1897.16       1920.79        72.73 o                         
  11  -5   1       1897.16       1913.62        65.36 o                         
 -11  -5  -1       1897.15       1853.63        62.60 o                         
 -11   5  -1       1897.16       1811.77        67.88 o                         
 -11   5  -1       1897.16       1937.06        76.26 o                         
  13  -5   1       2720.84       2543.33        85.87 o                         
 -13   5  -1       2720.84       2563.18        91.49 o                         
 -15  -5  -1        410.56        413.00        29.72 o                         
  15  -5   1        410.56        404.77        32.70 o                         
  15  -5   1        410.56        441.12        29.46 o                         
 -15   5  -1        410.62        414.41        44.76 o                         
  17  -5   1        339.45        421.10        33.66 o                         
  17  -5   1        339.45        417.98        30.21 o                         
 -17  -5  -1        339.45        444.15        31.59 o                         
  17   5   1        354.71        404.46        25.51 o                         
  19  -5   1         72.58        109.18        19.55 o                         
  19  -5   1         72.58         80.34        21.22 o                         
 -19  -5  -1         72.58         82.56        19.92 o                         
  19   5   1         87.85         67.78        22.61 o                         
 -19   5  -1         87.85         44.61        38.70 o                         
  21  -5   1       1234.68       1170.22        54.64 o                         
 -21  -5  -1       1234.68       1156.26        55.67 o                         
  21  -5   1       1234.68       1204.02        58.74 o                         
  21   5   1       1234.68       1243.24        44.88 o                         
 -21   5  -1       1234.68       1143.12        60.30 o                         
  21   5   1       1234.68       1169.77        45.73 o                         
 -23  -5  -1        799.06        721.77        56.90 o                         
  23  -5   1        799.06        857.18        54.86 o                         
  23   5   1        799.06        922.63        44.23 o                         
 -25  -5  -1        107.99        167.10        47.14 o                         
  25  -5   1        107.99         93.51        39.81 o                         
  25   5   1        107.99        145.45        32.34 o                         
 -27  -5  -1        468.48        480.09        57.20 o                         
  27  -5   1        468.48        457.78        50.87 o                         
  27   5   1        468.48        529.37        42.33 o                         
 -29  -5  -1        164.31         96.31        51.23 o                         
  29  -5   1        164.31        155.45        47.50 o                         
  29   5   1        164.31         93.78        37.98 o                         
 -31  -5  -1         22.28        -53.17        53.17 o                         
  31  -5   1         22.28        -38.54        46.60 o                         
  31   5   1         22.28        -37.42        37.42 o                         
 -31   5  -1         22.28          4.88        47.94 o                         
 -33  -5  -1        154.28        102.62        59.57 o                         
  33  -5   1        154.28        148.58        54.42 o                         
  33   5   1        154.28        112.42        43.04 o                         
 -33   5  -1        154.28        183.68        54.93 o                         
 -35  -5  -1        618.99        651.28        77.00 o                         
  35  -5   1        618.99        688.85        71.68 o                         
 -35   5  -1        618.99        655.92        70.93 o                         
  37  -5   1         71.15        114.26        60.26 o                         
 -37  -5  -1         71.15        121.06        67.53 o                         
 -37   5  -1         71.15         90.66        59.76 o                         
  36  -6  -1         98.67        166.26        53.11 o                         
 -36  -6   1         98.67        130.71        66.86 o                         
 -36   6   1         98.30         56.95        29.64 o                         
 -34  -6   1         22.02         55.69        60.86 o                         
  34  -6  -1         22.02          3.50        48.23 o                         
 -34   6   1          2.47        -11.72        23.52 o                         
  34   6  -1          2.47         16.35        17.71 o                         
 -32  -6   1         24.61         32.26        57.70 o                         
 -32   6   1          0.01        -21.35        21.35 o                         
  32   6  -1          0.01        -13.26        13.26 o                         
 -30  -6   1         25.47        137.90        56.33 o                         
  30   6  -1          6.83         13.20        13.85 o                         
 -30   6   1          6.83        -12.59        21.70 o                         
 -28  -6   1        202.06        286.18        58.72 o                         
 -28   6   1        202.06        283.35        51.53 o                         
  28   6  -1        202.06        239.56        34.61 o                         
 -26  -6   1        157.35        130.41        52.65 o                         
 -26   6   1        157.35        122.06        45.68 o                         
 -24  -6   1        731.88        679.26        59.65 o                         
 -24   6   1        731.89        551.14        50.81 o                         
 -22  -6   1       2251.66       2334.74        98.95 o                         
 -22   6   1       1688.00       1664.68        66.23 o                         
  22   6  -1       1688.00       1643.20        64.61 o                         
  22   6  -1       1688.00       1600.20        55.44 o                         
 -22   6   1       1688.00       1632.47        58.45 o                         
 -20  -6   1        494.43        593.53        44.10 o                         
  20  -6  -1        494.43        479.56        30.28 o                         
 -20   6   1       1358.05       1344.66        62.61 o                         
 -18  -6   1       1117.70       1117.94        64.15 o                         
  18   6  -1       1106.55       1106.48        45.25 o                         
  18   6  -1       1106.55       1041.83        37.16 o                         
 -18   6   1       1106.55        970.71        62.10 o                         
 -18   6   1       1106.55       1042.29        38.39 o                         
 -16  -6   1        477.48        454.91        44.18 o                         
 -16  -6   1        477.48        560.56        39.00 o                         
  16  -6  -1        477.48        542.20        34.01 o                         
 -16   6   1        831.36        892.56        35.16 o                         
  14  -6  -1        851.61        878.51        43.21 o                         
 -14  -6   1        851.61        875.01        46.56 o                         
 -14  -6   1        851.61        942.69        57.88 o                         
 -14   6   1        851.61        879.19        47.37 o                         
  14   6  -1        851.61        948.82        37.27 o                         
 -12  -6   1       2018.23       2203.44        85.80 o                         
  12   6  -1       2009.14       2154.77        66.49 o                         
 -12   6   1       2009.14       2166.52        80.12 o                         
  10  -6  -1          8.30          0.99        11.86 o                         
 -10  -6   1          8.30         14.23        15.64 o                         
 -10  -6   1          8.30         33.81        21.45 o                         
  10  -6  -1          8.30          2.90        10.07 o                         
 -10   6   1          8.30         22.08        15.22 o                         
  10   6  -1          8.30          4.59         7.19 o                         
  -8  -6   1        855.66        864.25        53.23 o                         
  -8  -6   1        855.66        868.46        44.38 o                         
   8  -6  -1        855.66        853.56        36.68 o                         
   8  -6  -1        855.66        899.41        43.31 o                         
  -8   6   1        855.66        910.52        44.41 o                         
   6  -6  -1        158.47        152.93        21.84 o                         
  -6  -6   1        158.47        145.93        21.30 o                         
  -6  -6   1        158.47        163.32        29.58 o                         
   6  -6  -1        158.47        130.83        15.84 o                         
  -6   6   1        158.47        112.39        20.31 o                         
  -4  -6   1         44.51         44.04        20.38 o                         
  -4  -6   1         44.51         48.95        15.63 o                         
   4  -6  -1         44.51         28.44        15.36 o                         
   4  -6  -1         44.51         29.22         9.15 o                         
  -4  -6   1         44.51         40.45        13.33 o                         
   4   6  -1         44.51         15.17        16.16 o                         
  -4   6   1         44.51         40.02        15.97 o                         
  -2  -6   1         31.46         50.00        14.92 o                         
  -2  -6   1         31.46         52.26        15.17 o                         
  -2  -6   1         31.46         29.97        19.86 o                         
   2  -6  -1         31.46         46.58        18.00 o                         
  -2   6   1         31.46         43.92        15.70 o                         
   2   6  -1         31.46         17.53        15.94 o                         
   0  -6   1         88.27         90.63        17.62 o                         
   0  -6  -1         88.27         95.05        21.01 o                         
   0  -6   1         88.27         85.18        16.23 o                         
   0  -6   1         88.27         50.00        21.19 o                         
   0   6  -1         88.27         90.75        21.75 o                         
   2  -6   1        228.46        224.67        21.53 o                         
   2  -6   1        228.46        221.99        29.33 o                         
  -2  -6  -1        228.46        235.50        28.41 o                         
   2  -6   1        228.46        241.44        25.85 o                         
  -2   6  -1        228.46        231.83        30.99 o                         
   4  -6   1        930.03        941.71        45.23 o                         
  -4   6  -1        906.59        988.58        51.19 o                         
  -4   6  -1        906.59        940.15        32.61 o                         
   6  -6   1        259.23        294.27        23.97 o                         
   6  -6   1        259.23        207.80        24.68 o                         
  -6  -6  -1        259.23        250.70        17.81 o                         
  -6  -6  -1        259.23        265.97        31.40 o                         
   6  -6   1        259.23        256.72        29.99 o                         
  -6   6  -1        259.23        265.61        29.60 o                         
  -6   6  -1        259.23        257.54        18.65 o                         
  -8  -6  -1        835.09        868.71        48.43 o                         
  -8  -6  -1        835.09        816.87        34.86 o                         
   8  -6   1        835.09        824.25        48.58 o                         
   8  -6   1        835.09        830.76        38.45 o                         
  -8   6  -1        835.09        789.58        35.66 o                         
  -8   6  -1        835.09        868.01        48.61 o                         
  10  -6   1        245.22        274.58        29.87 o                         
  10  -6   1        245.22        311.64        24.99 o                         
 -10  -6  -1        245.22        303.99        23.96 o                         
 -10   6  -1        249.58        337.40        33.50 o                         
  12  -6   1         17.27         22.59        13.21 o                         
 -12  -6  -1         17.27         41.62        13.64 o                         
  12  -6   1         17.27         13.13        17.58 o                         
 -12   6  -1         17.27         22.52        14.22 o                         
  14  -6   1        643.49        713.21        45.08 o                         
 -14   6  -1        195.01        222.00        26.79 o                         
 -16  -6  -1        671.97        709.57        39.14 o                         
  16  -6   1        671.98        647.76        43.14 o                         
  16  -6   1        671.98        644.94        38.27 o                         
 -16   6  -1        923.43        988.86        58.86 o                         
 -18  -6  -1        603.91        585.72        45.03 o                         
 -18   6  -1        603.91        559.84        49.08 o                         
 -20  -6  -1       1639.93       1566.00        67.40 o                         
  20  -6   1       1639.93       1725.72        73.24 o                         
  20  -6   1       1639.93       1585.67        67.30 o                         
 -20   6  -1       1900.31       1836.00        83.65 o                         
 -22  -6  -1       1070.33       1291.58        60.13 o                         
  22  -6   1       1070.33       1113.20        60.26 o                         
  22  -6   1       1070.33       1116.34        57.06 o                         
 -22   6  -1       1959.27       1816.28        85.35 o                         
 -24  -6  -1        414.59        310.20        49.28 o                         
  24  -6   1        414.59        422.22        48.48 o                         
 -24   6  -1        414.59        399.85        54.05 o                         
  24   6   1        414.59        377.43        30.33 o                         
  26  -6   1        152.12        171.04        46.31 o                         
 -26  -6  -1        152.12        155.08        47.33 o                         
  26   6   1         95.83         24.85        15.44 o                         
 -26   6  -1         95.83         99.84        28.61 o                         
 -28  -6  -1        106.99        137.61        51.17 o                         
  28  -6   1        106.99        163.06        49.72 o                         
 -28   6  -1        106.99        200.11        54.39 o                         
 -30  -6  -1         38.99        -47.22        50.63 o                         
  30  -6   1         38.99         72.34        49.32 o                         
 -30   6  -1         35.39         20.21        25.19 o                         
 -32  -6  -1         46.72         99.52        58.44 o                         
  32  -6   1         46.72        160.45        54.82 o                         
 -32   6  -1         46.72         20.87        27.48 o                         
  34  -6   1         38.42        127.49        59.14 o                         
 -34  -6  -1         38.42         98.21        63.03 o                         
 -34   6  -1         37.12         81.93        33.53 o                         
 -36  -6  -1         52.47         92.24        67.22 o                         
 -36   6  -1          0.70          1.51        28.23 o                         
  35  -7  -1        332.94        465.35        47.37 o                         
 -35  -7   1        332.94        529.75        56.32 o                         
  33  -7  -1        316.66        334.34        54.59 o                         
  31  -7  -1        111.92         68.35        23.76 o                         
 -31   7   1        111.92        122.46        34.99 o                         
 -29  -7   1        107.97        152.55        57.63 o                         
 -29   7   1         46.39         66.33        22.52 o                         
 -27  -7   1        111.15        156.53        54.38 o                         
 -27   7   1         79.87         56.57        20.28 o                         
  27   7  -1         79.87         65.80        15.18 o                         
 -25  -7   1        271.02        222.96        52.23 o                         
 -25   7   1        271.02        281.79        41.79 o                         
 -23  -7   1       1779.11       2062.78        94.46 o                         
 -23   7   1       1779.10       2088.54        78.63 o                         
 -21  -7   1        866.82        767.95        60.83 o                         
 -21   7   1        866.82        807.85        43.42 o                         
 -19  -7   1        375.56        354.41        50.27 o                         
 -19   7   1        375.56        313.30        25.34 o                         
 -17  -7   1       1204.84       1239.51        67.93 o                         
  17   7  -1       1149.31       1196.96        38.88 o                         
  17   7  -1       1149.31       1192.19        43.47 o                         
  15  -7  -1        349.39        306.97        29.59 o                         
 -15  -7   1        349.39        424.36        36.33 o                         
 -15  -7   1        349.39        451.58        49.47 o                         
  15  -7  -1        349.39        372.46        23.75 o                         
 -15   7   1        349.39        354.72        35.09 o                         
 -13  -7   1        103.82        191.03        44.09 o                         
 -13   7   1         10.19        -10.71        14.84 o                         
 -11  -7   1          4.75         10.44        20.77 o                         
 -11  -7   1          4.75         15.51        16.96 o                         
  11  -7  -1          4.75         13.80        14.12 o                         
  11  -7  -1          4.75          4.85         7.69 o                         
 -11   7   1          4.75         19.14        17.32 o                         
  -9  -7   1        653.80        603.34        48.28 o                         
   9  -7  -1        653.80        587.36        25.17 o                         
  -9  -7   1        653.80        535.20        38.18 o                         
   9  -7  -1        653.80        611.55        32.64 o                         
   9  -7  -1        653.80        594.38        37.43 o                         
  -9   7   1        653.80        648.13        39.87 o                         
   7  -7  -1        957.85        802.29        45.76 o                         
   7  -7  -1        957.85        922.20        31.55 o                         
  -7  -7   1        957.85        961.10        58.33 o                         
  -7  -7   1        957.85        874.58        45.27 o                         
   7  -7  -1        957.85        876.76        38.81 o                         
  -7   7   1        957.85        948.71        48.52 o                         
   5  -7  -1        922.70        930.63        30.75 o                         
   5  -7  -1        922.70        869.73        47.80 o                         
  -5  -7   1        922.70        867.24        44.35 o                         
   5  -7  -1        922.70        932.56        37.49 o                         
  -5  -7   1        922.70        980.23        58.22 o                         
  -5  -7   1        922.70        931.25        50.39 o                         
  -5   7   1        922.70        891.52        46.67 o                         
  -3  -7   1        138.10         86.50        25.46 o                         
  -3  -7   1        138.10        153.33        21.62 o                         
   3  -7  -1        138.10        124.47        24.09 o                         
   3  -7  -1        138.10         99.64         9.42 o                         
   3  -7  -1        138.10        133.16        15.56 o                         
  -3  -7   1        138.10        142.34        21.04 o                         
  -3   7   1        138.10        109.30        21.02 o                         
  -1  -7   1        630.77        725.07        38.73 o                         
   1  -7  -1        630.76        763.23        44.68 o                         
  -1  -7   1        630.77        745.91        39.36 o                         
  -1  -7   1        630.77        763.69        50.71 o                         
   1  -7   1        554.68        609.22        40.58 o                         
   3  -7   1        238.68        207.98        32.55 o                         
  -5  -7  -1        352.28        383.70        21.34 o                         
   5  -7   1        352.28        457.28        30.53 o                         
   5  -7   1        352.28        331.20        35.07 o                         
  -5  -7  -1        352.28        432.18        39.49 o                         
   7  -7   1         92.91        127.61        26.82 o                         
  -7  -7  -1         92.91         82.97        25.94 o                         
   7  -7   1         92.91        112.08        19.22 o                         
  -7  -7  -1         92.91        103.63        15.69 o                         
  -9  -7  -1        140.74        210.20        32.34 o                         
   9  -7   1        140.74        149.04        27.47 o                         
   9  -7   1        140.74        176.58        22.71 o                         
  -9  -7  -1        140.74        136.47        19.57 o                         
  -9   7  -1        140.74        133.59        15.29 o                         
 -11  -7  -1         99.83        135.96        21.72 o                         
  11  -7   1         99.83        133.05        26.30 o                         
  11  -7   1         99.83        162.71        23.27 o                         
 -11  -7  -1         99.83         88.56        28.04 o                         
 -11   7  -1        102.33        167.56        26.57 o                         
  13  -7   1        177.80        207.13        26.03 o                         
  13  -7   1        177.80        217.56        31.21 o                         
 -13  -7  -1        177.80        206.81        24.25 o                         
 -13  -7  -1        177.80        193.68        32.92 o                         
 -13   7  -1        183.17        163.67        31.31 o                         
  15  -7   1        769.03        918.11        53.88 o                         
 -15   7  -1        769.03        844.77        50.90 o                         
 -17  -7  -1        710.69        754.34        50.20 o                         
 -17   7  -1        105.44        104.94        22.41 o                         
  19  -7   1        710.10        753.74        48.71 o                         
  19  -7   1        710.10        653.36        44.07 o                         
  21  -7   1       1082.79       1057.42        56.24 o                         
  21  -7   1       1082.79        970.53        57.20 o                         
  23  -7   1        937.00       1188.96        68.11 o                         
 -23   7  -1        937.00       1105.75        70.32 o                         
  25  -7   1        509.03        586.85        56.57 o                         
 -25  -7  -1        509.03        610.75        58.10 o                         
 -25   7  -1        509.03        448.89        57.12 o                         
 -27  -7  -1        101.45        173.69        49.49 o                         
  27  -7   1        101.45        149.60        49.28 o                         
 -27   7  -1        101.45        106.78        52.06 o                         
 -29  -7  -1        141.37        124.93        53.92 o                         
  29  -7   1        141.37        165.04        53.63 o                         
 -29   7  -1        141.37        194.69        57.88 o                         
 -31  -7  -1         80.11         32.80        53.55 o                         
  31  -7   1         80.11        106.07        58.29 o                         
 -31   7  -1         21.17         15.63        26.73 o                         
 -33  -7  -1        217.31        249.42        62.39 o                         
  33  -7   1        217.31        223.72        65.03 o                         
 -33   7  -1         69.95        120.63        36.30 o                         
  32  -8  -1          6.64        -12.96        49.67 o                         
  30  -8  -1        357.16        274.74        36.42 o                         
 -28  -8   1        319.84        509.76        66.23 o                         
 -26  -8   1         36.85         47.54        50.21 o                         
 -24  -8   1        321.72        313.42        54.81 o                         
  22  -8  -1         63.42         89.97        23.30 o                         
  22  -8  -1         63.42        127.75        23.13 o                         
 -22  -8   1         63.42         89.48        34.70 o                         
 -20  -8   1         58.23         40.44        29.60 o                         
  20  -8  -1         58.24         66.57        18.34 o                         
  20  -8  -1         58.24         57.66        19.87 o                         
 -18  -8   1         40.76         48.02        44.68 o                         
 -16  -8   1        333.83        343.66        49.53 o                         
 -14  -8   1        283.98        219.30        47.19 o                         
 -12  -8   1          2.28          7.28        17.81 o                         
  12  -8  -1          2.28          4.53         9.14 o                         
 -12  -8   1          2.28        -11.54        22.44 o                         
  12  -8  -1          2.28          1.55        14.96 o                         
  10  -8  -1       1443.86       1398.67        63.27 o                         
  10  -8  -1       1443.86       1393.23        48.95 o                         
 -10  -8   1       1443.86       1426.34        64.64 o                         
 -10  -8   1       1443.86       1420.27        77.28 o                         
 -10   8   1       1443.86       1434.25        75.46 o                         
  -8  -8   1        450.64        418.44        45.87 o                         
   8  -8  -1        450.64        364.93        34.64 o                         
  -8  -8   1        450.64        478.94        35.56 o                         
   8  -8  -1        450.64        417.50        22.53 o                         
  -8   8   1        450.64        432.73        37.18 o                         
  -6  -8   1          5.77         -9.51        14.39 o                         
   6  -8  -1          5.77          3.96         7.08 o                         
   6  -8  -1          5.77        -13.82        15.12 o                         
  -6  -8   1          5.77        -19.38        19.38 o                         
   6  -8  -1          5.77         -7.56        10.77 o                         
  -6   8   1          5.77         16.97        16.44 o                         
  -4  -8   1       2305.85       2363.64        88.57 o                         
   2  -8  -1        308.19        339.43        22.75 o                         
   0  -8   1       1100.00       1348.60        57.02 o                         
   0  -8   1       1100.00       1235.83        69.76 o                         
   0  -8  -1       1100.00       1368.25        44.66 o                         
   0  -8  -1       1100.00       1275.58        42.32 o                         
   0  -8  -1       1100.00       1265.91        65.54 o                         
  -2  -8  -1        475.71        590.83        28.68 o                         
  -2  -8  -1        475.71        664.04        28.68 o                         
  -4  -8  -1        458.02        609.96        26.31 o                         
  -4  -8  -1        458.02        587.78        45.37 o                         
  -4  -8  -1        458.02        657.07        29.63 o                         
   4  -8   1        458.02        598.87        47.45 o                         
  -6  -8  -1        121.77        173.98        20.25 o                         
   6  -8   1        121.77        205.51        26.70 o                         
  -6  -8  -1        121.77        117.70        28.83 o                         
   6  -8   1        121.77        140.37        30.27 o                         
   8  -8   1        453.23        530.74        45.98 o                         
 -10  -8  -1        617.01        656.15        52.70 o                         
  10  -8   1        617.01        648.41        47.29 o                         
 -10  -8  -1        617.01        662.14        37.27 o                         
  10  -8   1        617.01        634.61        39.70 o                         
 -12  -8  -1         75.10        104.72        32.04 o                         
 -12   8  -1         75.10         87.31        16.99 o                         
  14  -8   1        215.13        257.55        30.92 o                         
  14  -8   1        215.13        189.03        31.59 o                         
 -14  -8  -1        215.13        173.56        34.76 o                         
 -14  -8  -1        215.13        223.75        26.73 o                         
 -14   8  -1        215.13        195.18        22.32 o                         
 -16  -8  -1        392.88        370.39        34.06 o                         
 -16  -8  -1        392.88        361.59        44.66 o                         
  16  -8   1        392.88        347.42        36.24 o                         
  16  -8   1        392.88        310.05        34.13 o                         
  18  -8   1          0.06         19.16        22.18 o                         
  18  -8   1          0.06        -12.11        15.72 o                         
  20  -8   1        325.96        300.12        39.23 o                         
  20  -8   1        325.96        361.07        37.66 o                         
 -20   8  -1        356.62        390.78        44.54 o                         
  22  -8   1         43.20         95.83        46.73 o                         
 -22   8  -1         43.20        117.55        42.93 o                         
  24  -8   1        177.17         38.51        48.64 o                         
 -24   8  -1        177.17        178.73        45.72 o                         
  26  -8   1         31.78        -17.98        37.22 o                         
 -26  -8  -1         31.78         69.91        49.44 o                         
  26  -8   1         31.78         53.28        52.21 o                         
 -26   8  -1         17.12          1.73        19.54 o                         
  28  -8   1        199.72        274.00        60.51 o                         
 -28  -8  -1        199.72        340.07        57.18 o                         
 -28   8  -1        199.72        299.68        57.14 o                         
 -30  -8  -1        205.10        161.83        56.92 o                         
  30  -8   1        205.10         94.86        59.97 o                         
  32  -8   1         10.96        -30.96        61.24 o                         
 -32  -8  -1         10.96         -9.01        56.59 o                         
 -31  -9   1          4.84          0.68        27.19 o                         
  31  -9  -1          4.84        -20.78        21.20 o                         
 -31  -9   1          4.84         47.12        35.39 o                         
 -29  -9   1         81.91        150.25        60.62 o                         
 -27  -9   1        248.90        259.61        59.81 o                         
  25  -9  -1          0.63        -15.64        15.64 o                         
 -23  -9   1         37.59         61.35        34.73 o                         
  23  -9  -1         37.59         74.09        23.69 o                         
  23  -9  -1         37.59        135.53        25.16 o                         
  21  -9  -1         26.40         18.06        18.34 o                         
  21  -9  -1         26.40         41.83        18.01 o                         
 -21  -9   1         26.40         40.61        31.40 o                         
  19  -9  -1          5.79         26.55        18.91 o                         
  19  -9  -1          5.79         -3.59        13.58 o                         
 -19  -9   1          5.79        -26.29        26.29 o                         
 -17  -9   1        133.79        194.99        49.46 o                         
  17  -9  -1        133.79        143.66        31.70 o                         
  15  -9  -1        158.57        137.18        29.37 o                         
 -15  -9   1        158.57         96.16        54.26 o                         
  13  -9  -1        166.78        145.47        28.01 o                         
 -11  -9   1        204.85        396.11        48.89 o                         
 -11  -9   1        204.85        286.49        37.42 o                         
  11  -9  -1        204.85        199.59        32.05 o                         
  11  -9  -1        204.85        274.86        22.21 o                         
   9  -9  -1        422.15        527.65        34.72 o                         
   7  -9  -1        977.78       1104.64        47.28 o                         
   5  -9  -1        710.02        914.78        40.78 o                         
   3  -9  -1       2685.23       3049.10        90.12 o                         
   3  -9  -1       2685.23       3097.50        95.78 o                         
  -3  -9   1       2685.23       3005.78       104.43 o                         
  -3  -9   1       2685.23       2923.94       123.38 o                         
   3  -9  -1       2685.23       3225.26       116.40 o                         
  -1  -9   1       1571.73       1867.95        78.80 o                         
   1  -9  -1       1571.73       1959.40        64.22 o                         
   1  -9   1       2214.88       2919.64       101.41 o                         
  -1  -9  -1       2214.87       2662.00        84.26 o                         
  -3  -9  -1       1927.57       1758.87        62.95 o                         
   3  -9   1       1927.57       2127.53        80.81 o                         
   5  -9   1        408.73        481.06        47.91 o                         
  -5  -9  -1        408.73        506.03        32.29 o                         
   7  -9   1       1469.06       1604.40        74.00 o                         
   9  -9   1        325.18        257.67        32.24 o                         
  -9  -9  -1        325.18        221.74        37.84 o                         
   9  -9   1        325.18        297.63        42.81 o                         
  -9  -9  -1        325.18        305.02        28.26 o                         
  11  -9   1        419.90        406.53        38.02 o                         
 -11  -9  -1        419.90        437.97        50.40 o                         
 -11  -9  -1        419.90        383.09        33.36 o                         
  11  -9   1        419.90        414.67        45.02 o                         
 -13  -9  -1        315.35        266.39        39.64 o                         
  15  -9   1        181.47        277.38        49.23 o                         
 -15  -9  -1        181.47        183.38        37.18 o                         
  17  -9   1        233.84        226.14        35.78 o                         
 -17  -9  -1        233.84        204.05        40.34 o                         
  17  -9   1        233.84        246.94        34.11 o                         
  19  -9   1        257.30        277.63        37.44 o                         
  19  -9   1        257.30        222.38        35.90 o                         
  21  -9   1         58.65         48.03        46.55 o                         
  23  -9   1        108.11          6.25        50.94 o                         
  23  -9   1        108.11         24.24        40.40 o                         
  25  -9   1         65.94         73.44        54.01 o                         
  27  -9   1        342.06        304.11        51.48 o                         
  27  -9   1        342.06        331.78        62.96 o                         
 -29  -9  -1        155.12        223.48        58.16 o                         
  29  -9   1        155.13        152.18        62.34 o                         
  28 -10  -1          5.28        -20.56        20.56 o                         
 -28 -10   1          5.28         55.91        31.31 o                         
 -28 -10   1          5.28         74.35        43.61 o                         
  26 -10  -1         37.11        -44.88        44.88 o                         
 -24 -10   1          2.54        -16.51        27.14 o                         
  24 -10  -1          2.54         -9.97        16.92 o                         
  22 -10  -1        300.36        307.35        45.92 o                         
  20 -10  -1        154.39        142.59        26.19 o                         
  20 -10  -1        154.39        154.54        29.31 o                         
 -20 -10   1        154.39        126.10        40.74 o                         
  18 -10  -1          2.20          4.52        14.41 o                         
 -18 -10   1          2.20         20.60        30.91 o                         
  18 -10  -1          2.20         -5.61        17.12 o                         
 -16 -10   1         21.21        -49.44        49.44 o                         
  16 -10  -1         21.21         -5.38        32.05 o                         
  14 -10  -1        218.03        267.51        36.77 o                         
 -14 -10   1        218.03        184.96        58.57 o                         
 -14 -10   1        218.03        161.11        49.40 o                         
  12 -10  -1         56.72         36.27        31.44 o                         
 -12 -10   1         56.72         31.40        45.31 o                         
  10 -10  -1        636.70        533.68        40.56 o                         
  -8 -10   1        250.97        207.16        42.06 o                         
  -8 -10   1        250.97        289.97        37.20 o                         
   8 -10  -1        250.97        252.80        24.58 o                         
   8 -10  -1        250.97        268.61        39.31 o                         
   6 -10  -1         68.23         97.13        18.08 o                         
   6 -10  -1         68.23         96.33        27.18 o                         
  -6 -10   1         68.23         83.07        23.41 o                         
  -6 -10   1         68.23         95.23        33.95 o                         
  -4 -10   1        340.20        498.87        50.33 o                         
   4 -10  -1        340.20        489.52        36.57 o                         
   2 -10  -1        142.20         87.24        27.42 o                         
  -2 -10   1        142.20         98.34        41.29 o                         
   0 -10   1        128.65        123.50        41.43 o                         
  -2 -10  -1         36.71         93.60        30.94 o                         
   2 -10   1         36.71         61.50        22.87 o                         
   2 -10   1         36.71         47.91        27.15 o                         
  -4 -10  -1        180.78        225.77        30.28 o                         
   4 -10   1        180.78        185.25        43.08 o                         
   6 -10   1        595.19        557.32        52.36 o                         
   8 -10   1        736.26        700.72        57.93 o                         
  10 -10   1         81.71        101.60        26.14 o                         
 -10 -10  -1         81.71         82.71        21.03 o                         
 -10 -10  -1         81.71         94.64        34.89 o                         
  10 -10   1         81.71        101.06        31.79 o                         
 -12 -10  -1         43.83         93.15        36.70 o                         
  14 -10   1        158.63        113.54        50.60 o                         
 -14 -10  -1        158.63        210.19        58.57 o                         
 -16 -10  -1         29.25         56.23        54.83 o                         
  18 -10   1         75.02         56.03        52.36 o                         
  20 -10   1         89.27         24.23        55.29 o                         
  22 -10   1        395.75        428.95        64.34 o                         
  22 -10   1        395.75        452.64        54.60 o                         
  24 -10   1        194.22        271.08        62.58 o                         
  24 -10   1        194.22        267.31        50.80 o                         
  26 -10   1         47.95         41.47        60.16 o                         
  26 -10   1         47.95          9.17        47.56 o                         
  23 -11  -1         21.02         83.61        28.22 o                         
 -23 -11   1         21.02         24.15        34.89 o                         
  21 -11  -1         58.59         72.22        25.79 o                         
 -21 -11   1         58.59         13.55        34.28 o                         
 -19 -11   1          0.18         27.25        34.09 o                         
  19 -11  -1          0.18        -13.39        17.40 o                         
 -17 -11   1        149.57        204.87        69.29 o                         
 -15 -11   1         29.89         32.94        61.33 o                         
 -15 -11   1         29.89         64.31        49.03 o                         
 -13 -11   1        103.81        125.62        46.43 o                         
 -13 -11   1        103.81         85.82        61.89 o                         
 -11 -11   1        488.05        511.64        58.80 o                         
  -9 -11   1        298.89        230.39        48.19 o                         
  -7 -11   1       1346.91       1319.00        93.33 o                         
  -7 -11   1       1346.91       1381.36        75.83 o                         
  -5 -11   1         41.28        178.57        48.21 o                         
  -5 -11   1         41.28        248.14        57.27 o                         
  -3 -11   1          2.26         30.52        30.77 o                         
  -3 -11   1          2.26         47.30        23.87 o                         
   3 -11  -1          2.26         38.30        25.43 o                         
  -1 -11   1         59.48        354.57        50.11 o                         
   1 -11   1        111.12        460.39        54.21 o                         
   3 -11   1          6.96         70.05        44.89 o                         
   5 -11   1         38.21        171.75        45.91 o                         
   7 -11   1       2516.31       2559.42       104.83 o                         
  -7 -11  -1       2516.31       2461.45       119.07 o                         
   9 -11   1        285.22        324.85        55.20 o                         
  11 -11   1        492.24        415.70        57.98 o                         
 -13 -11  -1        141.77         36.08        55.02 o                         
 -15 -11  -1         19.32         45.59        56.39 o                         
 -17 -11  -1         92.03         60.30        60.18 o                         
  17 -11   1         92.03         78.41        43.98 o                         
  17 -11   1         92.03         83.54        60.20 o                         
  19 -11   1         67.99         91.98        63.31 o                         
 -19 -11  -1         67.99        174.67        61.06 o                         
  19 -11   1         67.99        126.83        46.04 o                         
  21 -11   1         67.12         76.20        63.34 o                         
  21 -11   1         67.12         85.47        45.47 o                         
 -21 -11  -1         67.12        225.20        66.68 o                         
  23 -11   1        179.75         99.90        66.99 o                         
  23 -11   1        179.75        205.15        55.36 o                         
 -18 -12   1         13.43         51.30        67.01 o                         
 -16 -12   1         88.64        125.79        69.97 o                         
 -14 -12   1        201.32        263.90        66.65 o                         
 -12 -12   1        121.55        148.07        61.32 o                         
 -10 -12   1         42.24        108.47        42.35 o                         
  10 -12  -1         42.24         71.62        28.32 o                         
  -8 -12   1        159.71        256.98        66.00 o                         
  -6 -12   1        114.38        105.56        57.49 o                         
  -4 -12   1        259.74        370.03        65.73 o                         
  -2 -12   1        197.14        273.47        63.71 o                         
   0 -12  -1        159.04        305.62        48.31 o                         
   0 -12   1        159.04        246.78        46.99 o                         
   2 -12   1        244.48        406.55        57.69 o                         
   4 -12   1        161.36        261.41        51.37 o                         
  -4 -12  -1        161.36        294.89        59.87 o                         
  -6 -12  -1         62.22         70.45        51.94 o                         
   6 -12   1         62.22         60.71        48.58 o                         
  -8 -12  -1         88.11        121.17        57.12 o                         
   8 -12   1         88.11         22.70        51.98 o                         
  10 -12   1         56.31         60.68        55.01 o                         
  12 -12   1         95.38         87.02        45.31 o                         
 -12 -12  -1         95.38         59.48        56.98 o                         
 -14 -12  -1        183.66         83.52        60.52 o                         
  14 -12   1        183.66        355.60        54.48 o                         
  16 -12   1         88.93        155.47        67.22 o                         
  16 -12   1         88.93        201.21        49.21 o                         
 -16 -12  -1         88.93        133.08        66.14 o                         
 -18 -12  -1         19.49         24.21        62.92 o                         
  18 -12   1         19.49        118.73        52.23 o                         
  18 -12   1         19.49         48.19        66.46 o                         
 -11 -13   1         22.96         86.28        39.07 o                         
  -9 -13   1         17.37        -31.02        54.80 o                         
  -7 -13   1          3.55          4.40        58.90 o                         
  -5 -13   1         72.64        103.26        63.03 o                         
  -3 -13   1         24.92        -19.71        56.21 o                         
   1 -13  -1         70.37        -23.28        50.15 o                         
  -1 -13   1         70.37         85.39        57.84 o                         
   1 -13   1         96.46         44.44        55.41 o                         
  -1 -13  -1         96.46         92.81        53.93 o                         
  -3 -13  -1         45.43         56.50        50.48 o                         
   3 -13   1         45.43        101.99        57.20 o                         
   5 -13   1        103.84        168.41        58.20 o                         
  -5 -13  -1        103.84         96.46        62.17 o                         
  -7 -13  -1          6.04         46.09        59.15 o                         
   7 -13   1          6.04         60.39        57.36 o                         
   9 -13   1         10.95          4.56        50.14 o                         
  -9 -13  -1         10.95        -10.57        60.62 o                         
 -40   0   2        255.05        292.82        59.96 o                         
 -38   0   2         28.89         19.65        51.21 o                         
 -36   0   2        121.47         75.57        49.32 o                         
 -34   0   2        432.85        503.22        56.34 o                         
 -32   0   2        540.11        570.82        56.47 o                         
 -30   0   2        961.27       1144.01        67.97 o                         
 -28   0   2        793.44        932.83        59.94 o                         
 -26   0   2       1221.64       1392.19        68.58 o                         
 -24   0   2        827.07        804.89        51.27 o                         
 -22   0   2       1554.06       1898.75        75.97 o                         
 -20   0   2       1465.36       1347.79        59.89 o                         
 -18   0   2       7883.09       7717.83       214.88 o                         
 -16   0   2       6916.14       6508.97       181.69 o                         
 -16   0   2       6916.14       6706.37       185.18 o                         
 -14   0   2      24291.06      23056.52       594.72 o                         
  14   0  -2      24291.06      23645.83       595.77 o                         
 -14   0   2      24291.06      23165.06       592.46 o                         
 -12   0   2        371.68        495.82        31.41 o                         
 -12   0   2        371.68        474.86        31.38 o                         
  12   0  -2        371.68        476.75        28.98 o                         
 -10   0   2       6079.51       6784.24       187.63 o                         
  10   0  -2       6079.51       7233.38       187.29 o                         
 -10   0   2       6079.51       6938.45       188.01 o                         
  10   0  -2       6079.51       6967.05       188.01 o                         
   8   0  -2      13301.41      16632.20       425.19 o                         
   8   0  -2      13301.41      16000.12       425.11 o                         
  -8   0   2      13301.41      16929.85       426.07 o                         
  -8   0   2      13301.41      17058.69       426.29 o                         
  -6   0   2        128.78        791.11        33.47 o                         
   6   0  -2        128.78        814.17        34.55 o                         
  -4   0   2      11507.54      13768.29       347.59 o                         
   4   0  -2      11507.54      13378.91       347.18 o                         
   0   0   2      24015.28      28315.48       723.34 o                         
   2   0   2       9043.61       8117.56       218.19 o                         
  -2   0  -2       9043.61       8559.24       219.17 o                         
   6   0   2      11998.62      14278.48       362.76 o                         
   6   0   2      11659.55      14121.58       355.87 o                         
  -6   0  -2      11659.55      12792.93       360.68 o                         
  -6   0  -2      11659.55      14855.60       361.63 o                         
   6   0   2      11659.55      14134.32       359.96 o                         
  -6   0  -2      11659.55      14312.46       356.41 o                         
   8   0   2       3301.33       3652.52       104.79 o                         
  -8   0  -2       3301.33       3438.00       103.19 o                         
   8   0   2       3301.33       3722.77       102.53 o                         
  -8   0  -2       3301.33       3560.12       104.24 o                         
  -8   0  -2       3301.33       3574.44       102.96 o                         
 -10   0  -2        365.49        540.72        32.55 o                         
  10   0   2        365.49        581.16        29.83 o                         
  10   0   2        365.49        584.25        33.16 o                         
 -10   0  -2        365.49        632.14        30.30 o                         
 -10   0  -2        365.49        529.16        30.77 o                         
 -12   0  -2      12792.19      12704.13       318.64 o                         
  12   0   2      12792.19      12289.62       321.46 o                         
 -12   0  -2      12792.19      12069.33       317.81 o                         
  12   0   2      12792.19      12496.16       320.87 o                         
 -12   0  -2      12792.19      11791.35       322.06 o                         
  14   0   2       4115.65       4248.89       126.46 o                         
 -14   0  -2       4115.65       4316.44       130.06 o                         
 -14   0  -2       4115.65       4481.73       129.55 o                         
  14   0   2       4115.65       4492.49       128.36 o                         
  16   0   2      11848.36      11905.35       313.09 o                         
 -16   0  -2      11848.36      11711.61       316.39 o                         
 -18   0  -2        949.43        795.62        45.73 o                         
  18   0   2        949.43        818.43        42.23 o                         
 -20   0  -2        912.81       1015.41        52.74 o                         
  20   0   2        912.81        935.99        47.55 o                         
  22   0   2        455.01        448.26        37.49 o                         
 -22   0  -2        455.01        374.82        39.04 o                         
  24   0   2        662.51        736.75        46.43 o                         
 -24   0  -2        662.51        640.39        49.01 o                         
 -26   0  -2       1169.59       1364.15        70.43 o                         
  26   0   2       1169.59       1292.40        62.92 o                         
  28   0   2       1062.50       1259.50        65.14 o                         
 -28   0  -2       1062.50       1434.85        74.40 o                         
  30   0   2        793.26        899.13        58.16 o                         
 -30   0  -2        793.26        945.58        65.35 o                         
  32   0   2        758.17        776.35        57.78 o                         
 -32   0  -2        758.17        845.95        65.55 o                         
  34   0   2        230.60        222.73        45.88 o                         
 -34   0  -2        230.60        232.95        51.38 o                         
 -36   0  -2         48.19        118.33        53.19 o                         
  36   0   2         48.19         -3.95        43.21 o                         
  38   0   2        142.79        119.17        48.43 o                         
 -38   0  -2        142.79         92.06        55.67 o                         
 -41  -1   2        128.60        213.17        61.20 o                         
 -41   1   2        128.60        225.12        59.33 o                         
 -39  -1   2         50.45         26.79        51.41 o                         
 -39   1   2         50.45         30.03        51.31 o                         
 -37  -1   2         43.80         32.24        49.38 o                         
 -37   1   2         43.80         49.37        49.09 o                         
 -35  -1   2        316.78        395.06        57.20 o                         
 -35   1   2        316.78        284.72        52.18 o                         
 -33  -1   2        612.75        619.39        60.96 o                         
 -33   1   2        612.76        668.72        59.71 o                         
 -31  -1   2        553.86        521.91        54.55 o                         
 -31   1   2        553.86        473.53        52.50 o                         
 -29  -1   2        636.06        896.97        62.08 o                         
 -29   1   2        636.06        830.79        57.14 o                         
 -27  -1   2       2039.73       2135.65        89.53 o                         
 -27   1   2       2039.74       1960.74        83.75 o                         
 -25  -1   2        596.73        653.33        49.31 o                         
 -25   1   2        596.73        559.99        44.50 o                         
 -23  -1   2       1991.11       1913.74        78.85 o                         
 -23   1   2       1991.10       1955.14        76.84 o                         
 -21  -1   2       1636.38       1614.77        68.60 o                         
 -21   1   2       1636.38       1629.55        66.09 o                         
 -19  -1   2        940.91        830.62        46.81 o                         
 -19   1   2        940.90        809.15        43.52 o                         
 -17  -1   2       1008.01       1132.99        52.58 o                         
 -17   1   2       1008.01       1051.46        45.36 o                         
 -17   1   2       1008.01       1070.90        48.16 o                         
 -15  -1   2        280.49        234.16        26.76 o                         
 -15  -1   2        280.49        205.58        30.67 o                         
  15  -1  -2        280.49        233.99        23.05 o                         
 -15   1   2        280.49        263.52        26.50 o                         
 -15   1   2        280.49        246.63        24.77 o                         
  15   1  -2        280.49        256.29        26.37 o                         
 -13  -1   2      23495.33      21214.68       561.62 o                         
 -13  -1   2      23495.33      21985.28       565.69 o                         
  13  -1  -2      23495.33      21600.12       561.75 o                         
 -13   1   2      23495.33      22885.86       562.86 o                         
 -13   1   2      23495.33      22019.60       560.43 o                         
  13   1  -2      23495.33      22583.24       565.93 o                         
 -11  -1   2        959.21        753.96        37.87 o                         
 -11  -1   2        959.21        736.67        36.66 o                         
  11  -1  -2        959.21        728.85        32.29 o                         
  11   1  -2        959.21        752.97        37.52 o                         
 -11   1   2        959.21        774.39        35.83 o                         
 -11   1   2        959.21        722.75        33.01 o                         
  -9  -1   2         10.73        -22.39        22.39 o                         
   9  -1  -2         10.73         23.41        19.06 o                         
  -9  -1   2         10.73         53.00        24.38 o                         
   9  -1  -2         10.73         11.51        14.62 o                         
  -9   1   2         10.73         -2.79        21.12 o                         
   9   1  -2         10.73         17.39        21.28 o                         
   9   1  -2         10.73         20.75        21.16 o                         
  -9   1   2         10.73          5.06        16.87 o                         
   7  -1  -2          7.12         71.76        16.12 o                         
  -7  -1   2          7.12         67.55        23.57 o                         
   7  -1  -2          7.12         98.61        21.78 o                         
  -7  -1   2          7.12         80.02        24.59 o                         
   7   1  -2          7.12         67.37        23.74 o                         
   7   1  -2          7.12         69.41        23.41 o                         
  -7   1   2          7.12         75.89        15.71 o                         
  -7   1   2          7.12         79.58        21.42 o                         
   5  -1  -2       7109.24       7565.43       196.90 o                         
  -5   1   2       7109.24       7312.44       195.92 o                         
  -5   1   2       7109.24       7904.21       198.52 o                         
   5   1  -2       7109.23       7628.48       203.32 o                         
   3  -1  -2       6583.89       7590.35       197.78 o                         
   3   1  -2       6583.89       7916.40       204.44 o                         
  -3   1   2       6583.89       7522.39       198.31 o                         
  -3   1   2       6583.89       7647.82       199.16 o                         
   1  -1  -2      22160.91      24032.42       602.87 o                         
  -1   1   2      22160.91      24323.74       630.62 o                         
  -1   1   2      22160.91      22778.68       621.61 o                         
  -1   1   2      22160.91      23646.72       599.58 o                         
  -1  -1  -2       5217.54       6559.24       168.41 o                         
  -1  -1  -2       5217.54       6442.32       164.62 o                         
   1  -1   2       5217.54       6435.10       174.41 o                         
  -1  -1  -2       5217.54       6325.92       167.43 o                         
   1   1   2       5217.54       6338.28       169.17 o                         
   1   1   2       5217.54       6203.69       170.04 o                         
  -1   1  -2       5217.54       6739.57       174.15 o                         
  -3  -1  -2      10685.07      11479.19       293.73 o                         
  -3  -1  -2      10685.07      11099.82       288.29 o                         
  -3  -1  -2      10685.07      11982.43       295.52 o                         
   3  -1   2      10685.06      11518.96       299.30 o                         
   3  -1   2      10685.06      11897.58       299.06 o                         
   3   1   2      10685.07      11225.26       293.12 o                         
   3   1   2      10685.07      11212.46       295.37 o                         
  -5  -1  -2          7.67         71.78        15.92 o                         
  -5  -1  -2          7.67         60.92        15.86 o                         
   5  -1   2          7.67         52.02        24.54 o                         
   5  -1   2          7.67         65.03        22.03 o                         
  -5   1  -2          7.67         30.99        20.54 o                         
  -5   1  -2          7.67         42.98        21.38 o                         
  -5   1  -2          7.67         74.41        24.00 o                         
   5   1   2          7.67         72.85        19.16 o                         
   5   1   2          7.67         56.99        12.72 o                         
  -7  -1  -2         12.16         -9.59        13.71 o                         
   7  -1   2         12.16         13.81        18.71 o                         
   7  -1   2         12.16         20.58        22.57 o                         
  -7  -1  -2         12.16          2.06        17.05 o                         
   7  -1   2         12.16         15.03        20.36 o                         
  -7  -1  -2         12.16         -3.01        15.02 o                         
   7   1   2         12.16         16.12        13.32 o                         
  -7   1  -2         12.16         32.89        20.81 o                         
  -7   1  -2         12.16         25.92        25.03 o                         
   7   1   2         12.16          6.09        19.12 o                         
  -7   1  -2         12.16         22.13        19.20 o                         
   9  -1   2       1717.60       1392.91        52.00 o                         
  -9  -1  -2       1717.59       1349.28        48.44 o                         
   9  -1   2       1717.60       1523.56        54.22 o                         
  -9  -1  -2       1717.59       1461.90        48.44 o                         
   9  -1   2       1717.60       1384.12        53.71 o                         
  -9   1  -2       1717.60       1357.85        54.12 o                         
  -9   1  -2       1717.60       1359.10        54.23 o                         
  -9   1  -2       1717.60       1493.47        50.25 o                         
   9   1   2       1717.59       1322.26        45.64 o                         
   9   1   2       1717.59       1462.14        49.86 o                         
  11  -1   2      12534.80      11573.71       302.88 o                         
  11  -1   2      12534.80      11553.76       299.17 o                         
 -11  -1  -2      12534.80      10889.61       299.49 o                         
  11  -1   2      12534.80      11710.18       302.55 o                         
 -11  -1  -2      12534.80      11778.48       297.70 o                         
  11   1   2      12534.80      12041.00       300.74 o                         
 -11   1  -2      12534.80      10093.68       302.29 o                         
 -11   1  -2      12534.80      11884.78       301.26 o                         
 -11   1  -2      12534.80      11836.50       299.34 o                         
  11   1   2      12534.80      11516.71       297.71 o                         
  13  -1   2        461.17        370.01        29.57 o                         
  13  -1   2        461.17        396.40        29.11 o                         
 -13  -1  -2        461.17        391.28        24.65 o                         
 -13  -1  -2        461.17        383.41        27.03 o                         
  13   1   2        461.17        320.18        23.79 o                         
 -13   1  -2        461.17        414.85        32.05 o                         
 -13   1  -2        461.17        374.39        32.63 o                         
  13   1   2        461.17        381.50        28.11 o                         
 -15  -1  -2       1739.89       1767.68        63.07 o                         
  15  -1   2       1739.89       1680.27        63.09 o                         
 -15   1  -2       1739.89       1735.50        66.46 o                         
 -15   1  -2       1739.89       1536.29        64.92 o                         
  15   1   2       1739.89       1654.46        58.70 o                         
  15   1   2       1739.89       1758.11        61.46 o                         
 -17  -1  -2        912.98        919.13        46.04 o                         
  17  -1   2        912.99        993.05        46.41 o                         
  17   1   2        912.98        908.13        42.08 o                         
 -17   1  -2        912.99        905.08        49.39 o                         
  17   1   2        912.98        973.98        44.32 o                         
  19  -1   2       1334.27       1295.14        56.14 o                         
 -19  -1  -2       1334.26       1237.09        56.79 o                         
 -19   1  -2       1334.27       1212.01        59.28 o                         
  19   1   2       1334.26       1317.12        54.10 o                         
 -21  -1  -2       1363.41       1203.98        59.93 o                         
  21  -1   2       1363.41       1319.57        58.99 o                         
  21   1   2       1363.41       1332.71        56.92 o                         
 -21   1  -2       1363.41       1341.66        63.71 o                         
 -23  -1  -2        362.05        300.28        38.19 o                         
  23  -1   2        362.05        296.69        35.25 o                         
  23   1   2        362.05        361.75        35.02 o                         
 -23   1  -2        362.05        364.67        41.41 o                         
 -25  -1  -2       1237.63       1126.58        62.85 o                         
  25  -1   2       1237.63       1177.60        59.94 o                         
  25   1   2       1237.63       1189.98        58.02 o                         
 -25   1  -2       1237.63       1049.12        63.76 o                         
  27  -1   2        561.81        564.52        47.32 o                         
 -27  -1  -2        561.81        560.62        50.63 o                         
 -27   1  -2        561.81        651.20        55.38 o                         
  27   1   2        561.81        588.34        45.43 o                         
  29  -1   2        637.34        517.47        47.77 o                         
 -29  -1  -2        637.34        456.10        53.05 o                         
  29   1   2        637.34        577.46        47.42 o                         
 -29   1  -2        637.34        580.49        55.47 o                         
  31  -1   2        824.29        947.47        60.99 o                         
 -31  -1  -2        824.30        888.45        66.75 o                         
  31   1   2        824.30        835.95        57.65 o                         
 -31   1  -2        824.29        911.04        67.27 o                         
 -33  -1  -2        330.04        271.01        52.98 o                         
  33  -1   2        330.04        265.31        46.07 o                         
  33   1   2        330.04        266.26        45.03 o                         
 -33   1  -2        330.04        289.92        53.80 o                         
 -35  -1  -2         28.30        -32.55        46.90 o                         
  35  -1   2         28.30         12.44        41.17 o                         
 -35   1  -2         28.30         93.16        48.79 o                         
  35   1   2         28.30         -9.58        41.48 o                         
 -37  -1  -2         84.09         82.69        53.65 o                         
  37  -1   2         84.09        159.71        48.87 o                         
 -37   1  -2         84.09        115.98        51.87 o                         
  37   1   2         84.09         37.67        44.62 o                         
  39  -1   2         87.17        183.89        52.21 o                         
 -39  -1  -2         87.17        112.96        57.93 o                         
  39   1   2         87.17        182.85        51.25 o                         
 -39   1  -2         87.17        202.66        58.80 o                         
 -40  -2   2         27.79          4.42        53.30 o                         
 -40   2   2         27.79         30.47        49.89 o                         
 -38   2   2         12.05        -32.85        44.96 o                         
 -36  -2   2         25.90        -17.80        48.78 o                         
 -36   2   2         25.90        -28.13        42.28 o                         
 -34  -2   2        199.57        139.95        49.96 o                         
 -34   2   2        199.57        202.73        48.09 o                         
 -32  -2   2        202.76        184.12        48.81 o                         
 -32   2   2        202.76        268.18        47.38 o                         
 -30  -2   2        345.90        289.92        49.86 o                         
 -30   2   2        345.90        237.47        44.17 o                         
 -28  -2   2        903.35        938.78        63.12 o                         
 -28   2   2        903.35        945.90        59.22 o                         
 -26  -2   2       2402.07       2475.02        96.72 o                         
 -26   2   2       2402.07       2315.17        92.25 o                         
 -24  -2   2       3284.42       3131.97       111.24 o                         
 -24   2   2       3284.40       3113.02       107.57 o                         
 -22  -2   2       1147.71       1026.39        55.79 o                         
 -22   2   2       1147.73       1083.43        49.65 o                         
 -22   2   2       1147.73       1050.66        52.97 o                         
 -20  -2   2        282.85        217.42        35.40 o                         
 -20   2   2        282.85        194.70        23.94 o                         
 -20   2   2        282.85        229.47        29.04 o                         
 -18  -2   2       3181.80       3539.93       114.09 o                         
 -18   2   2       3181.80       3405.51       102.67 o                         
 -18   2   2       3181.80       3393.05       103.59 o                         
 -18   2   2       3181.80       3470.23       107.45 o                         
 -16  -2   2         27.56         11.93        24.89 o                         
 -16   2   2         27.56         -5.02        20.58 o                         
 -16   2   2         27.56         24.26        16.20 o                         
 -16   2   2         27.56         33.05        20.78 o                         
  14  -2  -2       1726.13       1639.81        58.68 o                         
 -14  -2   2       1726.12       1737.53        65.77 o                         
 -14   2   2       1726.13       1717.71        59.16 o                         
 -14   2   2       1726.13       1684.79        55.04 o                         
  14   2  -2       1726.12       1648.12        64.89 o                         
 -14   2   2       1726.13       1751.42        58.89 o                         
 -12  -2   2      14949.64      15036.20       392.06 o                         
 -12  -2   2      14949.64      14792.75       388.61 o                         
  12  -2  -2      14949.65      14780.70       385.20 o                         
 -12   2   2      14949.65      15091.97       375.55 o                         
  12   2  -2      14949.64      14865.55       391.94 o                         
 -12   2   2      14949.65      15233.00       384.79 o                         
 -12   2   2      14949.65      15105.45       384.80 o                         
 -10  -2   2        214.25        131.73        24.72 o                         
 -10  -2   2        214.25        116.19        26.51 o                         
  10  -2  -2        214.25        144.39        18.21 o                         
  10  -2  -2        214.25        182.91        21.09 o                         
 -10   2   2        214.25        150.89        14.38 o                         
  10   2  -2        214.25        175.01        25.77 o                         
 -10   2   2        214.25        183.11        21.21 o                         
 -10   2   2        214.25        168.63        17.95 o                         
   8  -2  -2       1611.04       1521.48        48.72 o                         
  -8  -2   2       1611.04       1538.33        56.29 o                         
   8  -2  -2       1611.04       1528.67        47.85 o                         
  -8  -2   2       1611.04       1512.25        58.31 o                         
  -8   2   2       1611.04       1468.75        45.58 o                         
  -8   2   2       1611.04       1531.74        43.49 o                         
   8   2  -2       1611.04       1508.32        56.66 o                         
  -8   2   2       1611.04       1526.12        47.77 o                         
   8   2  -2       1611.04       1453.12        52.31 o                         
   6  -2  -2        236.82        309.27        17.57 o                         
  -6  -2   2        236.81        247.39        28.69 o                         
   6  -2  -2        236.82        288.84        20.37 o                         
  -6  -2   2        236.81        294.27        31.34 o                         
   6   2  -2        236.81        289.18        28.49 o                         
   6   2  -2        236.81        302.33        27.77 o                         
  -4  -2   2        225.02        282.23        31.67 o                         
   4  -2  -2        225.03        330.96        13.92 o                         
   4   2  -2        225.02        302.11        28.87 o                         
   4   2  -2        225.02        289.68        28.21 o                         
  -2  -2   2       8885.59       8417.74       231.69 o                         
  -2  -2   2       8885.59       8878.89       232.25 o                         
   2   2  -2       8885.59       8539.49       231.17 o                         
   2   2  -2       8885.59       8984.37       231.88 o                         
   0  -2   2       6774.88       6704.61       180.58 o                         
   0  -2   2       6774.88       6706.15       181.41 o                         
   0   2  -2       6774.88       6638.54       179.21 o                         
   0   2  -2       6774.88       6414.80       179.91 o                         
   2  -2   2        376.97        541.75        35.11 o                         
   2  -2   2        376.97        482.40        34.99 o                         
  -2   2  -2        376.97        481.81        30.51 o                         
  -2   2  -2        376.97        527.62        35.86 o                         
  -4  -2  -2        272.86        350.62        18.65 o                         
  -4  -2  -2        272.86        341.89        16.21 o                         
   4  -2   2        272.86        319.53        30.19 o                         
  -4   2  -2        272.86        359.62        33.61 o                         
  -4   2  -2        272.86        365.87        26.98 o                         
  -6  -2  -2       2782.52       2409.56        70.52 o                         
   6  -2   2       2782.53       2613.38        81.85 o                         
   6  -2   2       2782.53       2404.48        79.90 o                         
  -6  -2  -2       2782.52       2564.17        72.10 o                         
  -6   2  -2       2782.53       2490.01        83.10 o                         
  -6   2  -2       2782.53       2502.12        82.96 o                         
  -6   2  -2       2782.53       2613.56        77.69 o                         
   8  -2   2        335.72        239.43        27.90 o                         
  -8  -2  -2        335.72        250.64        20.42 o                         
   8  -2   2        335.72        295.69        27.73 o                         
  -8  -2  -2        335.72        264.67        20.01 o                         
   8  -2   2        335.72        250.87        27.04 o                         
   8   2   2        335.72        236.48        18.33 o                         
  -8   2  -2        335.72        258.09        29.37 o                         
  -8   2  -2        335.72        275.21        23.54 o                         
  -8   2  -2        335.72        225.60        28.96 o                         
   8   2   2        335.72        231.16        15.52 o                         
 -10  -2  -2       7934.02       7403.15       206.72 o                         
  10  -2   2       7934.02       7786.68       213.98 o                         
 -10  -2  -2       7934.02       8196.49       206.09 o                         
  10  -2   2       7934.02       8046.81       213.24 o                         
  10  -2   2       7934.02       7800.91       212.89 o                         
  10   2   2       7934.02       7834.48       204.00 o                         
 -10   2  -2       7934.02       7907.34       214.33 o                         
 -10   2  -2       7934.02       7409.28       215.09 o                         
  10   2   2       7934.02       7922.12       206.30 o                         
 -10   2  -2       7934.02       7886.23       208.56 o                         
  12  -2   2       1300.64       1300.53        54.87 o                         
  12  -2   2       1300.64       1279.47        52.80 o                         
 -12  -2  -2       1300.64       1297.18        49.73 o                         
  12  -2   2       1300.64       1278.61        53.09 o                         
 -12  -2  -2       1300.64       1312.11        45.25 o                         
 -12   2  -2       1300.64       1303.49        56.98 o                         
 -12   2  -2       1300.64       1271.16        57.63 o                         
  12   2   2       1300.64       1222.62        46.86 o                         
 -12   2  -2       1300.64       1275.97        47.76 o                         
  12   2   2       1300.64       1336.40        45.83 o                         
  14  -2   2         38.87         16.07        23.21 o                         
 -14  -2  -2         38.87         55.86        21.83 o                         
  14  -2   2         38.87         27.32        22.60 o                         
 -14   2  -2         38.87         15.67        25.37 o                         
  14   2   2         38.87         18.77        20.58 o                         
  14   2   2         38.87         14.88        16.48 o                         
 -14   2  -2         38.87         21.81        26.95 o                         
 -16  -2  -2       1730.96       1880.42        68.01 o                         
  16  -2   2       1730.96       1806.95        68.52 o                         
  16   2   2       1730.96       1818.03        62.70 o                         
  16   2   2       1730.96       1827.78        64.09 o                         
 -16   2  -2       1730.96       1781.63        72.48 o                         
 -18  -2  -2        477.06        416.38        33.70 o                         
  18  -2   2        477.06        378.98        33.08 o                         
  18   2   2        477.06        431.70        31.41 o                         
 -18   2  -2        477.06        411.42        38.03 o                         
  18   2   2        477.06        428.12        29.03 o                         
 -20  -2  -2        776.46        703.07        43.79 o                         
  20  -2   2        776.45        686.76        43.14 o                         
 -20   2  -2        776.45        577.38        46.26 o                         
  20   2   2        776.46        764.22        40.59 o                         
  22  -2   2       1730.29       1644.41        70.11 o                         
 -22  -2  -2       1730.29       1642.70        70.93 o                         
  22   2   2       1730.29       1658.49        65.65 o                         
 -22   2  -2       1730.29       1629.23        75.02 o                         
  24  -2   2       1530.80       1662.68        71.10 o                         
 -24  -2  -2       1530.80       1542.78        72.16 o                         
  24   2   2       1530.80       1555.71        65.96 o                         
 -24   2  -2       1530.80       1509.30        74.44 o                         
 -26  -2  -2       1597.09       1597.41        75.72 o                         
  26  -2   2       1597.09       1665.13        73.17 o                         
 -26   2  -2       1597.09       1514.57        77.31 o                         
  26   2   2       1597.09       1586.37        68.50 o                         
 -28  -2  -2        205.55        127.13        41.12 o                         
  28  -2   2        205.55        170.07        37.94 o                         
  28   2   2        205.55        155.70        36.20 o                         
 -28   2  -2        205.55        177.84        42.76 o                         
  30  -2   2        262.00        306.70        43.63 o                         
 -30  -2  -2        262.01        343.63        49.36 o                         
 -30   2  -2        262.00        273.76        47.94 o                         
  30   2   2        262.01        261.34        41.16 o                         
 -32  -2  -2        122.06        155.23        48.90 o                         
  32  -2   2        122.06         75.78        40.42 o                         
  32   2   2        122.06        125.78        40.22 o                         
 -32   2  -2        122.06         88.53        44.02 o                         
 -34  -2  -2         32.49          2.05        46.26 o                         
  34  -2   2         32.49         12.60        40.73 o                         
 -34   2  -2         32.49         63.45        45.57 o                         
  34   2   2         32.49         27.57        40.56 o                         
 -36  -2  -2          7.43         -8.51        49.82 o                         
  36  -2   2          7.43         26.12        43.62 o                         
  36   2   2          7.43        -19.40        42.27 o                         
 -36   2  -2          7.43        -34.46        46.71 o                         
  38  -2   2         52.61          4.36        46.48 o                         
 -38  -2  -2         52.61          9.50        53.78 o                         
 -38   2  -2         52.61         72.34        53.01 o                         
  38   2   2         52.61         52.48        45.60 o                         
 -39  -3   2         85.98         46.36        56.66 o                         
 -39   3   2         85.98         67.46        49.33 o                         
 -37  -3   2        124.41         18.59        53.90 o                         
 -37   3   2        124.41        104.41        49.83 o                         
 -35  -3   2        195.79        198.31        55.59 o                         
 -35   3   2        195.79        197.99        49.99 o                         
 -33  -3   2        244.88        295.01        54.80 o                         
 -33   3   2        244.88        243.42        48.42 o                         
 -31  -3   2        141.91         75.68        45.22 o                         
 -31   3   2        141.91         78.89        41.27 o                         
 -29  -3   2       1913.66       1971.53        90.69 o                         
 -29   3   2       1913.66       1941.67        85.88 o                         
 -27  -3   2       1521.72       1461.77        76.58 o                         
 -27   3   2       1521.73       1613.89        73.70 o                         
 -25  -3   2       3684.07       3220.20       116.03 o                         
 -25   3   2       3684.07       3240.13       111.51 o                         
 -23  -3   2          4.67         12.52        34.57 o                         
 -23   3   2          4.67         31.37        28.37 o                         
 -21  -3   2       1048.56       1101.95        60.26 o                         
 -21   3   2       1048.56       1139.89        53.02 o                         
 -21   3   2       1048.56       1116.47        50.14 o                         
 -19  -3   2       1697.07       1651.19        69.58 o                         
 -19   3   2       1697.07       1556.49        58.68 o                         
 -19   3   2       1697.07       1619.09        60.18 o                         
 -19   3   2       1697.07       1677.71        63.54 o                         
 -17  -3   2       6717.82       7074.78       198.25 o                         
 -17   3   2       6717.81       6837.06       189.07 o                         
 -17   3   2       6717.81       6871.79       185.58 o                         
 -17   3   2       6717.81       6600.50       185.18 o                         
 -15  -3   2        964.75        825.97        47.76 o                         
 -15   3   2        964.76        918.67        40.84 o                         
  15   3  -2        964.75        927.59        47.25 o                         
 -15   3   2        964.76        906.79        38.85 o                         
 -15   3   2        964.76        921.15        39.26 o                         
 -13  -3   2       1044.07        896.55        48.82 o                         
  13  -3  -2       1044.07       1016.16        42.22 o                         
 -13   3   2       1044.07        978.42        38.37 o                         
 -13   3   2       1044.07        999.83        40.29 o                         
  13   3  -2       1044.07        957.98        47.61 o                         
 -13   3   2       1044.07        954.09        39.57 o                         
  11  -3  -2        304.57        400.91        25.90 o                         
 -11  -3   2        304.57        377.57        35.79 o                         
 -11  -3   2        304.57        376.97        32.17 o                         
 -11   3   2        304.57        460.00        24.72 o                         
  11   3  -2        304.57        369.60        31.17 o                         
 -11   3   2        304.57        388.04        24.48 o                         
 -11   3   2        304.57        393.57        25.46 o                         
  -9  -3   2       1763.98       1790.28        63.94 o                         
   9  -3  -2       1763.97       1698.72        54.09 o                         
   9  -3  -2       1763.97       1826.16        54.58 o                         
  -9  -3   2       1763.98       1654.40        66.08 o                         
   9   3  -2       1763.98       1634.53        62.68 o                         
  -9   3   2       1763.97       1663.84        52.52 o                         
   7  -3  -2      12260.73      11902.96       299.68 o                         
  -7  -3   2      12260.75      11947.70       311.36 o                         
  -7  -3   2      12260.75      12332.05       312.36 o                         
   7  -3  -2      12260.73      11494.04       298.21 o                         
  -7  -3   2      12260.75      11659.11       307.20 o                         
   7  -3  -2      12260.73      11568.95       294.57 o                         
  -7   3   2      12260.73      11469.66       295.51 o                         
   7   3  -2      12260.75      11667.69       303.47 o                         
   7   3  -2      12260.75      11356.62       307.82 o                         
  -5  -3   2       1810.14       1714.39        62.51 o                         
  -5  -3   2       1810.14       1639.15        64.18 o                         
   5   3  -2       1810.14       1707.24        61.84 o                         
   5   3  -2       1810.14       1789.72        59.62 o                         
  -3  -3   2       1934.20       1414.73        58.68 o                         
  -3  -3   2       1934.20       1642.76        60.34 o                         
   3   3  -2       1934.20       1564.36        56.79 o                         
   3   3  -2       1934.20       1559.35        56.15 o                         
  -1  -3   2        688.87        936.65        45.50 o                         
  -1  -3   2        688.87        883.05        44.55 o                         
   1   3  -2        688.87        916.89        40.69 o                         
   1   3  -2        688.87        869.68        42.68 o                         
   1  -3   2       1711.82       1326.70        54.13 o                         
   1  -3   2       1711.82       1389.92        54.72 o                         
  -1   3  -2       1711.82       1357.22        49.94 o                         
  -1   3  -2       1711.82       1258.96        53.33 o                         
   3  -3   2       2030.84       2011.49        69.83 o                         
   3  -3   2       2030.84       2099.28        72.27 o                         
  -3   3  -2       2030.84       2125.65        72.97 o                         
  -3   3  -2       2030.84       1945.82        65.30 o                         
   5  -3   2      23261.52      22911.95       595.44 o                         
   5  -3   2      23261.52      22660.12       593.94 o                         
  -5   3  -2      23261.52      24096.30       591.67 o                         
  -5   3  -2      23261.52      23592.24       590.19 o                         
  -5   3  -2      23261.52      23133.47       596.99 o                         
  -7  -3  -2        947.14        912.13        32.60 o                         
   7  -3   2        947.14        954.11        45.75 o                         
   7  -3   2        947.14        872.28        43.89 o                         
  -7  -3  -2        947.14        870.20        32.91 o                         
  -7   3  -2        947.14        986.82        39.78 o                         
  -7   3  -2        947.14        918.56        48.12 o                         
  -7   3  -2        947.14        961.48        48.39 o                         
  -9  -3  -2        187.60        251.26        21.86 o                         
  -9  -3  -2        187.60        239.08        18.81 o                         
   9  -3   2        187.60        285.97        30.57 o                         
   9  -3   2        187.60        278.11        30.22 o                         
   9  -3   2        187.60        264.19        28.77 o                         
  -9   3  -2        187.60        239.91        32.87 o                         
  -9   3  -2        187.60        280.65        22.88 o                         
  -9   3  -2        187.60        285.45        32.61 o                         
 -11  -3  -2        702.88        701.54        34.17 o                         
 -11  -3  -2        702.88        749.39        30.26 o                         
  11  -3   2        702.88        737.52        40.10 o                         
  11  -3   2        702.88        754.00        43.84 o                         
  11   3   2        702.88        774.83        27.21 o                         
 -11   3  -2        702.88        693.16        45.09 o                         
  11   3   2        702.88        699.84        27.21 o                         
 -11   3  -2        702.88        724.68        44.67 o                         
  13  -3   2        785.95        888.47        46.83 o                         
 -13  -3  -2        785.96        828.19        39.19 o                         
  13  -3   2        785.95        823.79        43.33 o                         
  13   3   2        785.96        753.73        32.50 o                         
 -13   3  -2        785.95        783.37        47.05 o                         
  13   3   2        785.96        884.49        34.54 o                         
  15  -3   2       3776.35       3892.32       120.94 o                         
 -15  -3  -2       3776.35       3643.30       113.55 o                         
  15  -3   2       3776.35       3656.02       117.47 o                         
  15   3   2       3776.35       3845.55       108.89 o                         
 -15   3  -2       3776.35       3874.16       123.56 o                         
  15   3   2       3776.35       3747.27       107.74 o                         
  17  -3   2       1263.09       1254.34        56.05 o                         
 -17  -3  -2       1263.09       1261.09        53.86 o                         
  17  -3   2       1263.09       1173.41        57.31 o                         
  17   3   2       1263.09       1268.88        49.19 o                         
 -17   3  -2       1263.09       1257.00        62.83 o                         
  17   3   2       1263.09       1141.65        46.47 o                         
  19  -3   2        625.24        761.92        45.69 o                         
 -19  -3  -2        625.23        745.21        43.85 o                         
  19   3   2        625.23        714.50        36.88 o                         
  19   3   2        625.23        773.08        39.99 o                         
 -19   3  -2        625.24        702.73        51.56 o                         
  21  -3   2          8.62         28.23        27.79 o                         
 -21  -3  -2          8.62         30.87        26.96 o                         
  21   3   2          8.62         30.12        19.62 o                         
  21   3   2          8.62         -1.63        24.98 o                         
 -21   3  -2          8.62         -4.88        34.02 o                         
 -23  -3  -2       1942.96       1810.04        76.40 o                         
  23  -3   2       1942.96       1868.73        77.24 o                         
  23   3   2       1942.96       1687.82        68.63 o                         
 -23   3  -2       1942.96       1723.33        82.37 o                         
 -25  -3  -2        818.36        861.64        56.63 o                         
  25  -3   2        818.36        963.97        57.04 o                         
  25   3   2        818.36        874.78        50.76 o                         
 -25   3  -2        818.36        889.81        61.83 o                         
  27  -3   2       2674.06       2657.24       102.72 o                         
 -27  -3  -2       2674.06       2812.10       106.08 o                         
  27   3   2       2674.06       2640.43        94.74 o                         
 -27   3  -2       2674.06       2602.92       109.81 o                         
 -29  -3  -2         90.42         58.05        38.93 o                         
  29  -3   2         90.42         64.72        37.67 o                         
 -29   3  -2         90.42         55.13        42.97 o                         
  29   3   2         90.42        101.28        36.26 o                         
 -31  -3  -2        343.80        396.26        53.15 o                         
  31  -3   2        343.80        314.96        46.78 o                         
 -31   3  -2        343.80        406.68        54.56 o                         
  31   3   2        343.80        354.60        43.98 o                         
  33  -3   2        371.75        410.91        51.57 o                         
 -33  -3  -2        371.75        393.00        55.27 o                         
  33   3   2        371.75        396.51        48.25 o                         
 -33   3  -2        371.75        326.17        55.69 o                         
  35  -3   2         83.34        115.32        45.78 o                         
 -35  -3  -2         83.34         72.79        50.21 o                         
  35   3   2         83.34         21.77        42.65 o                         
 -35   3  -2         83.34         93.95        49.32 o                         
 -37  -3  -2        153.79         95.10        55.62 o                         
  37  -3   2        153.79        234.93        52.31 o                         
  37   3   2        153.79        204.69        49.69 o                         
 -37   3  -2        153.79        159.06        53.42 o                         
 -38  -4   2        134.69         20.10        55.43 o                         
 -38   4   2        134.69        146.94        49.32 o                         
 -36  -4   2         41.36         66.15        52.77 o                         
 -36   4   2         41.36         36.08        44.25 o                         
 -34  -4   2        218.69        165.21        51.14 o                         
 -34   4   2        218.69        185.59        46.43 o                         
 -32  -4   2         65.87        -12.58        44.95 o                         
 -32   4   2         65.87         75.76        40.78 o                         
 -30  -4   2        296.98        142.98        48.03 o                         
 -30   4   2        296.98        161.72        41.57 o                         
 -28  -4   2        900.63       1046.41        67.98 o                         
 -28   4   2        900.63       1059.09        61.54 o                         
 -26  -4   2       3766.19       4584.15       150.21 o                         
 -26   4   2       3766.19       4148.25       139.09 o                         
 -24  -4   2        749.71       1350.99        70.27 o                         
 -24   4   2        749.72       1095.41        58.19 o                         
 -22  -4   2        832.46       1362.43        67.02 o                         
 -22   4   2        832.45       1330.35        58.04 o                         
 -22   4   2        832.45       1257.49        58.75 o                         
 -20  -4   2       1177.88       1560.22        70.85 o                         
 -20   4   2       1177.88       1548.07        62.17 o                         
 -20   4   2       1177.88       1523.12        61.51 o                         
 -20   4   2       1177.88       1501.01        56.76 o                         
 -18  -4   2        582.59        625.80        44.13 o                         
 -18   4   2        582.59        649.95        38.64 o                         
 -18   4   2        582.59        686.54        37.58 o                         
 -18   4   2        582.59        593.61        32.85 o                         
 -16  -4   2         34.43         70.99        29.96 o                         
 -16   4   2         34.43         79.79        20.02 o                         
 -16   4   2         34.43         26.85        23.46 o                         
 -16   4   2         34.43         38.81        20.23 o                         
 -14  -4   2       1562.25       1463.33        63.86 o                         
  14  -4  -2       1562.25       1517.72        55.62 o                         
  14   4  -2       1562.25       1430.29        59.98 o                         
 -14   4   2       1562.25       1492.05        50.87 o                         
 -14   4   2       1562.25       1432.95        53.88 o                         
 -14   4   2       1562.25       1494.66        48.97 o                         
 -12  -4   2        998.36       1065.53        54.08 o                         
  12  -4  -2        998.36       1089.37        43.09 o                         
 -12   4   2        998.36       1107.08        43.35 o                         
  12   4  -2        998.36       1044.08        49.56 o                         
  10  -4  -2       1677.77       1713.10        52.61 o                         
  10  -4  -2       1677.77       1656.40        55.16 o                         
 -10  -4   2       1677.77       1722.21        69.41 o                         
 -10   4   2       1677.77       1786.74        56.90 o                         
  10   4  -2       1677.77       1621.49        63.23 o                         
   8  -4  -2       2149.04       2371.65        67.07 o                         
   8  -4  -2       2149.04       2226.52        65.41 o                         
   8  -4  -2       2149.04       2332.62        67.36 o                         
  -8  -4   2       2149.04       2427.43        79.09 o                         
  -8  -4   2       2149.04       2411.28        89.95 o                         
  -8  -4   2       2149.04       2322.76        83.19 o                         
   8   4  -2       2149.04       2120.34        77.07 o                         
  -8   4   2       2149.04       2407.99        69.62 o                         
  -6  -4   2       4528.48       4105.60       118.77 o                         
  -6  -4   2       4528.48       3916.74       120.84 o                         
   6  -4  -2       4528.48       3898.71       105.99 o                         
  -6  -4   2       4528.48       4215.00       128.17 o                         
  -6   4   2       4528.48       3611.03       105.70 o                         
   6   4  -2       4528.48       3953.13       116.16 o                         
   6   4  -2       4528.48       3881.15       111.57 o                         
  -4  -4   2       2677.86       2718.46        86.62 o                         
  -4  -4   2       2677.86       2610.91        94.49 o                         
  -4  -4   2       2677.86       2563.48        87.27 o                         
   4   4  -2       2677.86       2572.10        80.36 o                         
   4   4  -2       2677.86       2557.44        82.17 o                         
  -2  -4   2       3960.03       3738.32       115.61 o                         
  -2  -4   2       3960.03       3855.74       115.55 o                         
   2   4  -2       3960.03       3717.60       110.31 o                         
   2   4  -2       3960.03       3772.31       109.93 o                         
   0  -4   2       3708.62       3488.01       108.97 o                         
   0  -4   2       3708.62       3663.94       110.77 o                         
   0   4  -2       3708.62       3469.42       105.60 o                         
   0   4  -2       3708.62       3539.39       103.31 o                         
   2  -4   2       3633.82       3594.72       108.84 o                         
   2  -4   2       3633.82       3470.17       110.18 o                         
  -2   4  -2       3633.82       3418.51       101.83 o                         
  -2   4  -2       3633.82       3594.40       115.30 o                         
  -2   4  -2       3633.82       3596.04       108.06 o                         
   4  -4   2       6254.20       5495.89       164.08 o                         
   4  -4   2       6254.20       5799.75       163.04 o                         
  -4   4  -2       6254.20       5566.52       162.57 o                         
  -4   4  -2       6254.20       5942.75       157.05 o                         
  -4   4  -2       6254.20       5820.81       169.72 o                         
   6  -4   2       4058.21       4420.31       136.99 o                         
   6  -4   2       4058.21       4363.29       131.36 o                         
   6  -4   2       4058.21       4306.34       133.61 o                         
  -6   4  -2       4058.21       4791.18       125.80 o                         
  -6   4  -2       4058.21       4314.83       133.69 o                         
  -6   4  -2       4058.21       4465.44       139.70 o                         
  -8  -4  -2       2750.06       2705.08        74.45 o                         
   8  -4   2       2750.07       2635.54        88.91 o                         
   8  -4   2       2750.07       2673.58        94.23 o                         
  -8  -4  -2       2750.06       2627.73        76.38 o                         
  -8   4  -2       2750.07       2747.98        97.24 o                         
  -8   4  -2       2750.07       2752.75        81.28 o                         
  -8   4  -2       2750.07       2624.35        91.73 o                         
 -10  -4  -2       1709.09       1658.15        50.95 o                         
  10  -4   2       1709.09       1697.13        64.62 o                         
  10  -4   2       1709.09       1689.38        69.10 o                         
 -10  -4  -2       1709.09       1607.10        55.28 o                         
 -10   4  -2       1709.09       1686.62        68.98 o                         
 -10   4  -2       1709.09       1750.52        72.23 o                         
  12  -4   2       1514.16       1573.96        63.14 o                         
  12  -4   2       1514.16       1579.79        67.39 o                         
 -12  -4  -2       1514.16       1626.17        56.57 o                         
 -12   4  -2       1514.16       1559.01        67.83 o                         
 -14  -4  -2         55.29         62.38        22.18 o                         
  14  -4   2         55.30         76.22        25.35 o                         
  14  -4   2         55.30         61.12        27.78 o                         
 -14   4  -2         55.30         57.11        30.42 o                         
 -16  -4  -2       1086.62       1037.66        47.79 o                         
  16  -4   2       1086.62       1088.00        55.61 o                         
  16  -4   2       1086.62       1089.09        52.79 o                         
 -16   4  -2       1086.62       1062.86        58.72 o                         
  16   4   2       1086.62       1115.93        38.70 o                         
  16   4   2       1086.62       1052.69        37.43 o                         
  18  -4   2        867.33       1099.05        57.56 o                         
  18  -4   2        867.33       1094.38        55.20 o                         
 -18  -4  -2        867.34       1039.43        51.53 o                         
  18   4   2        867.34       1153.35        43.41 o                         
 -18   4  -2        867.33       1120.61        60.99 o                         
  18   4   2        867.34       1191.08        44.63 o                         
  20  -4   2       1045.63       1479.80        67.42 o                         
  20  -4   2       1045.63       1577.95        67.98 o                         
 -20  -4  -2       1045.62       1404.56        63.15 o                         
  20   4   2       1045.62       1529.93        55.86 o                         
 -20   4  -2       1045.63       1364.93        70.63 o                         
  20   4   2       1045.62       1511.10        55.12 o                         
  22  -4   2        577.23        704.26        49.14 o                         
 -22  -4  -2        577.23        761.08        49.69 o                         
  22   4   2        577.23        721.46        38.17 o                         
  22   4   2        577.23        775.21        41.79 o                         
 -22   4  -2        577.23        649.58        53.20 o                         
  24  -4   2       1996.88       2372.15        94.37 o                         
 -24  -4  -2       1996.88       2409.76        93.54 o                         
 -24   4  -2       1996.88       2265.02        99.15 o                         
  24   4   2       1996.88       2278.43        81.66 o                         
  24   4   2       1996.88       2402.90        82.78 o                         
 -26  -4  -2       1189.51       1233.09        68.05 o                         
  26  -4   2       1189.51       1307.87        68.31 o                         
  26   4   2       1189.51       1223.42        57.88 o                         
 -26   4  -2       1189.51       1197.26        74.01 o                         
  28  -4   2        436.37        368.68        46.44 o                         
 -28  -4  -2        436.38        339.54        48.77 o                         
 -28   4  -2        436.37        334.10        52.51 o                         
  28   4   2        436.38        335.87        41.10 o                         
 -30  -4  -2         97.01         53.17        43.09 o                         
  30  -4   2         97.01         80.67        41.02 o                         
 -30   4  -2         97.01        121.15        46.71 o                         
  30   4   2         97.01         69.39        36.99 o                         
 -32  -4  -2        384.04        419.88        55.32 o                         
  32  -4   2        384.04        424.00        52.88 o                         
  32   4   2        384.04        347.38        44.91 o                         
 -32   4  -2        384.04        372.01        56.62 o                         
  34  -4   2         21.79        -10.85        41.70 o                         
 -34  -4  -2         21.79         40.68        48.28 o                         
 -34   4  -2         21.79         50.97        47.54 o                         
  34   4   2         21.79         36.75        39.73 o                         
 -36  -4  -2         94.93        133.28        53.60 o                         
  36  -4   2         94.93         41.42        46.09 o                         
 -36   4  -2         94.93        104.89        52.13 o                         
  38  -4   2        118.07        193.17        39.24 o                         
 -38  -4  -2        118.07        258.12        45.70 o                         
 -38   4  -2        118.07        210.72        44.72 o                         
 -37  -5   2        116.11         87.55        53.69 o                         
 -37   5   2        116.11        104.33        46.90 o                         
 -35  -5   2        174.96        169.68        54.28 o                         
 -35   5   2        174.96        219.26        48.61 o                         
 -33  -5   2       1405.62       1377.30        83.86 o                         
 -33   5   2       1405.62       1357.91        75.74 o                         
 -31  -5   2        733.19        957.19        69.61 o                         
 -31   5   2        733.19        877.77        60.17 o                         
 -29  -5   2        189.07        104.59        47.48 o                         
 -29   5   2        189.07         91.42        38.54 o                         
 -27  -5   2        135.32        176.46        47.07 o                         
 -27   5   2        135.32        148.79        36.95 o                         
 -25  -5   2        733.23        882.61        60.37 o                         
 -25   5   2        733.23        823.63        51.71 o                         
 -23  -5   2        441.20        538.92        48.97 o                         
 -23   5   2        441.20        553.35        41.50 o                         
 -23   5   2        441.20        587.83        35.88 o                         
 -21  -5   2        178.17        318.47        41.80 o                         
 -21   5   2        178.17        400.72        34.50 o                         
 -21   5   2        178.17        422.95        36.52 o                         
 -21   5   2        178.17        342.14        29.46 o                         
 -19  -5   2         21.55         15.64        32.51 o                         
 -19   5   2         21.55        -16.62        22.94 o                         
 -19   5   2         21.55          7.03        24.55 o                         
 -19   5   2         21.55         28.17        20.61 o                         
 -17  -5   2         45.96         94.27        33.75 o                         
 -17   5   2         45.96         72.52        18.46 o                         
 -17   5   2         45.96         50.01        21.39 o                         
 -17   5   2         45.96         78.55        24.39 o                         
 -15  -5   2         25.32          1.51        30.17 o                         
 -15   5   2         25.32         60.84        22.97 o                         
  15   5  -2         25.32         38.72        22.10 o                         
 -13  -5   2          1.84         24.89        29.59 o                         
  13  -5  -2          1.84         -5.27        15.96 o                         
  13  -5  -2          1.84         10.35        18.96 o                         
  13   5  -2          1.84         -9.52        20.41 o                         
 -13   5   2          1.84         37.32        21.63 o                         
  11  -5  -2        754.70        696.77        31.96 o                         
 -11  -5   2        754.70        650.33        46.04 o                         
  11  -5  -2        754.70        726.63        33.66 o                         
 -11  -5   2        754.70        655.63        51.19 o                         
 -11   5   2        754.70        725.61        36.00 o                         
  11   5  -2        754.70        664.18        39.03 o                         
  -9  -5   2       3258.28       3270.73       114.77 o                         
   9  -5  -2       3258.27       3202.37        90.94 o                         
  -9  -5   2       3258.28       3138.36       106.41 o                         
   9  -5  -2       3258.27       3316.21        92.47 o                         
   9   5  -2       3258.28       3079.23        98.15 o                         
  -9   5   2       3258.27       3054.20        93.67 o                         
   7  -5  -2       4117.18       3963.28       107.04 o                         
  -7  -5   2       4117.18       3982.65       124.60 o                         
   7  -5  -2       4117.18       4124.60       105.40 o                         
  -7  -5   2       4117.18       3999.93       133.24 o                         
   7  -5  -2       4117.18       3941.39       110.93 o                         
   7   5  -2       4117.18       3969.01       116.75 o                         
  -7   5   2       4117.18       3672.43       110.88 o                         
  -5  -5   2       2211.58       1808.32        72.54 o                         
   5  -5  -2       2211.58       1984.10        64.04 o                         
  -5  -5   2       2211.58       2047.90        83.88 o                         
  -5  -5   2       2211.58       2025.57        73.50 o                         
   5   5  -2       2211.58       1988.98        66.28 o                         
   5   5  -2       2211.58       1946.89        63.41 o                         
  -3  -5   2       3013.24       2778.51       103.74 o                         
  -3  -5   2       3013.24       2790.38        95.47 o                         
   3  -5  -2       3013.23       2858.69        86.27 o                         
  -3  -5   2       3013.24       2951.42        94.88 o                         
   3   5  -2       3013.24       2946.46        87.11 o                         
   3   5  -2       3013.24       2842.00       100.36 o                         
   3   5  -2       3013.24       2712.71        84.69 o                         
  -1  -5   2        681.26        509.28        38.71 o                         
  -1  -5   2        681.26        539.22        39.26 o                         
  -1  -5   2        681.26        526.81        43.15 o                         
   1  -5  -2        681.26        580.01        32.21 o                         
   1   5  -2        681.26        478.58        32.07 o                         
   1   5  -2        681.26        535.50        40.16 o                         
   1   5  -2        681.26        570.47        29.56 o                         
   1  -5   2       5390.65       5605.86       159.04 o                         
   1  -5   2       5390.65       5410.66       164.23 o                         
   1  -5   2       5390.65       5201.21       155.39 o                         
  -1  -5  -2       5390.64       5236.01       150.61 o                         
  -1   5  -2       5390.65       5529.65       147.17 o                         
  -1   5  -2       5390.65       5403.65       163.02 o                         
  -1   5  -2       5390.65       5089.61       149.87 o                         
   3  -5   2       2008.00       1815.49        70.23 o                         
   3  -5   2       2008.00       1710.63        75.07 o                         
   3  -5   2       2008.00       1711.56        67.07 o                         
  -3   5  -2       2008.00       1895.35        77.95 o                         
  -3   5  -2       2008.00       1652.66        64.19 o                         
  -3   5  -2       2008.00       1834.59        58.90 o                         
   5  -5   2       3188.74       3229.91       105.54 o                         
   5  -5   2       3188.74       3251.44       112.59 o                         
  -5   5  -2       3188.74       3261.24       104.70 o                         
  -5   5  -2       3188.74       3401.87        96.56 o                         
  -5   5  -2       3188.74       3528.83       115.87 o                         
   7  -5   2       5648.80       5720.24       170.20 o                         
   7  -5   2       5648.80       5525.92       162.58 o                         
  -7   5  -2       5648.80       5388.72       162.11 o                         
  -7   5  -2       5648.80       5766.37       152.77 o                         
  -9  -5  -2       1431.73       1324.83        40.06 o                         
   9  -5   2       1431.73       1326.89        57.36 o                         
  -9  -5  -2       1431.73       1209.39        44.15 o                         
   9  -5   2       1431.73       1264.16        63.03 o                         
  -9   5  -2       1431.73       1338.22        60.16 o                         
  11  -5   2          1.07         -7.46        24.50 o                         
  11  -5   2          1.07         16.32        24.68 o                         
 -11  -5  -2          1.07         13.00        18.26 o                         
 -11   5  -2          1.07         42.72        32.61 o                         
  13  -5   2         13.99        -20.95        23.80 o                         
  13  -5   2         13.99         -4.72        24.99 o                         
 -13  -5  -2         13.99         15.54        21.36 o                         
 -13   5  -2         13.99          0.70        29.33 o                         
 -15  -5  -2         79.41        112.88        24.86 o                         
  15  -5   2         79.41        105.17        27.84 o                         
  15  -5   2         79.41         94.20        29.30 o                         
 -15   5  -2         79.41        128.01        36.11 o                         
  17  -5   2         28.32         42.10        28.01 o                         
  17  -5   2         28.32         -1.14        27.43 o                         
 -17  -5  -2         28.32         50.31        25.06 o                         
 -17   5  -2         28.32         -6.08        32.15 o                         
  19  -5   2        107.40        234.13        35.92 o                         
 -19  -5  -2        107.40        244.44        31.47 o                         
  19  -5   2        107.40        253.50        36.04 o                         
 -19   5  -2        107.40        237.84        40.21 o                         
 -21  -5  -2        775.16        968.05        51.93 o                         
  21  -5   2        775.16        973.40        56.75 o                         
  21  -5   2        775.16        904.90        57.09 o                         
 -21   5  -2        775.16        853.30        61.02 o                         
 -23  -5  -2       1293.55       1480.14        70.28 o                         
  23  -5   2       1293.55       1635.18        75.49 o                         
  23   5   2       1293.55       1713.88        58.04 o                         
 -23   5  -2       1293.55       1490.57        79.76 o                         
  25  -5   2        207.82        313.74        43.03 o                         
 -25  -5  -2        207.82        300.54        42.94 o                         
 -25   5  -2        207.82        219.67        47.90 o                         
  25   5   2        207.82        280.50        30.40 o                         
  27  -5   2        281.05         96.41        40.11 o                         
 -27  -5  -2        281.05        179.75        42.74 o                         
 -27   5  -2        281.05         26.29        44.01 o                         
  27   5   2        281.05        198.73        31.44 o                         
  29  -5   2        486.33        685.40        59.12 o                         
 -29  -5  -2        486.33        685.15        59.76 o                         
 -29   5  -2        486.33        673.45        63.53 o                         
 -31  -5  -2        921.37        925.32        69.70 o                         
  31  -5   2        921.36       1008.20        69.96 o                         
 -31   5  -2        921.36        912.07        72.91 o                         
  33  -5   2        213.28        128.89        48.71 o                         
 -33  -5  -2        213.28        161.12        51.08 o                         
 -33   5  -2        213.28        219.98        55.26 o                         
 -35  -5  -2        200.41        298.04        56.71 o                         
  35  -5   2        200.42        311.26        56.16 o                         
 -35   5  -2        200.42        198.49        57.01 o                         
 -36  -6   2       1162.14       1395.00        89.41 o                         
 -34  -6   2        625.59        634.13        66.57 o                         
 -32  -6   2        233.97        315.56        55.66 o                         
 -32   6   2        233.97        197.79        41.69 o                         
 -30  -6   2        282.70        322.72        55.43 o                         
 -30   6   2        282.70        274.76        41.02 o                         
 -28  -6   2        115.33        201.33        49.26 o                         
 -28   6   2        115.33        140.96        34.99 o                         
 -26  -6   2        417.42        617.13        56.55 o                         
 -26   6   2        417.42        456.47        40.35 o                         
 -24  -6   2          1.54         30.11        39.66 o                         
 -24   6   2          1.54         27.93        27.10 o                         
 -22  -6   2        161.84        144.75        39.79 o                         
 -22   6   2        161.84         46.92        25.68 o                         
 -20  -6   2        744.18        679.05        55.12 o                         
 -20   6   2        744.18        720.62        47.02 o                         
 -20   6   2        744.18        811.25        33.04 o                         
 -18  -6   2         12.22         15.72        36.38 o                         
 -18   6   2         12.22        -26.05        26.05 o                         
 -16  -6   2        442.72        417.29        43.98 o                         
  16  -6  -2        442.72        438.45        29.50 o                         
  16   6  -2        442.72        421.91        32.92 o                         
 -16   6   2        442.72        473.57        36.99 o                         
 -14  -6   2        547.34        530.10        47.17 o                         
  14  -6  -2        547.34        684.11        34.85 o                         
 -14   6   2        547.34        731.56        41.91 o                         
  14   6  -2        547.34        730.84        39.23 o                         
 -12  -6   2        753.25        761.08        57.77 o                         
  12  -6  -2        753.25        775.05        36.73 o                         
  12  -6  -2        753.25        794.44        36.89 o                         
 -12  -6   2        753.25        778.97        51.15 o                         
  12   6  -2        753.25        819.00        40.01 o                         
 -12   6   2        753.25        792.95        41.76 o                         
 -10  -6   2        180.87        181.56        33.76 o                         
  10  -6  -2        180.87        163.72        22.00 o                         
 -10  -6   2        180.87        131.71        33.23 o                         
  10  -6  -2        180.87        185.85        19.91 o                         
  10   6  -2        180.87        147.24        21.56 o                         
 -10   6   2        180.87        201.19        24.86 o                         
  -8  -6   2       3563.84       3861.03       132.35 o                         
   8  -6  -2       3563.83       3755.45       103.52 o                         
   8  -6  -2       3563.83       3697.92       108.61 o                         
  -8  -6   2       3563.84       3469.53       118.48 o                         
  -8   6   2       3563.83       3680.96       109.55 o                         
   8   6  -2       3563.84       3686.23       108.92 o                         
  -6  -6   2       7566.09       7587.35       225.14 o                         
  -6  -6   2       7566.09       7464.71       213.31 o                         
   6  -6  -2       7566.09       7416.70       201.46 o                         
   6   6  -2       7566.09       7443.60       200.60 o                         
  -4  -6   2       3505.26       3560.23       127.18 o                         
  -4  -6   2       3505.26       3539.76       115.09 o                         
   4  -6  -2       3505.25       3457.47       106.99 o                         
   4   6  -2       3505.26       3590.32       102.43 o                         
   4   6  -2       3505.26       3574.44       101.09 o                         
  -2  -6   2       1258.44       1287.05        67.05 o                         
  -2  -6   2       1258.44       1171.28        56.66 o                         
   2  -6  -2       1258.43       1278.95        52.95 o                         
   2   6  -2       1258.44       1259.07        44.99 o                         
   2   6  -2       1258.44       1216.06        45.47 o                         
   0  -6   2        870.50        867.96        56.14 o                         
   0  -6   2        870.50        816.60        46.43 o                         
   0  -6  -2        870.49        851.51        43.80 o                         
   0   6  -2        870.50        828.62        34.84 o                         
   0   6  -2        870.50        898.13        38.64 o                         
   2  -6   2       1848.77       1641.40        68.50 o                         
  -2  -6  -2       1848.76       1929.75        70.52 o                         
   2  -6   2       1848.77       1888.07        80.01 o                         
  -2   6  -2       1848.77       1768.83        62.78 o                         
  -2   6  -2       1848.77       1879.82        58.40 o                         
   4  -6   2       4250.51       4073.37       128.54 o                         
   4  -6   2       4250.51       4166.47       137.18 o                         
  -4   6  -2       4250.51       4118.59       122.12 o                         
  -4   6  -2       4250.51       4238.25       115.70 o                         
   6  -6   2       6265.84       6520.25       193.81 o                         
   6  -6   2       6265.84       6319.81       183.03 o                         
  -6   6  -2       6265.84       6216.59       178.92 o                         
   8  -6   2        239.32        180.25        33.45 o                         
  -8  -6  -2        239.32        239.92        19.25 o                         
   8  -6   2        239.32        233.45        32.13 o                         
  -8   6  -2        239.32        164.37        31.06 o                         
  10  -6   2       1108.57       1257.13        58.01 o                         
  10  -6   2       1108.57       1288.83        63.84 o                         
 -10  -6  -2       1108.57       1126.78        43.58 o                         
 -10   6  -2       1108.57       1154.71        56.40 o                         
 -12  -6  -2        761.19        871.57        40.04 o                         
  12  -6   2        761.19        935.14        50.67 o                         
  12  -6   2        761.19        974.27        55.79 o                         
 -12   6  -2        761.19        821.39        51.42 o                         
 -14  -6  -2        759.31        661.32        37.74 o                         
  14  -6   2        759.31        726.01        47.05 o                         
  14  -6   2        759.31        606.29        48.18 o                         
 -14   6  -2        759.31        729.02        50.38 o                         
  16  -6   2          6.74        -13.44        27.86 o                         
 -16  -6  -2          6.74         -9.37        24.55 o                         
  16  -6   2          6.74         62.94        31.19 o                         
 -16   6  -2          6.74        -22.29        35.10 o                         
 -18  -6  -2        853.01        855.02        47.70 o                         
  18  -6   2        853.02        898.59        56.96 o                         
  18  -6   2        853.02        923.96        54.92 o                         
 -18   6  -2        853.02        907.71        58.60 o                         
  20  -6   2        284.06        173.36        36.49 o                         
  20  -6   2        284.06        185.12        37.90 o                         
 -20  -6  -2        284.06        115.27        31.76 o                         
 -20   6  -2        284.06        141.99        43.59 o                         
 -22  -6  -2          2.89         65.96        32.61 o                         
  22  -6   2          2.89          6.68        31.32 o                         
  22  -6   2          2.89        135.15        38.51 o                         
 -22   6  -2          2.89         92.39        42.77 o                         
  24  -6   2        379.11        528.30        51.56 o                         
  24  -6   2        379.11        498.85        48.23 o                         
 -24  -6  -2        379.11        484.92        46.68 o                         
 -24   6  -2        379.11        513.23        55.70 o                         
 -26  -6  -2         60.92        119.76        39.48 o                         
  26  -6   2         60.92        127.91        42.01 o                         
 -26   6  -2         60.92        126.33        46.43 o                         
  28  -6   2        314.41        381.97        51.65 o                         
 -28  -6  -2        314.41        340.81        48.94 o                         
 -28   6  -2        314.41        367.89        55.57 o                         
 -30  -6  -2        219.56        233.50        49.16 o                         
  30  -6   2        219.56        216.03        49.76 o                         
 -30   6  -2        219.56        158.55        51.63 o                         
 -32  -6  -2        332.90        310.99        55.62 o                         
  32  -6   2        332.90        363.12        56.13 o                         
 -32   6  -2        332.90        321.54        58.62 o                         
 -34  -6  -2        641.61        720.95        71.23 o                         
  34  -6   2        641.61        874.34        73.24 o                         
 -34   6  -2        641.61        946.17        77.05 o                         
 -35  -7   2        756.94       1076.27        81.39 o                         
 -33  -7   2        289.98        306.33        58.96 o                         
 -31  -7   2         75.89        157.82        53.72 o                         
 -29  -7   2         36.47         63.26        47.24 o                         
 -27  -7   2        187.82        219.78        48.93 o                         
 -25  -7   2        166.54        265.59        48.83 o                         
 -23  -7   2        222.96        211.68        44.98 o                         
 -21  -7   2        521.86        525.80        54.07 o                         
 -19  -7   2        208.46        222.76        44.68 o                         
  19   7  -2        208.46        150.26        25.66 o                         
 -19   7   2        208.46        189.58        33.55 o                         
  17  -7  -2        213.57        252.41        27.53 o                         
 -17  -7   2        213.57        155.53        42.13 o                         
 -17   7   2        213.57        219.92        33.86 o                         
  17   7  -2        213.57        183.24        25.23 o                         
  15  -7  -2        297.72        324.51        28.65 o                         
 -15  -7   2        297.72        221.14        48.15 o                         
 -15  -7   2        297.72        250.35        42.52 o                         
 -15   7   2        297.72        311.93        33.93 o                         
  15   7  -2        297.72        241.20        25.74 o                         
 -13  -7   2        234.39        244.05        41.14 o                         
 -13  -7   2        234.39        249.00        42.02 o                         
  13  -7  -2        234.39        192.21        24.97 o                         
  13   7  -2        234.39        230.84        23.67 o                         
 -13   7   2        234.39        238.62        30.16 o                         
 -11  -7   2        121.82        154.84        37.21 o                         
  11  -7  -2        121.82        112.24        21.38 o                         
  11  -7  -2        121.82        127.84        23.75 o                         
 -11  -7   2        121.82        116.17        35.65 o                         
  11   7  -2        121.82        104.20        19.89 o                         
 -11   7   2        121.82        142.27        26.75 o                         
  -9  -7   2        119.15        227.04        43.65 o                         
  -9  -7   2        119.15        158.50        36.30 o                         
   9  -7  -2        119.15        162.35        24.90 o                         
   9  -7  -2        119.15        163.16        20.89 o                         
  -9   7   2        119.15        181.52        27.10 o                         
   9   7  -2        119.15        183.26        20.01 o                         
  -7  -7   2       5648.87       5447.30       167.45 o                         
  -7  -7   2       5648.87       5410.19       181.68 o                         
   7  -7  -2       5648.87       5622.48       149.42 o                         
   7  -7  -2       5648.87       5492.91       158.34 o                         
   7   7  -2       5648.87       5512.50       149.49 o                         
   5  -7  -2        839.14        735.89        42.75 o                         
  -5  -7   2        839.14        954.43        62.80 o                         
  -5  -7   2        839.14        796.58        48.62 o                         
   5   7  -2        839.14        865.57        33.83 o                         
   3  -7  -2         73.68         14.08        21.74 o                         
  -3  -7   2         73.68         18.85        28.81 o                         
  -3  -7   2         73.68         31.59        34.28 o                         
   3   7  -2         73.68         42.86        13.96 o                         
  -1  -7   2        467.13        348.97        44.67 o                         
   1  -7  -2        467.13        343.01        33.94 o                         
  -1  -7   2        467.13        327.98        36.11 o                         
   1   7  -2        467.13        365.44        20.42 o                         
   1   7  -2        467.13        375.94        23.63 o                         
  -1  -7  -2         89.21         76.26        28.17 o                         
   1  -7   2         89.21         80.36        34.47 o                         
   1  -7   2         89.21         81.34        28.13 o                         
  -1   7  -2         89.21         86.78        13.82 o                         
  -1   7  -2         89.21         78.01        19.20 o                         
  -3  -7  -2       1591.61       1591.91        68.25 o                         
   3  -7   2       1591.61       1479.87        65.83 o                         
   3  -7   2       1591.61       1714.15        79.29 o                         
  -3   7  -2       1591.61       1533.09        55.10 o                         
   5  -7   2       3335.24       3279.56       110.13 o                         
   5  -7   2       3335.24       3235.05       118.60 o                         
  -5   7  -2       3335.24       3249.08        98.55 o                         
   7  -7   2        108.20        104.14        32.28 o                         
   7  -7   2        108.20        135.36        31.02 o                         
  -7  -7  -2        108.19        128.34        15.06 o                         
  -7   7  -2        108.20        169.36        26.51 o                         
   9  -7   2        221.93        243.35        37.51 o                         
  -9  -7  -2        221.93        220.00        23.13 o                         
   9  -7   2        221.93        230.25        35.41 o                         
  -9   7  -2        221.93        284.93        32.44 o                         
  11  -7   2        186.23        168.92        37.13 o                         
 -11  -7  -2        186.23        177.10        23.73 o                         
  11  -7   2        186.23        280.30        37.83 o                         
 -11   7  -2        186.23        192.51        33.05 o                         
  13  -7   2        317.52        354.05        44.39 o                         
  13  -7   2        317.52        294.10        39.08 o                         
 -13  -7  -2        317.52        335.60        29.84 o                         
 -13   7  -2        317.52        372.42        38.81 o                         
  15  -7   2        116.39         89.67        35.76 o                         
  15  -7   2        116.39        129.61        34.60 o                         
 -15  -7  -2        116.40        134.08        27.10 o                         
 -15   7  -2        116.39         60.29        35.23 o                         
 -17  -7  -2        136.89        126.59        30.78 o                         
  17  -7   2        136.89        152.43        36.43 o                         
  17  -7   2        136.89        125.58        38.22 o                         
 -17   7  -2        136.89        142.02        39.45 o                         
 -19  -7  -2        422.71        405.47        39.40 o                         
  19  -7   2        422.71        502.24        47.69 o                         
  19  -7   2        422.71        402.03        47.03 o                         
 -19   7  -2        422.71        414.69        47.57 o                         
  21  -7   2        131.34        226.09        43.29 o                         
 -21  -7  -2        131.34        135.63        35.09 o                         
  21  -7   2        131.34        123.86        37.60 o                         
 -21   7  -2        131.34        127.67        45.32 o                         
  23  -7   2        125.28        198.20        42.55 o                         
 -23  -7  -2        125.28        129.25        36.90 o                         
  23  -7   2        125.28        232.64        45.56 o                         
 -23   7  -2        125.28        155.84        47.93 o                         
  25  -7   2        101.25        153.84        44.99 o                         
 -25  -7  -2        101.25        137.77        39.34 o                         
  25  -7   2        101.25        125.62        38.48 o                         
 -25   7  -2        101.25         58.02        43.86 o                         
 -27  -7  -2         44.79         11.36        38.57 o                         
  27  -7   2         44.79         74.53        45.00 o                         
 -27   7  -2         44.79         39.31        46.56 o                         
  29  -7   2         47.65        110.30        48.63 o                         
 -29  -7  -2         47.65        116.47        43.26 o                         
 -29   7  -2         47.65        154.04        51.32 o                         
  31  -7   2        257.14        283.71        56.41 o                         
 -31  -7  -2        257.14        209.78        52.20 o                         
 -31   7  -2        257.14        400.97        59.17 o                         
 -33  -7  -2        563.31        819.29        71.76 o                         
  33  -7   2        563.30        823.97        74.19 o                         
 -33   7  -2        563.30        695.97        71.33 o                         
 -32  -8   2       1037.74       1425.88        89.33 o                         
 -30  -8   2        481.93        533.44        63.38 o                         
 -28  -8   2        111.76         92.82        47.30 o                         
 -26  -8   2         41.67         72.72        44.50 o                         
 -24  -8   2          2.56         12.39        41.40 o                         
 -22  -8   2        155.57         85.40        45.28 o                         
 -20  -8   2         10.55         13.30        41.76 o                         
  20  -8  -2         10.55        -15.74        24.13 o                         
 -18  -8   2        591.41        404.98        61.10 o                         
  18  -8  -2        591.41        610.69        39.52 o                         
 -18  -8   2        591.41        621.25        56.15 o                         
 -16  -8   2        391.15        405.80        57.67 o                         
 -16  -8   2        391.15        455.76        49.41 o                         
  16  -8  -2        391.15        361.09        33.80 o                         
 -14  -8   2         90.64        166.74        47.71 o                         
  14  -8  -2         90.64        131.11        25.99 o                         
 -14  -8   2         90.64        145.33        43.25 o                         
 -14   8   2         90.64        121.84        29.78 o                         
 -12  -8   2        155.07        111.39        39.11 o                         
 -12  -8   2        155.07        106.16        45.17 o                         
  12  -8  -2        155.07        147.23        27.02 o                         
  12   8  -2        155.07        136.85        17.11 o                         
 -12   8   2        155.07        154.15        29.46 o                         
 -10  -8   2        434.70        343.37        44.92 o                         
  10  -8  -2        434.70        373.07        33.47 o                         
 -10  -8   2        434.70        470.43        57.18 o                         
  10  -8  -2        434.70        476.22        31.10 o                         
  10   8  -2        434.70        441.02        22.33 o                         
 -10   8   2        434.70        447.93        36.52 o                         
  -8  -8   2       4104.13       3778.33       131.15 o                         
   8  -8  -2       4104.14       4157.61       125.52 o                         
   8  -8  -2       4104.14       3985.71       115.05 o                         
  -8  -8   2       4104.13       3717.39       146.60 o                         
   6  -8  -2       2294.94       2308.56        69.61 o                         
  -6  -8   2       2294.94       2283.79       104.40 o                         
   6  -8  -2       2294.94       2195.07        82.17 o                         
  -6  -8   2       2294.94       2084.55        85.98 o                         
   4  -8  -2        210.55        188.81        30.38 o                         
  -4  -8   2        210.55        160.91        42.15 o                         
  -4  -8   2        210.55        209.23        34.76 o                         
   2  -8  -2       1495.79       1270.05        62.15 o                         
  -2  -8   2       1495.79       1279.57        76.27 o                         
  -2  -8   2       1495.79       1355.47        64.82 o                         
   0  -8   2       1045.69        991.88        54.92 o                         
   0  -8   2       1045.69        989.07        66.62 o                         
   0  -8  -2       1045.69       1049.29        57.79 o                         
   2  -8   2        299.13        280.92        37.01 o                         
   2  -8   2        299.13        321.99        45.68 o                         
  -2  -8  -2        299.13        270.60        36.82 o                         
   4  -8   2       1758.18       1806.55        84.84 o                         
   4  -8   2       1758.18       1513.47        70.84 o                         
  -4  -8  -2       1758.18       1699.92        76.08 o                         
  -4   8  -2       1758.18       1656.18        54.09 o                         
  -6  -8  -2       2553.62       2443.32        70.68 o                         
   6  -8   2       2553.62       2380.55       101.57 o                         
  -6  -8  -2       2553.62       2378.20        95.35 o                         
   6  -8   2       2553.62       2312.97        91.82 o                         
  -6   8  -2       2553.62       2459.31        75.77 o                         
  -8  -8  -2        394.39        346.68        25.17 o                         
   8  -8   2        394.39        306.12        40.32 o                         
   8  -8   2        394.39        332.06        44.73 o                         
  -8   8  -2        394.39        289.11        27.30 o                         
  10  -8   2         81.66         75.36        35.43 o                         
  10  -8   2         81.66        107.03        36.09 o                         
 -10  -8  -2         81.66         88.50        24.00 o                         
 -10   8  -2         81.66         87.47        25.58 o                         
  12  -8   2        124.71        159.20        37.80 o                         
 -12  -8  -2        124.71        156.61        26.08 o                         
  12  -8   2        124.71        156.85        41.07 o                         
 -12   8  -2        124.71        118.53        30.90 o                         
  14  -8   2        508.10        552.19        50.59 o                         
  14  -8   2        508.10        562.32        53.00 o                         
 -14  -8  -2        508.10        495.30        37.00 o                         
 -14   8  -2        508.10        528.59        42.30 o                         
  16  -8   2        402.47        373.72        45.46 o                         
 -16  -8  -2        402.47        356.21        35.33 o                         
  16  -8   2        402.47        465.07        50.22 o                         
 -16   8  -2        402.47        448.07        43.00 o                         
  18  -8   2          8.74         -4.66        33.36 o                         
  18  -8   2          8.74         18.57        39.39 o                         
 -18  -8  -2          8.74         28.15        30.99 o                         
 -18   8  -2          8.74        -28.40        36.23 o                         
  20  -8   2         85.80         72.64        36.24 o                         
  20  -8   2         85.80         93.07        42.66 o                         
 -20  -8  -2         85.80         75.08        33.12 o                         
 -20   8  -2         85.80        104.02        38.75 o                         
  22  -8   2          4.43         38.84        42.15 o                         
  22  -8   2          4.43          5.42        34.50 o                         
 -22  -8  -2          4.43        -31.12        32.48 o                         
 -22   8  -2          4.43        -13.02        38.38 o                         
  24  -8   2         23.18         46.02        44.54 o                         
 -24  -8  -2         23.18         33.50        36.57 o                         
  24  -8   2         23.18         34.76        37.09 o                         
 -24   8  -2         23.18         88.44        42.66 o                         
  26  -8   2        193.31        213.02        43.86 o                         
 -26  -8  -2        193.31        240.35        44.03 o                         
  26  -8   2        193.31        274.38        52.46 o                         
 -26   8  -2        193.31        253.28        53.42 o                         
 -28  -8  -2        342.94        551.32        55.16 o                         
  28  -8   2        342.94        624.08        64.80 o                         
 -28   8  -2        342.94        550.61        63.84 o                         
 -30  -8  -2        622.94        646.33        60.21 o                         
  30  -8   2        622.94        711.50        69.73 o                         
 -30   8  -2        622.94        674.09        67.81 o                         
 -29  -9   2         19.85         40.28        48.79 o                         
 -27  -9   2        316.24        238.16        51.93 o                         
 -25  -9   2        163.11        200.77        48.46 o                         
 -23  -9   2        189.77        267.27        54.43 o                         
 -23  -9   2        189.77        324.16        54.07 o                         
  21  -9  -2         25.36         -6.78        24.68 o                         
 -21  -9   2         25.36         58.35        45.22 o                         
 -21  -9   2         25.36         13.81        50.19 o                         
  19  -9  -2        185.11        194.25        30.07 o                         
 -19  -9   2        185.11        217.99        57.45 o                         
 -19  -9   2        185.11        268.21        50.32 o                         
 -17  -9   2        834.19        859.87        75.96 o                         
  17  -9  -2        834.19        914.29        50.63 o                         
 -17  -9   2        834.19        801.82        62.71 o                         
 -15  -9   2       1059.89       1075.82        69.95 o                         
 -15  -9   2       1059.89       1162.02        83.38 o                         
  15  -9  -2       1059.89       1102.98        55.18 o                         
  13  -9  -2        366.01        419.55        37.70 o                         
 -13  -9   2        366.01        393.28        59.73 o                         
 -13  -9   2        366.01        447.70        51.15 o                         
 -11  -9   2       1401.96       1292.53        84.41 o                         
 -11  -9   2       1401.96       1229.57        69.94 o                         
  11  -9  -2       1401.96       1250.79        59.76 o                         
   9  -9  -2       1814.89       1801.98        74.89 o                         
  -9  -9   2       1814.89       1936.03       100.50 o                         
  -9  -9   2       1814.89       1784.67        83.22 o                         
  -7  -9   2       1909.47       1709.07        95.27 o                         
   7  -9  -2       1909.47       1734.95        62.58 o                         
   7  -9  -2       1909.47       1752.77        74.61 o                         
  -7  -9   2       1909.47       1748.29        79.22 o                         
  -5  -9   2       1829.87       1841.65        82.82 o                         
   5  -9  -2       1829.87       1881.25        80.22 o                         
  -5  -9   2       1829.87       1964.93       100.48 o                         
   5  -9  -2       1829.87       2015.71        65.48 o                         
   3  -9  -2       1431.80       1489.41        70.35 o                         
  -3  -9   2       1431.80       1537.19        86.31 o                         
  -3  -9   2       1431.80       1385.93        70.85 o                         
  -1  -9   2        385.04        312.97        49.71 o                         
   1  -9  -2        385.04        379.65        40.88 o                         
  -1  -9   2        385.04        297.24        41.73 o                         
   1  -9   2       1022.44        926.28        57.93 o                         
  -1  -9  -2       1022.44       1079.23        62.94 o                         
   1  -9   2       1022.44       1123.89        72.73 o                         
  -3  -9  -2        966.57        998.33        62.32 o                         
   3  -9   2        966.57       1173.35        72.68 o                         
   3  -9   2        966.57        914.82        57.71 o                         
   5  -9   2       1466.23       1243.13        67.00 o                         
   5  -9   2       1466.23       1461.03        79.09 o                         
  -5  -9  -2       1466.23       1300.30        73.11 o                         
  -5  -9  -2       1466.23       1341.40        46.16 o                         
  -7  -9  -2       2054.31       1868.52        86.80 o                         
   7  -9   2       2054.31       1906.19        84.30 o                         
  -7  -9  -2       2054.31       1851.25        62.66 o                         
   7  -9   2       2054.31       1962.49        94.09 o                         
   9  -9   2       1590.52       1425.79        80.67 o                         
  -9  -9  -2       1590.52       1498.80        78.46 o                         
  -9  -9  -2       1590.52       1434.10        54.84 o                         
   9  -9   2       1590.52       1424.51        73.47 o                         
  -9   9  -2       1590.52       1360.43        47.91 o                         
 -11  -9  -2        223.57        200.02        29.96 o                         
  11  -9   2        223.57        153.81        42.46 o                         
  11  -9   2        223.57        183.94        41.47 o                         
 -11   9  -2        223.57        190.22        23.55 o                         
  13  -9   2        592.38        593.44        57.13 o                         
 -13  -9  -2        592.38        588.93        39.79 o                         
  13  -9   2        592.38        680.23        58.95 o                         
 -13   9  -2        592.38        619.89        36.63 o                         
  15  -9   2        486.55        506.81        55.59 o                         
  15  -9   2        486.55        475.14        50.74 o                         
 -15  -9  -2        486.55        447.25        38.40 o                         
 -15   9  -2        486.55        496.47        36.97 o                         
  17  -9   2        116.49        196.46        49.20 o                         
 -17  -9  -2        116.49        177.54        32.79 o                         
  17  -9   2        116.49        191.05        42.47 o                         
 -17   9  -2        116.49        166.92        32.50 o                         
  19  -9   2         14.08        -43.42        43.42 o                         
  19  -9   2         14.08         45.78        37.73 o                         
 -19  -9  -2         14.08         13.72        33.95 o                         
 -19   9  -2         14.08         56.46        32.13 o                         
  21  -9   2        354.88        383.31        57.72 o                         
  21  -9   2        354.88        475.80        54.82 o                         
 -21  -9  -2        354.87        442.57        44.88 o                         
 -23  -9  -2        252.47        410.17        46.29 o                         
  23  -9   2        252.48        400.21        58.04 o                         
  23  -9   2        252.48        295.61        47.88 o                         
  25  -9   2        536.33        558.67        64.50 o                         
 -25  -9  -2        536.33        639.53        55.35 o                         
  25  -9   2        536.33        523.05        58.27 o                         
  27  -9   2         10.57        -20.09        50.48 o                         
  27  -9   2         10.57         41.04        39.96 o                         
 -27  -9  -2         10.57         74.18        42.57 o                         
 -29  -9  -2         59.88        130.91        32.50 o                         
  29  -9   2         59.88        134.14        38.45 o                         
  26 -10  -2        659.66        754.71        52.92 o                         
 -26 -10   2        659.67        649.52        75.99 o                         
 -26 -10   2        659.67        716.49        64.71 o                         
  24 -10  -2         41.57         92.83        31.69 o                         
 -24 -10   2         41.57         69.93        49.77 o                         
 -24 -10   2         41.57         69.85        49.32 o                         
  22 -10  -2        119.62        147.00        30.97 o                         
 -22 -10   2        119.62        245.32        52.71 o                         
 -22 -10   2        119.62        135.04        59.98 o                         
 -20 -10   2         68.30        182.09        50.91 o                         
  20 -10  -2         68.30         63.97        26.58 o                         
 -20 -10   2         68.30        175.27        51.33 o                         
 -18 -10   2         31.61        119.87        53.87 o                         
  18 -10  -2         31.61         46.26        30.33 o                         
 -18 -10   2         31.61        100.58        46.07 o                         
 -16 -10   2        277.56        244.41        53.14 o                         
  16 -10  -2        277.56        378.86        39.00 o                         
 -16 -10   2        277.56        301.18        51.37 o                         
 -14 -10   2         55.83         65.48        44.62 o                         
  14 -10  -2         55.83         98.89        30.01 o                         
 -14 -10   2         55.83        -26.60        38.85 o                         
  12 -10  -2        663.02        548.57        32.66 o                         
  12 -10  -2        663.02        613.15        45.50 o                         
 -12 -10   2        663.01        686.82        58.21 o                         
 -12 -10   2        663.01        545.13        66.77 o                         
  10 -10  -2        636.02        562.27        44.15 o                         
 -10 -10   2        636.02        510.27        59.40 o                         
  10 -10  -2        636.02        496.05        29.61 o                         
 -10 -10   2        636.02        600.31        55.13 o                         
  -8 -10   2        138.45        124.29        40.51 o                         
   8 -10  -2        138.45        112.43        32.60 o                         
  -8 -10   2        138.45         98.97        49.21 o                         
   6 -10  -2        183.21        182.19        34.20 o                         
  -6 -10   2        183.21        217.90        41.25 o                         
  -6 -10   2        183.21        197.78        46.80 o                         
   4 -10  -2        355.50        316.09        39.70 o                         
  -4 -10   2        355.50        324.03        44.20 o                         
  -4 -10   2        355.50        438.10        58.72 o                         
  -2 -10   2        643.60        531.03        51.30 o                         
  -2 -10   2        643.60        607.68        62.34 o                         
   2 -10  -2        643.60        603.66        51.43 o                         
   0 -10  -2        526.42        397.49        46.94 o                         
   0 -10   2        526.42        567.61        62.70 o                         
   0 -10   2        526.42        481.46        49.78 o                         
   2 -10   2        637.14        704.67        66.28 o                         
  -2 -10  -2        637.14        696.96        56.63 o                         
   2 -10   2        637.14        576.24        52.03 o                         
  -4 -10  -2        134.66        170.12        39.98 o                         
   4 -10   2        134.66        179.00        46.19 o                         
   4 -10   2        134.66        187.27        43.45 o                         
  -6 -10  -2         81.92         35.88        39.74 o                         
   6 -10   2         81.92         29.74        40.54 o                         
   6 -10   2         81.92         56.31        39.10 o                         
   8 -10   2       1121.27       1022.08        66.91 o                         
  -8 -10  -2       1121.26        913.26        69.04 o                         
   8 -10   2       1121.27       1044.48        72.25 o                         
  10 -10   2       1215.35       1149.71        72.11 o                         
 -10 -10  -2       1215.35       1093.95        72.34 o                         
  10 -10   2       1215.35       1177.12        75.69 o                         
 -12 -10  -2        106.01        108.36        43.73 o                         
  12 -10   2        106.01         96.95        45.95 o                         
  12 -10   2        106.01         47.52        41.42 o                         
  14 -10   2        169.25        137.37        47.21 o                         
  14 -10   2        169.25        182.55        45.95 o                         
  16 -10   2         32.93         44.33        47.26 o                         
  16 -10   2         32.93         27.32        40.90 o                         
  18 -10   2         37.07         89.67        40.76 o                         
  18 -10   2         37.07         79.02        49.44 o                         
  20 -10   2        126.87        162.14        44.46 o                         
  20 -10   2        126.87        180.01        56.20 o                         
  22 -10   2         70.96        114.58        46.76 o                         
  22 -10   2         70.96         51.26        54.93 o                         
  24 -10   2       1192.76       1251.98        87.33 o                         
  24 -10   2       1192.76       1296.94        81.84 o                         
  26 -10   2         67.31        115.12        36.82 o                         
 -26 -10  -2         67.31        135.50        45.97 o                         
  26 -10   2         67.31        203.36        45.41 o                         
 -23 -11   2         15.53        -37.84        47.29 o                         
 -23 -11   2         15.53        116.33        52.37 o                         
 -21 -11   2        199.20        300.42        55.77 o                         
 -21 -11   2        199.20        118.98        52.99 o                         
 -19 -11   2        613.22        744.03        67.10 o                         
 -19 -11   2        613.22        808.29        83.42 o                         
 -17 -11   2         28.90         68.36        48.41 o                         
 -17 -11   2         28.90        106.30        46.63 o                         
 -15 -11   2        215.38        280.08        62.60 o                         
 -15 -11   2        215.38        262.59        53.01 o                         
 -13 -11   2        398.76        557.02        59.52 o                         
 -13 -11   2        398.76        433.72        68.10 o                         
 -11 -11   2        920.03        966.64        68.73 o                         
 -11 -11   2        920.03        959.91        83.79 o                         
  11 -11  -2        920.03        879.92        56.44 o                         
  -9 -11   2        207.83        195.70        47.46 o                         
  -9 -11   2        207.83        208.06        56.32 o                         
   9 -11  -2        207.83        289.50        38.80 o                         
   7 -11  -2        317.12        337.89        42.72 o                         
  -7 -11   2        317.12        464.91        62.12 o                         
  -7 -11   2        317.12        413.50        50.39 o                         
   5 -11  -2         27.01         13.75        30.50 o                         
  -5 -11   2         27.01         30.65        46.94 o                         
  -5 -11   2         27.01          9.03        37.31 o                         
  -3 -11   2        187.12        243.04        53.52 o                         
  -3 -11   2        187.12        233.63        44.52 o                         
   3 -11  -2        187.12        278.83        43.25 o                         
   1 -11  -2         18.55         39.86        38.05 o                         
  -1 -11   2         18.55         -5.51        43.15 o                         
  -1 -11   2         18.55         97.32        43.01 o                         
  -1 -11  -2        143.45        181.95        43.01 o                         
   1 -11   2        143.45        166.26        49.36 o                         
   1 -11   2        143.45        203.83        45.03 o                         
   3 -11   2         51.28         53.20        42.70 o                         
  -3 -11  -2         51.28         11.72        39.72 o                         
   3 -11   2         51.28         34.04        40.69 o                         
   5 -11   2        185.03        171.38        47.57 o                         
  -5 -11  -2        185.03        238.25        48.15 o                         
   5 -11   2        185.03        235.96        51.54 o                         
  -7 -11  -2        181.77        126.22        47.23 o                         
   7 -11   2        181.77        115.32        44.81 o                         
   7 -11   2        181.77        119.68        46.71 o                         
  -9 -11  -2        717.19        712.47        65.11 o                         
   9 -11   2        717.19        831.07        67.00 o                         
   9 -11   2        717.19        657.33        63.18 o                         
  11 -11   2        274.19        285.95        53.13 o                         
  11 -11   2        274.19        298.18        49.54 o                         
 -11 -11  -2        274.19        286.37        52.41 o                         
  13 -11   2        377.91        371.62        59.10 o                         
  13 -11   2        377.91        391.64        52.96 o                         
 -13 -11  -2        377.91        420.21        56.95 o                         
  15 -11   2         52.53          7.25        50.17 o                         
 -15 -11  -2         52.53        105.94        48.63 o                         
  15 -11   2         52.53        103.69        43.16 o                         
  17 -11   2        325.20        475.20        63.02 o                         
  17 -11   2        325.20        341.52        54.38 o                         
 -17 -11  -2        325.20        392.53        61.82 o                         
  19 -11   2        217.63        256.69        49.70 o                         
  19 -11   2        217.63        256.80        59.44 o                         
  21 -11   2         18.26         15.54        56.49 o                         
  21 -11   2         18.26        -42.22        42.22 o                         
 -18 -12   2        952.65       1100.37        96.37 o                         
 -18 -12   2        952.65        960.59        74.50 o                         
 -16 -12   2        120.31        126.90        60.67 o                         
 -16 -12   2        120.31        242.91        56.04 o                         
 -14 -12   2        915.00       1016.51        77.51 o                         
 -14 -12   2        915.00       1147.52        90.92 o                         
 -12 -12   2         61.47        157.03        50.84 o                         
 -12 -12   2         61.47         44.69        48.48 o                         
 -10 -12   2        261.64        276.48        51.87 o                         
 -10 -12   2        261.64        298.61        62.81 o                         
  -8 -12   2         15.56         38.68        44.68 o                         
  -8 -12   2         15.56        -28.10        49.53 o                         
  -6 -12   2         35.60         53.17        52.09 o                         
  -6 -12   2         35.60         44.49        43.59 o                         
  -4 -12   2          7.27        -16.82        46.52 o                         
  -4 -12   2          7.27         53.99        41.82 o                         
   4 -12  -2          7.27         -6.96        38.42 o                         
   2 -12  -2          1.03        -30.15        34.93 o                         
  -2 -12   2          1.03         32.36        46.73 o                         
  -2 -12   2          1.03         83.22        42.79 o                         
   0 -12   2          1.31         19.62        44.71 o                         
   0 -12   2          1.31        -42.68        42.68 o                         
   0 -12  -2          1.31        -36.41        36.41 o                         
   2 -12   2          5.64         -7.84        42.16 o                         
  -2 -12  -2          5.64        -40.36        40.36 o                         
   2 -12   2          5.64         14.82        45.83 o                         
   4 -12   2         18.75         -7.22        44.85 o                         
   4 -12   2         18.75         21.69        41.43 o                         
  -4 -12  -2         18.75         40.79        38.88 o                         
  -6 -12  -2          9.69         40.81        47.75 o                         
   6 -12   2          9.69         17.56        45.17 o                         
   6 -12   2          9.69         16.24        42.33 o                         
  -8 -12  -2        166.53        159.69        48.22 o                         
   8 -12   2        166.53        232.50        50.96 o                         
   8 -12   2        166.53        207.17        54.04 o                         
  10 -12   2         60.29        -45.72        46.36 o                         
  10 -12   2         60.29         10.45        43.74 o                         
 -10 -12  -2         60.29        132.84        48.57 o                         
  12 -12   2        781.68        780.94        72.31 o                         
  12 -12   2        781.68        778.91        69.30 o                         
 -12 -12  -2        781.68        798.10        74.08 o                         
  14 -12   2        184.83        160.01        49.00 o                         
  14 -12   2        184.83        221.96        58.44 o                         
 -14 -12  -2        184.83        207.66        55.06 o                         
  16 -12   2       1405.64       1694.51        96.84 o                         
 -16 -12  -2       1405.64       1530.76        99.83 o                         
  16 -12   2       1405.64       1635.12        98.77 o                         
  -9 -13   2        227.23        265.41        65.28 o                         
  -7 -13   2         28.09         31.30        52.87 o                         
  -5 -13   2         38.05         51.47        53.18 o                         
  -3 -13   2         24.05         28.43        48.36 o                         
  -1 -13   2         71.37         80.04        54.39 o                         
   1 -13   2         16.26        -48.08        48.08 o                         
   3 -13   2         38.75         62.36        49.79 o                         
  -5 -13  -2         14.80         88.45        50.62 o                         
   5 -13   2         14.80         89.86        50.49 o                         
   7 -13   2        123.30        154.75        51.92 o                         
  -7 -13  -2        123.30        152.41        50.30 o                         
 -41  -1   3        706.29       1052.60        76.15 o                         
 -41   1   3        706.29        993.16        75.62 o                         
 -39  -1   3        218.96        104.98        59.93 o                         
 -39   1   3        218.96        260.88        61.61 o                         
 -37  -1   3        744.86        759.65        74.38 o                         
 -37   1   3        744.86        772.26        69.73 o                         
 -35  -1   3        479.15        480.59        64.65 o                         
 -35   1   3        479.15        436.73        59.97 o                         
 -33  -1   3        349.89        395.94        58.40 o                         
 -33   1   3        349.89        293.96        52.93 o                         
 -31  -1   3        388.48        577.80        60.59 o                         
 -31   1   3        388.48        498.69        54.26 o                         
 -29  -1   3        820.21        794.28        63.46 o                         
 -29   1   3        820.20        793.10        58.76 o                         
 -27  -1   3         75.96         56.46        43.79 o                         
 -27   1   3         75.96         85.23        39.30 o                         
 -25  -1   3        499.68        508.72        50.16 o                         
 -25   1   3        499.68        538.11        47.05 o                         
 -23  -1   3        429.33        461.64        46.48 o                         
 -23   1   3        429.33        390.96        40.21 o                         
 -21  -1   3         40.56         50.93        35.02 o                         
 -21   1   3         40.56         65.80        30.41 o                         
 -19  -1   3        546.80        695.74        47.69 o                         
 -19   1   3        546.81        672.36        41.98 o                         
 -17  -1   3       3204.49       3914.60       123.56 o                         
 -17   1   3       3204.49       3840.63       118.23 o                         
 -15  -1   3       1250.70       1239.20        59.70 o                         
 -15   1   3       1250.69       1244.57        53.28 o                         
 -15   1   3       1250.69       1225.67        52.14 o                         
 -13  -1   3       1508.25       1510.68        61.65 o                         
  13  -1  -3       1508.25       1525.88        57.86 o                         
 -13  -1   3       1508.25       1581.32        62.27 o                         
  13  -1  -3       1508.25       1498.87        57.33 o                         
 -13   1   3       1508.25       1429.33        57.90 o                         
  13   1  -3       1508.25       1493.35        58.97 o                         
 -13   1   3       1508.25       1501.20        56.16 o                         
  11  -1  -3       1499.52       1543.16        57.48 o                         
 -11  -1   3       1499.52       1481.32        60.37 o                         
  11  -1  -3       1499.52       1536.49        55.98 o                         
 -11  -1   3       1499.52       1557.70        62.15 o                         
 -11   1   3       1499.52       1538.87        54.56 o                         
  11   1  -3       1499.52       1526.81        59.61 o                         
 -11   1   3       1499.52       1579.57        58.86 o                         
  11   1  -3       1499.52       1493.28        61.13 o                         
  -9  -1   3        735.94        713.66        42.31 o                         
  -9  -1   3        735.94        649.81        41.01 o                         
   9  -1  -3        735.94        756.45        35.05 o                         
   9  -1  -3        735.94        768.37        38.82 o                         
  -9   1   3        735.94        723.58        34.30 o                         
   9   1  -3        735.94        673.21        39.64 o                         
  -9   1   3        735.94        808.63        40.26 o                         
   7  -1  -3        991.27        913.37        39.08 o                         
  -7   1   3        991.27        948.48        37.47 o                         
  -7   1   3        991.27       1014.08        43.23 o                         
   7   1  -3        991.27       1024.75        48.10 o                         
  -5  -1   3        194.58        324.20        26.81 o                         
  -5  -1   3        194.58        273.89        24.95 o                         
   5  -1  -3        194.58        258.96        18.71 o                         
  -5  -1   3        194.58        279.35        25.22 o                         
   5  -1  -3        194.58        248.81        14.63 o                         
   5  -1  -3        194.58        241.75        21.68 o                         
  -5   1   3        790.72        826.91        32.71 o                         
  -3  -1   3        227.92        136.65        31.05 o                         
  -3   1   3        227.92        176.49        17.51 o                         
  -1  -1   3       5191.57       5148.22       148.14 o                         
  -1   1   3       5191.57       5295.34       138.37 o                         
  -1  -1  -3        270.86        235.44        26.20 o                         
  -1   1  -3        270.86        205.89        32.60 o                         
   1   1   3        270.86        185.23        17.46 o                         
   1   1   3        270.86        210.58        18.81 o                         
   3  -1   3       1234.49       1309.10        55.84 o                         
  -3  -1  -3       1234.48       1203.19        46.77 o                         
  -3  -1  -3       1234.48       1278.26        49.37 o                         
   3   1   3       1234.48       1297.52        44.23 o                         
   3   1   3       1234.48       1224.96        40.34 o                         
  -3   1  -3       1234.49       1423.32        55.75 o                         
   5  -1   3       1831.43       1833.68        64.20 o                         
   5  -1   3       1831.43       1628.93        65.29 o                         
  -5  -1  -3       1831.43       1788.83        61.91 o                         
  -5  -1  -3       1831.43       1755.70        59.19 o                         
   5   1   3       1831.43       1738.11        53.34 o                         
  -7  -1  -3       1395.64       1375.01        51.65 o                         
  -7  -1  -3       1395.64       1334.13        52.33 o                         
   7  -1   3       1395.64       1595.59        61.61 o                         
   7  -1   3       1395.64       1303.67        54.57 o                         
   7   1   3       1395.64       1508.69        52.98 o                         
   7   1   3       1395.64       1485.48        48.26 o                         
  -7   1  -3       1395.64       1505.41        57.17 o                         
   9  -1   3       1171.04       1128.60        49.01 o                         
   9  -1   3       1171.04       1077.09        51.82 o                         
  -9  -1  -3       1171.04       1068.67        45.72 o                         
  -9  -1  -3       1171.04       1257.39        47.74 o                         
  -9  -1  -3       1171.04       1031.83        45.58 o                         
  -9   1  -3       1171.04       1184.13        54.98 o                         
  -9   1  -3       1171.04       1133.18        51.59 o                         
   9   1   3       1171.04       1047.20        47.06 o                         
   9   1   3       1171.04       1129.06        41.57 o                         
  11  -1   3        891.45        795.05        46.46 o                         
 -11  -1  -3        891.45        798.52        41.19 o                         
 -11  -1  -3        891.45        894.01        40.67 o                         
  11  -1   3        891.45        785.76        42.38 o                         
  11  -1   3        891.45        812.89        41.78 o                         
 -11  -1  -3        891.45        799.03        40.66 o                         
 -11   1  -3        891.45        908.99        46.74 o                         
  11   1   3        891.45        845.54        41.84 o                         
 -11   1  -3        891.45        829.06        48.40 o                         
  11   1   3        891.45        892.40        37.09 o                         
  13  -1   3        660.68        579.75        38.31 o                         
 -13  -1  -3        660.68        606.73        37.21 o                         
  13  -1   3        660.68        619.79        41.85 o                         
 -13  -1  -3        660.68        676.39        37.69 o                         
 -13   1  -3        660.68        593.55        42.40 o                         
  13   1   3        660.68        593.85        38.02 o                         
  13   1   3        660.68        683.19        33.99 o                         
 -15  -1  -3       1713.19       1776.08        69.06 o                         
  15  -1   3       1713.19       1968.38        73.97 o                         
  15   1   3       1713.19       1985.33        71.26 o                         
 -15   1  -3       1713.19       1824.18        74.06 o                         
  15   1   3       1713.19       1905.35        65.45 o                         
  17  -1   3        361.25        329.57        37.39 o                         
 -17  -1  -3        361.26        340.96        33.73 o                         
  17   1   3        361.26        410.70        36.46 o                         
  17   1   3        361.26        329.44        28.80 o                         
 -17   1  -3        361.25        327.04        37.12 o                         
  19  -1   3         23.85         56.74        32.04 o                         
 -19  -1  -3         23.85         75.25        30.21 o                         
  19   1   3         23.85         67.61        28.93 o                         
 -19   1  -3         23.85         83.15        31.78 o                         
  21  -1   3        326.72        392.28        40.65 o                         
 -21  -1  -3        326.71        351.95        40.18 o                         
 -21   1  -3        326.72        367.65        42.74 o                         
  21   1   3        326.71        363.44        38.38 o                         
  23  -1   3        473.50        369.97        42.69 o                         
 -23  -1  -3        473.50        396.47        45.00 o                         
 -23   1  -3        473.50        421.94        45.90 o                         
  23   1   3        473.50        467.76        43.63 o                         
  25  -1   3         40.07        104.61        38.16 o                         
 -25  -1  -3         40.07         32.07        39.25 o                         
  25   1   3         40.07         39.15        36.62 o                         
 -25   1  -3         40.07         -4.14        37.06 o                         
  27  -1   3        475.48        488.17        49.83 o                         
 -27  -1  -3        475.48        462.16        52.50 o                         
 -27   1  -3        475.48        417.67        51.57 o                         
  27   1   3        475.48        383.93        47.02 o                         
  29  -1   3        308.40        346.39        48.39 o                         
 -29  -1  -3        308.40        381.39        53.21 o                         
  29   1   3        308.40        385.74        49.02 o                         
 -29   1  -3        308.40        333.06        53.69 o                         
  31  -1   3        533.88        624.49        57.36 o                         
 -31  -1  -3        533.88        492.93        60.81 o                         
 -31   1  -3        533.88        530.36        62.96 o                         
  31   1   3        533.88        517.76        54.21 o                         
 -33  -1  -3        814.39        988.19        77.20 o                         
  33  -1   3        814.38       1009.89        70.59 o                         
 -33   1  -3        814.38        899.57        76.54 o                         
  33   1   3        814.39        910.95        67.58 o                         
 -35  -1  -3       1278.85       1365.43        92.05 o                         
  35  -1   3       1278.85       1296.11        81.89 o                         
  35   1   3       1278.85       1508.31        82.66 o                         
 -35   1  -3       1278.85       1430.78        93.53 o                         
  37  -1   3        340.41        294.84        59.63 o                         
 -37  -1  -3        340.41        211.37        65.41 o                         
 -37   1  -3        340.41        317.09        67.76 o                         
  37   1   3        340.41        420.50        60.26 o                         
 -40  -2   3         48.62        -47.20        60.29 o                         
 -40   2   3         48.62         29.22        53.59 o                         
 -38  -2   3        141.69        158.21        60.54 o                         
 -38   2   3        141.69        137.32        54.00 o                         
 -36  -2   3         16.46        105.14        56.08 o                         
 -36   2   3         16.46        -17.25        47.11 o                         
 -34  -2   3         61.08         85.00        53.09 o                         
 -34   2   3         61.08         47.44        47.02 o                         
 -32  -2   3        592.42        676.71        65.63 o                         
 -32   2   3        592.42        663.37        59.87 o                         
 -30  -2   3       1283.81       1190.15        74.44 o                         
 -30   2   3       1283.81       1215.52        70.52 o                         
 -28  -2   3       1121.20       1158.69        71.94 o                         
 -28   2   3       1121.21       1188.47        67.32 o                         
 -26  -2   3        200.28        167.18        46.49 o                         
 -26   2   3        200.29        164.10        41.07 o                         
 -24  -2   3       3353.78       3605.58       123.21 o                         
 -24   2   3       3353.77       3396.51       116.37 o                         
 -22  -2   3        305.67        341.17        45.00 o                         
 -22   2   3        305.68        223.96        34.14 o                         
 -20  -2   3        525.32        513.13        47.05 o                         
 -20   2   3        525.32        507.68        36.97 o                         
 -18  -2   3       5698.74       5857.06       173.95 o                         
 -18   2   3       5698.74       5789.70       165.92 o                         
 -18   2   3       5698.74       5782.40       164.12 o                         
 -16  -2   3         32.29         15.90        29.31 o                         
 -16   2   3         32.29         35.61        21.72 o                         
 -16   2   3         32.29         22.79        25.09 o                         
 -14  -2   3       3737.08       4016.14       126.09 o                         
 -14   2   3       3737.08       4161.47       119.38 o                         
 -14   2   3       3737.08       3930.85       115.24 o                         
  12  -2  -3       5631.27       5110.69       146.79 o                         
  12  -2  -3       5631.27       5374.93       148.28 o                         
 -12  -2   3       5631.27       5270.69       155.68 o                         
  12   2  -3       5631.27       5362.28       151.74 o                         
 -12   2   3       5631.27       5559.43       148.48 o                         
 -12   2   3       5631.27       4989.22       142.95 o                         
 -10  -2   3       1455.16       1537.03        63.66 o                         
  10  -2  -3       1455.15       1598.90        57.14 o                         
 -10  -2   3       1455.16       1650.01        64.72 o                         
  10  -2  -3       1455.15       1537.14        53.68 o                         
 -10   2   3       1455.15       1460.78        48.82 o                         
  10   2  -3       1455.16       1545.79        63.85 o                         
  10   2  -3       1455.16       1563.65        60.47 o                         
  -8  -2   3        131.83        259.94        33.40 o                         
  -8  -2   3        131.83        240.63        35.88 o                         
   8  -2  -3        131.83        257.78        26.24 o                         
   8  -2  -3        131.83        205.84        21.35 o                         
  -8   2   3        131.83        212.25        17.98 o                         
  -8   2   3        131.83        226.19        21.39 o                         
   8   2  -3        131.83        281.59        31.87 o                         
  -6  -2   3       4413.75       4635.77       138.99 o                         
   6   2  -3       4413.75       4562.10       135.69 o                         
   6   2  -3       4413.75       4791.20       138.56 o                         
   4  -2  -3       6581.82       7331.85       190.80 o                         
   4   2  -3       5309.52       5603.33       165.31 o                         
   4   2  -3       5309.52       6028.03       166.47 o                         
   4   2  -3       5309.52       5835.12       166.77 o                         
  -2  -2   3       6965.29       7787.29       217.30 o                         
  -2  -2   3       6965.29       7899.72       218.18 o                         
   2  -2  -3       6965.29       7943.37       204.26 o                         
   2   2  -3       6965.29       7834.00       217.52 o                         
   2   2  -3       6965.29       8039.79       217.67 o                         
   0  -2   3       3939.28       4492.68       133.63 o                         
   0  -2  -3       3939.28       4511.00       119.87 o                         
   0   2  -3       3939.28       4410.06       132.68 o                         
   2  -2   3       5212.07       5518.14       159.02 o                         
  -2   2  -3       5212.07       5422.29       156.08 o                         
  -4  -2  -3       5351.74       5322.61       141.11 o                         
   4  -2   3       5351.74       5278.00       154.24 o                         
  -4  -2  -3       5351.74       5292.36       141.38 o                         
  -4   2  -3       4189.15       4181.82       119.24 o                         
  -4   2  -3       4189.15       3900.38       121.68 o                         
  -4   2  -3       4189.15       4034.91       122.51 o                         
  -6  -2  -3        227.19        279.50        27.18 o                         
   6  -2   3        227.19        301.77        35.13 o                         
  -6  -2  -3        227.19        265.63        23.68 o                         
  -6  -2  -3        227.19        279.89        22.58 o                         
  -6   2  -3        227.19        328.91        31.92 o                         
   8  -2   3        873.55        848.81        45.16 o                         
   8  -2   3        873.55        720.40        45.35 o                         
  -8  -2  -3        873.55        800.94        36.62 o                         
  -8  -2  -3        873.55        808.28        35.03 o                         
  -8  -2  -3        873.55        797.33        37.25 o                         
  -8   2  -3        873.55        910.28        43.60 o                         
  -8   2  -3        873.55        877.25        47.21 o                         
   8   2   3        873.55        787.10        29.36 o                         
  -8   2  -3        873.55        813.22        49.27 o                         
   8   2   3        873.55        848.58        28.10 o                         
  10  -2   3       2981.90       2459.17        89.61 o                         
 -10  -2  -3       2981.90       2518.50        79.45 o                         
 -10  -2  -3       2981.90       2503.10        80.95 o                         
 -10  -2  -3       2981.90       2623.80        80.33 o                         
  10   2   3       2981.90       2811.26        78.45 o                         
  10   2   3       2981.90       2727.03        74.46 o                         
 -10   2  -3       2981.90       2558.89        91.08 o                         
 -10   2  -3       2981.90       2490.05        90.36 o                         
 -12  -2  -3       1983.62       2291.45        70.45 o                         
 -12  -2  -3       1983.62       1995.30        69.31 o                         
  12  -2   3       1983.62       2041.34        77.98 o                         
  12  -2   3       1983.62       2053.90        78.73 o                         
  12   2   3       1983.62       2156.21        64.48 o                         
  12   2   3       1983.62       2226.62        69.61 o                         
 -12   2  -3       1983.62       1863.00        77.72 o                         
 -14  -2  -3         42.83         55.39        22.80 o                         
  14  -2   3         42.83        108.99        30.53 o                         
  14  -2   3         42.83        129.98        27.33 o                         
  14   2   3         42.83         67.45        17.75 o                         
  14   2   3         42.83         92.55        25.53 o                         
 -14   2  -3         42.83        101.92        35.84 o                         
  16  -2   3       3118.93       3033.25       103.66 o                         
 -16  -2  -3       3118.94       2795.33        95.82 o                         
  16  -2   3       3118.93       3086.82       102.43 o                         
 -16   2  -3       3118.93       2852.30       105.42 o                         
  16   2   3       3118.94       3070.72        91.16 o                         
  16   2   3       3118.94       3087.17        95.27 o                         
 -18  -2  -3        357.87        231.44        31.45 o                         
  18  -2   3        357.87        262.85        37.84 o                         
  18   2   3        357.87        322.61        33.86 o                         
  18   2   3        357.87        310.41        27.04 o                         
 -18   2  -3        357.87        238.16        41.51 o                         
  20  -2   3        196.20        130.24        34.50 o                         
 -20  -2  -3        196.20        159.54        32.34 o                         
  20   2   3        196.20        180.62        25.72 o                         
  20   2   3        196.20        185.84        33.45 o                         
 -20   2  -3        196.20        199.83        39.66 o                         
 -22  -2  -3       1846.80       1799.35        76.81 o                         
  22  -2   3       1846.80       1749.77        77.81 o                         
 -22   2  -3       1846.80       1710.78        81.52 o                         
  22   2   3       1846.80       1859.63        73.51 o                         
 -24  -2  -3        375.71        397.24        46.67 o                         
  24  -2   3        375.71        335.58        44.54 o                         
 -24   2  -3        375.71        380.56        48.60 o                         
  24   2   3        375.71        483.91        44.36 o                         
  26  -2   3        737.96        778.44        57.61 o                         
 -26  -2  -3        737.96        671.42        56.17 o                         
 -26   2  -3        737.96        793.90        61.38 o                         
  26   2   3        737.96        818.20        53.87 o                         
 -28  -2  -3        676.15        581.17        56.36 o                         
  28  -2   3        676.15        624.73        54.95 o                         
  28   2   3        676.15        561.87        51.15 o                         
 -28   2  -3        676.15        553.24        57.76 o                         
 -30  -2  -3        854.44       1037.19        73.18 o                         
  30  -2   3        854.45        939.32        65.90 o                         
 -30   2  -3        854.45        837.18        71.68 o                         
  30   2   3        854.44       1010.34        63.98 o                         
  32  -2   3        115.77        104.98        47.35 o                         
 -32  -2  -3        115.77        149.94        54.58 o                         
  32   2   3        115.77        219.48        48.80 o                         
 -32   2  -3        115.77        191.85        53.81 o                         
 -34  -2  -3         16.02         39.93        54.67 o                         
  34  -2   3         16.02        -13.38        46.62 o                         
 -34   2  -3         16.02          7.55        51.78 o                         
  34   2   3         16.02        -44.71        44.71 o                         
  36  -2   3        268.62        246.42        56.56 o                         
 -36  -2  -3        268.62        308.61        66.03 o                         
 -36   2  -3        268.62        328.12        64.29 o                         
  36   2   3        268.62        362.57        57.63 o                         
 -38  -2  -3         91.29        108.24        63.95 o                         
  38  -2   3         91.29         41.03        55.73 o                         
 -38   2  -3         91.29        130.15        63.27 o                         
  38   2   3         91.29          6.56        53.42 o                         
 -39  -3   3         41.62          7.95        58.29 o                         
 -39   3   3         41.62         89.87        55.49 o                         
 -37  -3   3         41.34        153.32        58.76 o                         
 -37   3   3         41.34          0.86        49.91 o                         
 -35  -3   3         41.60         48.51        55.05 o                         
 -35   3   3         41.60         34.48        48.52 o                         
 -33  -3   3          1.97         74.13        52.74 o                         
 -33   3   3          1.97         -8.55        44.21 o                         
 -31  -3   3        402.04        431.63        61.12 o                         
 -31   3   3        402.03        601.83        55.65 o                         
 -29  -3   3       1216.22       1104.69        73.87 o                         
 -29   3   3       1216.23       1074.14        65.45 o                         
 -27  -3   3       1790.10       1876.66        89.92 o                         
 -27   3   3       1790.10       1890.77        81.61 o                         
 -25  -3   3       1327.53       1244.06        72.85 o                         
 -25   3   3       1327.53       1215.04        61.66 o                         
 -23  -3   3       1269.87       1143.27        67.48 o                         
 -23   3   3       1269.87       1130.83        52.08 o                         
 -23   3   3       1269.87       1087.14        55.95 o                         
 -21  -3   3        212.45        234.79        39.92 o                         
 -21   3   3        212.45        222.59        27.24 o                         
 -21   3   3        212.45        242.65        33.58 o                         
 -19  -3   3        114.98        130.38        35.82 o                         
 -19   3   3        114.98         81.00        26.90 o                         
 -19   3   3        114.98         86.99        21.64 o                         
 -19   3   3        114.98        128.13        27.82 o                         
 -17  -3   3       3268.83       3347.61       113.05 o                         
 -17   3   3       3268.84       3220.09        96.41 o                         
 -17   3   3       3268.84       3395.27       101.31 o                         
 -17   3   3       3268.84       3278.90        99.96 o                         
 -15  -3   3        234.63        410.45        41.21 o                         
 -15   3   3        234.63        395.24        30.20 o                         
 -15   3   3        234.63        379.67        29.15 o                         
 -15   3   3        234.63        388.06        24.72 o                         
  13  -3  -3        889.07        805.32        38.68 o                         
 -13  -3   3        889.08        743.14        49.90 o                         
  13  -3  -3        889.07        902.16        40.15 o                         
 -13   3   3        889.07        778.91        35.52 o                         
 -13   3   3        889.07        828.69        32.64 o                         
 -13   3   3        889.07        874.58        38.05 o                         
  11  -3  -3       2096.51       2065.87        67.54 o                         
 -11  -3   3       2096.51       2181.60        83.91 o                         
  11  -3  -3       2096.51       2014.94        66.85 o                         
 -11  -3   3       2096.51       2174.84        82.21 o                         
 -11   3   3       2096.51       2115.76        61.40 o                         
 -11   3   3       2096.51       1957.45        61.52 o                         
  11   3  -3       2096.51       2150.09        73.32 o                         
 -11   3   3       2096.51       2139.72        60.32 o                         
  -9  -3   3        336.91        393.05        42.61 o                         
   9  -3  -3        336.91        413.83        28.21 o                         
   9  -3  -3        336.91        343.59        23.81 o                         
   9   3  -3        336.91        340.08        32.85 o                         
   9   3  -3        336.91        408.55        37.18 o                         
   7  -3  -3        594.92        750.11        30.10 o                         
  -7  -3   3        594.92        811.59        47.40 o                         
  -7  -3   3        594.92        779.68        48.52 o                         
   7   3  -3        594.92        728.47        43.07 o                         
   5  -3  -3       1279.43       1215.53        38.99 o                         
  -5  -3   3       1279.43       1268.26        59.58 o                         
   5   3  -3       1279.43       1258.58        57.44 o                         
   5   3  -3       1279.43       1271.76        54.51 o                         
  -3  -3   3       1047.78        827.02        48.90 o                         
  -3  -3   3       1047.78        866.99        49.57 o                         
   3   3  -3       1047.78        866.23        47.42 o                         
  -1  -3   3       6653.42       6144.36       173.69 o                         
  -1  -3   3       6653.42       5983.37       173.91 o                         
   1   3  -3       6653.42       6005.72       171.08 o                         
   1   3  -3       6653.42       5847.24       171.25 o                         
   1  -3   3       1372.23       1249.67        59.25 o                         
   1  -3   3       1372.23       1285.76        57.01 o                         
  -1   3  -3       1372.23       1200.59        58.15 o                         
  -1   3  -3       1372.23       1241.82        54.73 o                         
   3  -3   3       2126.82       2352.63        85.07 o                         
  -3   3  -3       2126.82       2427.43        87.54 o                         
  -5  -3  -3        618.94        730.73        27.23 o                         
   5  -3   3        618.94        700.23        47.33 o                         
  -5   3  -3        618.94        729.21        48.72 o                         
  -5   3  -3        618.94        753.93        41.54 o                         
  -7  -3  -3        315.69        282.70        21.60 o                         
  -7  -3  -3        315.69        330.86        23.54 o                         
   7  -3   3        315.69        351.99        37.73 o                         
  -7   3  -3        315.69        384.56        39.03 o                         
  -7   3  -3        315.69        312.56        31.00 o                         
   9  -3   3       2683.68       2848.94        99.80 o                         
  -9  -3  -3       2683.68       2915.99        86.53 o                         
  -9  -3  -3       2683.68       2973.89        86.88 o                         
  -9   3  -3       2683.68       2968.28       103.22 o                         
  -9   3  -3       2683.68       2977.27       103.70 o                         
  11  -3   3       1214.15       1210.32        59.24 o                         
 -11  -3  -3       1214.14       1311.11        47.06 o                         
 -11  -3  -3       1214.14       1250.53        48.86 o                         
 -11   3  -3       1214.15       1243.20        63.40 o                         
  13  -3   3        410.14        497.61        40.90 o                         
  13  -3   3        410.14        540.66        42.73 o                         
 -13  -3  -3        410.14        511.63        29.17 o                         
 -13  -3  -3        410.14        510.54        33.13 o                         
 -13   3  -3        410.14        491.24        45.24 o                         
  13   3   3        410.14        466.75        22.13 o                         
  13   3   3        410.14        501.43        23.76 o                         
  15  -3   3       1723.92       1709.65        72.05 o                         
  15  -3   3       1723.92       1809.66        74.49 o                         
 -15  -3  -3       1723.92       1761.08        64.55 o                         
  15   3   3       1723.92       1732.23        57.92 o                         
 -15   3  -3       1723.92       1661.93        73.95 o                         
  15   3   3       1723.92       1723.79        54.68 o                         
 -17  -3  -3         65.49         91.53        26.81 o                         
  17  -3   3         65.49         31.18        32.66 o                         
  17  -3   3         65.49         54.10        28.98 o                         
  17   3   3         65.49        126.08        25.80 o                         
  17   3   3         65.49        104.49        18.82 o                         
 -17   3  -3         65.49         57.34        34.70 o                         
  19  -3   3        243.98        312.92        37.30 o                         
  19  -3   3        243.98        263.62        39.21 o                         
 -19  -3  -3        243.98        252.60        33.10 o                         
  19   3   3        243.98        304.80        25.49 o                         
  19   3   3        243.98        312.87        32.14 o                         
 -19   3  -3        243.98        221.23        43.74 o                         
 -21  -3  -3       1149.26       1176.45        59.27 o                         
  21  -3   3       1149.26       1076.93        61.53 o                         
  21   3   3       1149.26       1171.59        54.34 o                         
 -21   3  -3       1149.26       1038.58        68.07 o                         
  21   3   3       1149.26       1210.68        49.33 o                         
 -23  -3  -3        736.43        705.77        51.31 o                         
  23  -3   3        736.43        803.60        55.71 o                         
 -23   3  -3        736.43        694.89        60.21 o                         
  23   3   3        736.43        791.07        48.88 o                         
  23   3   3        736.43        828.01        42.34 o                         
  25  -3   3       2360.10       2479.02       101.03 o                         
 -25  -3  -3       2360.08       2512.46        98.85 o                         
 -25   3  -3       2360.10       2450.45       107.84 o                         
  25   3   3       2360.08       2504.90        91.31 o                         
  27  -3   3       1742.68       1793.12        85.50 o                         
 -27  -3  -3       1742.69       1790.53        86.15 o                         
 -27   3  -3       1742.68       1750.75        92.55 o                         
  27   3   3       1742.69       1900.36        78.65 o                         
  29  -3   3        418.43        394.93        52.21 o                         
 -29  -3  -3        418.43        466.13        56.64 o                         
  29   3   3        418.43        446.59        49.37 o                         
 -29   3  -3        418.43        569.48        60.61 o                         
 -31  -3  -3          2.11        -33.80        48.24 o                         
  31  -3   3          2.11         46.27        45.92 o                         
  31   3   3          2.11         71.21        42.82 o                         
 -31   3  -3          2.11         30.62        48.23 o                         
 -33  -3  -3         26.65        -44.33        49.53 o                         
  33  -3   3         26.65         -4.31        45.56 o                         
  33   3   3         26.65         53.49        43.35 o                         
 -33   3  -3         26.65         61.75        53.65 o                         
  35  -3   3         21.89         31.84        49.94 o                         
 -35  -3  -3         21.89         34.69        57.49 o                         
  35   3   3         21.89          0.09        45.29 o                         
 -35   3  -3         21.89        -49.40        51.97 o                         
 -37  -3  -3         62.38        -38.11        60.09 o                         
  37  -3   3         62.39         88.62        55.30 o                         
 -37   3  -3         62.39        142.51        61.57 o                         
 -38  -4   3         68.90        102.77        59.73 o                         
 -38   4   3         68.90         69.00        51.20 o                         
 -36  -4   3          3.33         44.22        55.62 o                         
 -36   4   3          3.33          2.13        46.07 o                         
 -34  -4   3         85.31         65.38        56.12 o                         
 -34   4   3         85.31        184.03        48.59 o                         
 -32  -4   3        615.52        918.98        74.22 o                         
 -32   4   3        615.52        760.74        60.29 o                         
 -30  -4   3        186.10        289.30        56.23 o                         
 -30   4   3        186.11        229.41        44.79 o                         
 -28  -4   3         17.35         14.08        49.92 o                         
 -28   4   3         17.35         46.76        38.32 o                         
 -26  -4   3        113.11         70.23        47.65 o                         
 -26   4   3        113.11         40.20        36.53 o                         
 -24  -4   3       2871.64       3640.90       130.73 o                         
 -24   4   3       2871.65       3331.12       113.27 o                         
 -22  -4   3        731.65        886.57        59.84 o                         
 -22   4   3        731.65        880.97        45.54 o                         
 -22   4   3        731.65        828.72        49.35 o                         
 -22   4   3        731.65        873.42        45.95 o                         
 -20  -4   3        334.05        208.94        40.49 o                         
 -20   4   3        334.05        187.03        26.67 o                         
 -20   4   3        334.05        203.39        27.97 o                         
 -20   4   3        334.05        262.10        32.89 o                         
 -18  -4   3        161.85        193.33        39.20 o                         
 -18   4   3        161.85        233.13        27.03 o                         
 -18   4   3        161.85        180.17        29.59 o                         
 -18   4   3        161.85        238.35        25.71 o                         
 -16  -4   3        761.42        700.80        50.11 o                         
 -16   4   3        761.43        651.78        33.90 o                         
 -16   4   3        761.43        769.80        34.74 o                         
 -16   4   3        761.43        697.77        34.26 o                         
 -14  -4   3        154.47        236.92        38.12 o                         
 -14   4   3        154.47        130.00        14.62 o                         
 -14   4   3        154.47        146.21        19.82 o                         
  12  -4  -3        164.72        173.46        23.77 o                         
 -12  -4   3        164.72        168.17        40.31 o                         
  12  -4  -3        164.72        235.84        25.04 o                         
 -12  -4   3        164.72        121.59        36.94 o                         
 -12   4   3        164.72        182.69        18.38 o                         
  10  -4  -3       1857.06       1924.38        61.93 o                         
 -10  -4   3       1857.06       1911.07        81.40 o                         
 -10  -4   3       1857.06       1858.16        79.02 o                         
  10  -4  -3       1857.06       1825.54        60.27 o                         
  10   4  -3       1857.06       1970.24        67.91 o                         
  -8  -4   3        779.99        893.66        54.69 o                         
   8  -4  -3        779.99        979.56        35.13 o                         
   8  -4  -3        779.99        921.24        36.35 o                         
   8   4  -3        779.99        938.27        50.56 o                         
   8   4  -3        779.99        873.19        45.10 o                         
   6  -4  -3       1140.36       1131.32        35.95 o                         
  -6  -4   3       1140.36       1156.04        59.70 o                         
   6   4  -3       1140.36       1220.36        57.10 o                         
   6   4  -3       1140.36       1139.24        51.51 o                         
   4  -4  -3        204.16        147.12        10.31 o                         
  -4  -4   3        204.16        177.25        28.77 o                         
   4   4  -3        949.24        844.90        46.28 o                         
   4   4  -3        949.24        900.92        49.04 o                         
  -2  -4   3       4399.26       4012.32       128.99 o                         
   2   4  -3       4399.26       4020.86       123.56 o                         
   2   4  -3       4399.26       4169.43       125.29 o                         
   0  -4   3       2338.89       2258.63        84.71 o                         
   0   4  -3       2338.89       2161.99        77.21 o                         
   0   4  -3       2338.89       2087.74        78.06 o                         
   2  -4   3       1522.35       1380.12        64.97 o                         
  -2   4  -3       1522.35       1493.26        58.96 o                         
  -2   4  -3       1522.35       1479.95        64.98 o                         
   4  -4   3       2118.18       2049.97        80.47 o                         
  -4   4  -3       2118.18       2099.62        72.00 o                         
  -4   4  -3       2118.18       1981.71        80.17 o                         
   6  -4   3       1016.56       1034.67        55.45 o                         
  -6  -4  -3       1016.55       1029.10        32.97 o                         
  -6   4  -3       1016.56       1097.39        47.94 o                         
  -6   4  -3       1016.56        980.35        56.11 o                         
  -8  -4  -3       3487.72       3630.37       101.02 o                         
   8  -4   3       3487.72       3564.61       119.04 o                         
  -8  -4  -3       3487.72       3662.98       100.81 o                         
  -8   4  -3       3487.72       3704.75       122.43 o                         
  10  -4   3        195.10        250.88        35.97 o                         
 -10  -4  -3        195.09        257.40        22.99 o                         
 -10  -4  -3        195.09        241.61        20.95 o                         
 -10   4  -3        195.10        279.50        39.57 o                         
 -12  -4  -3        211.48        217.59        24.98 o                         
 -12  -4  -3        211.48        168.37        20.38 o                         
  12  -4   3        211.48        202.32        35.32 o                         
 -12   4  -3        211.48        195.43        39.51 o                         
  14  -4   3        451.72        372.25        40.32 o                         
  14  -4   3        451.72        398.43        40.66 o                         
 -14  -4  -3        451.73        363.04        30.19 o                         
 -14   4  -3        451.72        371.65        42.82 o                         
  16  -4   3        283.92        366.10        39.86 o                         
  16  -4   3        283.92        408.52        44.09 o                         
 -16  -4  -3        283.92        395.43        34.55 o                         
 -16   4  -3        283.92        388.71        46.12 o                         
  18  -4   3        512.66        316.19        43.46 o                         
 -18  -4  -3        512.66        378.05        36.78 o                         
  18  -4   3        512.66        396.75        41.49 o                         
 -18   4  -3        512.66        375.80        48.02 o                         
  20  -4   3       1135.32       1316.06        70.25 o                         
  20  -4   3       1135.32       1231.90        67.73 o                         
 -20  -4  -3       1135.32       1216.31        60.62 o                         
  20   4   3       1135.32       1301.54        49.62 o                         
 -20   4  -3       1135.32       1253.15        71.73 o                         
  20   4   3       1135.32       1269.66        46.51 o                         
  22  -4   3       1586.87       1934.60        83.18 o                         
  22  -4   3       1586.87       1608.70        79.66 o                         
 -22  -4  -3       1586.88       1692.57        75.29 o                         
  22   4   3       1586.88       1810.62        64.06 o                         
 -22   4  -3       1586.87       1669.26        85.01 o                         
 -24  -4  -3        202.17        200.66        41.07 o                         
  24  -4   3        202.17        108.01        40.77 o                         
 -24   4  -3        202.17        165.03        48.11 o                         
  24   4   3        202.17        153.03        32.69 o                         
  26  -4   3         20.12         24.43        39.54 o                         
 -26  -4  -3         20.11         35.91        39.80 o                         
 -26   4  -3         20.12         37.71        44.42 o                         
  26   4   3         20.11         11.57        33.73 o                         
 -28  -4  -3        196.12        159.53        46.86 o                         
  28  -4   3        196.12        115.32        46.10 o                         
  28   4   3        196.12        174.69        40.09 o                         
 -28   4  -3        196.12        184.70        50.09 o                         
  30  -4   3        757.34        892.21        67.94 o                         
 -30  -4  -3        757.34        849.71        67.04 o                         
 -30   4  -3        757.34        675.48        66.94 o                         
  30   4   3        757.34        842.56        56.05 o                         
  32  -4   3        161.85        279.84        53.77 o                         
 -32  -4  -3        161.85        180.76        53.97 o                         
 -32   4  -3        161.85        288.24        57.39 o                         
  34  -4   3          6.25        -25.03        48.60 o                         
 -34  -4  -3          6.25         -5.73        53.99 o                         
 -34   4  -3          6.25         42.65        52.11 o                         
 -36  -4  -3         36.51          8.56        59.15 o                         
  36  -4   3         36.51        135.36        55.67 o                         
 -36   4  -3         36.51        133.80        58.93 o                         
 -37  -5   3         67.65         61.46        59.55 o                         
 -35  -5   3        248.20        241.90        60.44 o                         
 -35   5   3        248.21        261.23        50.53 o                         
 -33  -5   3          9.66        -50.43        50.43 o                         
 -33   5   3          9.66        -42.77        42.77 o                         
 -31  -5   3        476.24        571.85        65.63 o                         
 -31   5   3        476.24        524.33        53.20 o                         
 -29  -5   3        302.76        405.63        61.19 o                         
 -29   5   3        302.76        424.32        48.38 o                         
 -27  -5   3         32.72         49.54        50.14 o                         
 -27   5   3         32.72         78.30        38.34 o                         
 -25  -5   3        845.86        881.44        66.41 o                         
 -25   5   3        845.85        934.22        53.66 o                         
 -23  -5   3         68.68         98.07        45.64 o                         
 -23   5   3         68.68        131.56        29.03 o                         
 -23   5   3         68.68        112.80        33.42 o                         
 -21  -5   3       1073.19       1402.96        73.16 o                         
 -21   5   3       1073.19       1320.53        51.65 o                         
 -21   5   3       1073.19       1293.76        57.27 o                         
 -21   5   3       1073.19       1273.87        53.72 o                         
 -19  -5   3        237.85        414.66        48.73 o                         
 -19   5   3        237.85        397.74        26.81 o                         
 -19   5   3        237.85        373.69        26.07 o                         
 -19   5   3        237.85        357.72        32.78 o                         
 -17  -5   3        605.10        838.71        57.24 o                         
 -17   5   3        605.10        813.85        41.29 o                         
 -15  -5   3       1418.41       1581.34        76.45 o                         
 -15   5   3       1418.41       1710.70        60.06 o                         
 -13  -5   3        734.96        760.79        58.02 o                         
  13  -5  -3        734.96        765.66        37.95 o                         
 -13  -5   3        734.96        786.25        53.12 o                         
 -13   5   3        734.96        700.84        34.51 o                         
  11  -5  -3        772.33        853.54        36.95 o                         
 -11  -5   3        772.33        925.96        57.36 o                         
 -11  -5   3        772.33        901.90        58.94 o                         
 -11   5   3        772.33        705.84        32.10 o                         
   9  -5  -3        336.54        351.54        23.55 o                         
   9  -5  -3        336.54        370.53        17.37 o                         
   9  -5  -3        336.54        352.70        22.22 o                         
  -9  -5   3        336.54        362.67        46.63 o                         
  -9  -5   3        336.54        386.55        43.97 o                         
   9   5  -3        336.54        351.70        36.38 o                         
   9   5  -3        336.54        351.61        32.04 o                         
  -9   5   3        336.54        351.33        20.25 o                         
  -7  -5   3        342.27        361.45        42.85 o                         
   7  -5  -3        342.27        254.22        15.44 o                         
   7  -5  -3        342.27        349.75        17.06 o                         
   7  -5  -3        342.27        254.52        16.94 o                         
   7   5  -3        342.27        401.20        35.29 o                         
   7   5  -3        342.27        387.53        32.15 o                         
  -5  -5   3        846.59       1033.81        57.60 o                         
   5   5  -3        846.59        966.73        47.05 o                         
   5   5  -3        846.59       1039.98        50.01 o                         
  -3  -5   3        587.28        642.76        48.96 o                         
   3   5  -3        587.28        700.95        42.55 o                         
   3   5  -3        587.28        735.13        42.01 o                         
  -1  -5   3       2806.74       2978.95       104.90 o                         
   1   5  -3       2806.74       2865.81        97.24 o                         
   1   5  -3       2806.74       3084.29        96.51 o                         
   1  -5   3       1021.12       1127.65        59.78 o                         
  -1   5  -3       1021.12       1054.46        54.17 o                         
  -1   5  -3       1021.12       1172.91        50.09 o                         
   3  -5   3       1462.86       1715.73        74.33 o                         
  -3   5  -3       1462.86       1699.49        62.72 o                         
  -3   5  -3       1462.86       1715.63        71.40 o                         
   5  -5   3        400.03        345.11        39.52 o                         
  -5   5  -3        400.03        351.24        39.96 o                         
   7  -5   3        626.30        693.91        48.49 o                         
  -7   5  -3        626.30        705.27        50.62 o                         
  -9  -5  -3       1462.32       1530.01        51.11 o                         
  -9  -5  -3       1462.32       1582.91        49.42 o                         
   9  -5   3       1462.33       1551.83        71.28 o                         
  -9   5  -3       1462.33       1592.97        72.15 o                         
 -11  -5  -3        775.80        705.16        30.39 o                         
  11  -5   3        775.80        643.24        48.78 o                         
 -11  -5  -3        775.80        693.03        34.12 o                         
  11  -5   3        775.80        768.27        51.08 o                         
 -11   5  -3        775.80        731.78        53.64 o                         
 -13  -5  -3       2024.00       2033.34        69.67 o                         
 -13  -5  -3       2024.00       2129.54        65.90 o                         
  13  -5   3       2024.00       2170.91        88.16 o                         
  13  -5   3       2024.00       2094.09        86.32 o                         
 -13   5  -3       2024.00       2200.44        89.42 o                         
 -15  -5  -3        323.94        459.41        33.46 o                         
  15  -5   3        323.94        440.13        45.12 o                         
  15  -5   3        323.94        524.59        47.13 o                         
 -15   5  -3        323.94        367.14        47.86 o                         
  17  -5   3        158.98        170.66        35.28 o                         
 -17  -5  -3        158.98        131.89        28.80 o                         
  17  -5   3        158.98        266.70        44.15 o                         
 -17   5  -3        158.98        142.32        43.87 o                         
 -19  -5  -3        904.56       1012.68        53.34 o                         
  19  -5   3        904.57       1007.91        64.39 o                         
  19  -5   3        904.57       1062.91        62.73 o                         
 -19   5  -3        904.57       1059.43        68.32 o                         
  21  -5   3         61.29         12.88        40.91 o                         
  21  -5   3         61.29        114.29        39.96 o                         
 -21  -5  -3         61.29         69.02        34.81 o                         
 -21   5  -3         61.29        126.87        45.95 o                         
  23  -5   3       1593.54       1645.75        81.58 o                         
 -23  -5  -3       1593.53       1681.20        76.85 o                         
  23  -5   3       1593.54       1638.38        82.55 o                         
 -23   5  -3       1593.54       1512.32        85.54 o                         
 -25  -5  -3         21.40         58.22        40.73 o                         
  25  -5   3         21.40        -36.53        40.44 o                         
 -25   5  -3         21.40        -14.35        47.23 o                         
 -27  -5  -3        228.35        187.26        47.47 o                         
  27  -5   3        228.35        254.36        51.20 o                         
 -27   5  -3        228.35        208.39        54.17 o                         
  29  -5   3        508.92        421.19        58.29 o                         
 -29  -5  -3        508.93        419.23        56.15 o                         
 -29   5  -3        508.92        590.60        64.14 o                         
  31  -5   3          7.93        -23.79        48.18 o                         
 -31  -5  -3          7.93         60.81        50.44 o                         
 -31   5  -3          7.93         -8.97        49.35 o                         
 -33  -5  -3        166.42        113.95        56.14 o                         
  33  -5   3        166.42        178.97        53.79 o                         
 -33   5  -3        166.42        132.38        56.82 o                         
  35  -5   3         38.67         47.32        54.16 o                         
 -35  -5  -3         38.67         56.35        56.15 o                         
 -35   5  -3         38.67        106.34        59.64 o                         
 -36  -6   3        268.72        384.95        66.99 o                         
 -34  -6   3          5.32         -7.09        54.10 o                         
 -32  -6   3         57.83         78.82        56.84 o                         
 -30  -6   3         16.09         88.57        55.07 o                         
 -28  -6   3         89.18        146.21        55.58 o                         
 -26  -6   3         55.35        132.66        50.53 o                         
 -24  -6   3        251.59        254.59        51.68 o                         
 -22  -6   3       1036.02        863.94        64.88 o                         
 -20  -6   3        945.59        969.15        68.45 o                         
 -20   6   3        945.59       1033.88        53.01 o                         
 -18  -6   3        148.65        120.93        44.20 o                         
 -18   6   3        148.65        183.94        29.43 o                         
 -16  -6   3        256.56        210.56        47.58 o                         
 -16  -6   3        256.56        223.85        46.26 o                         
 -16   6   3        256.56        277.09        29.81 o                         
 -14  -6   3       1764.37       1726.05        81.68 o                         
 -14  -6   3       1764.37       1852.24        91.92 o                         
 -14   6   3       1764.36       1883.54        64.91 o                         
  12  -6  -3        537.23        526.14        32.37 o                         
  12  -6  -3        537.23        552.79        26.55 o                         
 -12  -6   3        537.23        475.56        50.25 o                         
 -12  -6   3        537.23        466.26        51.92 o                         
 -12   6   3        537.23        514.32        29.40 o                         
 -10  -6   3        353.23        278.90        44.46 o                         
  10  -6  -3        353.23        312.88        20.69 o                         
 -10  -6   3        353.23        276.09        45.75 o                         
  10  -6  -3        353.23        328.61        24.36 o                         
 -10   6   3        353.23        301.39        23.60 o                         
   8  -6  -3        527.41        543.63        25.88 o                         
  -8  -6   3        527.41        497.61        48.86 o                         
  -8  -6   3        527.41        594.73        53.47 o                         
   8  -6  -3        527.41        522.52        24.92 o                         
   8  -6  -3        527.41        506.26        23.46 o                         
   8   6  -3        527.41        598.14        36.72 o                         
   8   6  -3        527.41        525.02        37.38 o                         
  -6  -6   3        676.64        700.94        58.23 o                         
  -6  -6   3        676.64        647.59        50.26 o                         
   6   6  -3        676.64        629.04        38.11 o                         
   6   6  -3        676.64        668.63        40.35 o                         
  -4  -6   3         14.40          9.08        33.84 o                         
   4   6  -3         14.40         28.98        23.61 o                         
   4   6  -3         14.40         -7.62        25.75 o                         
  -2  -6   3         66.36         33.43        36.48 o                         
   2   6  -3         66.36         53.40        27.13 o                         
   2   6  -3         66.36         76.58        23.58 o                         
   0  -6   3        113.77        135.55        37.96 o                         
   0   6  -3        113.77        133.67        23.68 o                         
   0   6  -3        113.77         87.51        29.01 o                         
   2  -6   3         22.75          3.14        34.89 o                         
  -2   6  -3         22.75        -23.96        27.34 o                         
  -2   6  -3         22.75         45.88        21.08 o                         
   4  -6   3       1234.09       1200.01        64.28 o                         
  -4   6  -3       1234.09       1252.71        60.06 o                         
  -4   6  -3       1234.09       1259.13        50.40 o                         
   6  -6   3        997.68       1229.69        63.41 o                         
  -6   6  -3        997.68       1113.41        59.46 o                         
   8  -6   3        481.55        506.70        45.84 o                         
  -8  -6  -3        481.55        386.69        20.30 o                         
  -8   6  -3        481.55        448.43        44.12 o                         
 -10  -6  -3        286.18        218.93        21.55 o                         
  10  -6   3        286.18        256.81        41.97 o                         
 -10  -6  -3        286.18        272.72        18.37 o                         
  10  -6   3        286.18        280.39        41.92 o                         
 -10   6  -3        286.18        294.80        41.87 o                         
 -12  -6  -3       2863.45       3095.80        95.37 o                         
 -12  -6  -3       2863.45       3221.13        90.61 o                         
  12  -6   3       2863.46       3265.61       120.08 o                         
  12  -6   3       2863.46       3166.53       114.69 o                         
 -12   6  -3       2863.46       3205.19       115.69 o                         
  14  -6   3        202.24        162.23        41.37 o                         
  14  -6   3        202.24        147.53        35.81 o                         
 -14  -6  -3        202.24         99.43        25.38 o                         
 -14   6  -3        202.24        102.48        42.45 o                         
 -16  -6  -3         79.87         89.61        27.47 o                         
  16  -6   3         79.87         96.96        39.16 o                         
  16  -6   3         79.87         10.23        39.61 o                         
 -16   6  -3         79.87         89.68        44.76 o                         
 -18  -6  -3        702.27        639.28        42.97 o                         
  18  -6   3        702.27        755.27        59.63 o                         
  18  -6   3        702.27        675.02        56.56 o                         
 -18   6  -3        702.27        773.61        61.10 o                         
 -20  -6  -3        882.53        719.20        49.03 o                         
  20  -6   3        882.53        864.38        62.57 o                         
  20  -6   3        882.53        901.31        64.76 o                         
 -20   6  -3        882.53        825.19        64.63 o                         
  22  -6   3        470.43        518.82        58.66 o                         
  22  -6   3        470.43        488.02        51.98 o                         
 -22  -6  -3        470.43        533.03        46.99 o                         
 -22   6  -3        470.43        534.91        60.65 o                         
  24  -6   3        100.93         88.86        39.49 o                         
  24  -6   3        100.93        171.71        49.28 o                         
 -24  -6  -3        100.93        104.34        41.46 o                         
 -24   6  -3        100.93        -46.56        46.56 o                         
 -26  -6  -3         53.29         53.99        44.49 o                         
  26  -6   3         53.30         97.39        49.86 o                         
 -26   6  -3         53.30         57.13        50.63 o                         
 -28  -6  -3          8.48        -44.89        44.89 o                         
  28  -6   3          8.48        -47.30        47.30 o                         
 -28   6  -3          8.48          2.04        50.91 o                         
 -30  -6  -3         30.83        -13.57        48.98 o                         
  30  -6   3         30.83         24.42        50.92 o                         
 -30   6  -3         30.83          7.23        51.96 o                         
 -32  -6  -3          9.14         30.10        52.42 o                         
  32  -6   3          9.14        -51.51        51.51 o                         
 -32   6  -3          9.14         -7.71        52.12 o                         
  34  -6   3        195.52        173.12        61.13 o                         
 -34  -6  -3        195.51        123.47        57.69 o                         
 -34   6  -3        195.52        215.42        61.61 o                         
 -33  -7   3          2.36         99.81        59.45 o                         
 -31  -7   3        566.41        946.56        78.94 o                         
 -29  -7   3        239.98        307.16        59.29 o                         
 -27  -7   3       1012.72       1172.80        80.32 o                         
 -25  -7   3        203.15        360.22        56.27 o                         
 -23  -7   3         77.26         24.63        47.20 o                         
 -21  -7   3         24.61         71.85        48.78 o                         
 -19  -7   3       1054.25       1109.99        72.21 o                         
 -19  -7   3       1054.25       1049.27        76.51 o                         
 -17  -7   3         19.02         75.11        47.90 o                         
 -17  -7   3         19.02         75.27        45.31 o                         
 -15  -7   3        501.12        391.31        51.96 o                         
 -15  -7   3        501.12        492.62        57.26 o                         
 -15   7   3        501.13        479.88        34.14 o                         
 -13  -7   3        293.02        312.97        53.10 o                         
  13  -7  -3        293.02        311.95        24.29 o                         
 -13  -7   3        293.02        271.10        48.12 o                         
 -13   7   3        293.02        303.02        28.00 o                         
 -11  -7   3        727.28        763.19        58.65 o                         
  11  -7  -3        727.28        740.27        34.04 o                         
 -11  -7   3        727.28        751.69        64.71 o                         
  11  -7  -3        727.28        685.67        35.49 o                         
 -11   7   3        727.28        722.02        36.59 o                         
  11   7  -3        727.28        649.84        40.40 o                         
   9  -7  -3        145.95        176.83        19.64 o                         
  -9  -7   3        145.95        179.58        42.71 o                         
  -9  -7   3        145.95         36.99        40.61 o                         
   9  -7  -3        145.95        153.82        20.10 o                         
   9   7  -3        145.95        147.55        26.26 o                         
   7  -7  -3         33.44         16.17        10.42 o                         
  -7  -7   3         33.44         46.55        44.70 o                         
  -7  -7   3         33.44         42.32        39.46 o                         
   7  -7  -3         33.44         12.37        18.00 o                         
   7   7  -3         33.44         55.12        22.26 o                         
  -5  -7   3       1322.53       1302.52        69.14 o                         
  -5  -7   3       1322.53       1364.80        81.08 o                         
   5  -7  -3       1322.53       1329.58        52.33 o                         
   5   7  -3       1322.53       1388.11        54.54 o                         
   5   7  -3       1322.53       1292.34        53.10 o                         
  -3  -7   3        746.39        670.99        54.41 o                         
  -3  -7   3        746.39        790.09        61.36 o                         
   3   7  -3        746.39        747.75        37.31 o                         
   3   7  -3        746.39        701.82        40.51 o                         
  -1  -7   3       1046.18       1017.70        62.46 o                         
  -1  -7   3       1046.18        980.29        65.82 o                         
   1  -7  -3       1046.18       1050.23        49.24 o                         
   1   7  -3       1046.18       1027.25        49.03 o                         
   1   7  -3       1046.18       1050.95        45.02 o                         
   1  -7   3        494.95        429.97        51.27 o                         
   1  -7   3        494.95        509.00        48.64 o                         
  -1  -7  -3        494.95        370.94        32.02 o                         
  -1   7  -3        494.95        424.52        29.62 o                         
  -1   7  -3        494.95        424.73        35.83 o                         
   3  -7   3        893.76        995.65        65.68 o                         
  -3  -7  -3        893.76        906.07        49.22 o                         
   3  -7   3        893.76        912.99        58.79 o                         
  -3   7  -3        893.76        885.57        40.98 o
[truncated: 472,879 more chars]
