# Supplementary material for: Crystal structure of memantine–carb­oxy­borane
Source: Acta Crystallogr E Crystallogr Commun. 2019 Apr 2;75(Pt 5):543–6. doi: 10.1107/S2056989019004092 (PMC6505612; doi:10.1107/S2056989019004092)
Supplement: Supplementary file 6 [file e-75-00543-Isup6.cml]

<?xml version="1.0" ?>
<cml>
<molecule title="3,5-dimethyladamantanylamine" id="m1">
  <atomArray>
    <atom id="a1" elementType="C"
          x2="1.589924555966775" y2="-4.635866664345333" />
    <atom id="a2" elementType="C"
          x2="1.5898400000000001" y2="-3.095866666666667" />
    <atom id="a3" elementType="C"
          x2="1.5898400000000001" y2="-1.7007200000000002" />
    <atom id="a4" elementType="C"
          x2="2.4289066666666668" y2="-0.22549333333333338" />
    <atom id="a5" elementType="C"
          x2="1.0559733333333334" y2="-0.9230666666666668" />
    <atom id="a6" elementType="C"
          x2="1.0559733333333334" y2="-2.3182133333333335" />
    <atom id="a7" elementType="C"
          x2="-0.4328505415626218" y2="-1.9245085333374568" />
    <atom id="a8" elementType="C"
          x2="0.21709333333333336" y2="-3.7934400000000004" />
    <atom id="a9" elementType="C"
          x2="2.4289066666666668" y2="-3.015786666666667" />
    <atom id="a10" elementType="C"
          x2="3.802026666666667" y2="-2.3182133333333335" />
    <atom id="a11" elementType="N" formalCharge="1"
          x2="5.290831718626163" y2="-2.7119893067749383" />
    <atom id="a12" elementType="C"
          x2="3.802026666666667" y2="-0.9230666666666668" />
    <atom id="a13" elementType="C"
          x2="2.9629600000000003" y2="-3.7934400000000004" />
    <atom id="a14" elementType="B" formalCharge="-1"
          x2="6.624510840454199" y2="-3.4819893067749383" />
    <atom id="a15" elementType="C"
          x2="7.023092169912081" y2="-1.9944635342897732" />
    <atom id="a16" elementType="O"
          x2="7.023092169912081" y2="-0.45446353428977315" />
    <atom id="a17" elementType="O"
          x2="8.112036612939365" y2="-3.083407977317056" />
  </atomArray>
  <bondArray>
    <bond atomRefs2="a1 a2" order="1" />
    <bond atomRefs2="a2 a13" order="1" />
    <bond atomRefs2="a3 a4" order="1" />
    <bond atomRefs2="a4 a5" order="1" />
    <bond atomRefs2="a10 a13" order="1" />
    <bond atomRefs2="a6 a7" order="1" />
    <bond atomRefs2="a6 a8" order="1" />
    <bond atomRefs2="a2 a8" order="1" />
    <bond atomRefs2="a6 a9" order="1" />
    <bond atomRefs2="a9 a10" order="1" />
    <bond atomRefs2="a10 a11" order="1" />
    <bond atomRefs2="a4 a12" order="1" />
    <bond atomRefs2="a10 a12" order="1" />
    <bond atomRefs2="a5 a6" order="1" />
    <bond atomRefs2="a2 a3" order="1" />
    <bond atomRefs2="a11 a14" order="1" />
    <bond atomRefs2="a14 a15" order="1" />
    <bond atomRefs2="a15 a16" order="2" />
    <bond atomRefs2="a15 a17" order="1" />
  </bondArray>
</molecule>
</cml>
